# Supplementary material for: Comparative transcriptomic analysis reveals the molecular mechanism underlying seedling biomass heterosis in Brassica napus
Source: BMC Plant Biol. 2022 Jun 9;22:283. doi: 10.1186/s12870-022-03671-0 (PMC9178846; doi:10.1186/s12870-022-03671-0)
Supplement: Supplementary file 2 — Additional file 2: Table S1. Phenotypic data of T1 are expressed as mean ± SD, T1 refers to 21 DAS. The data represents the results of three biological repetitions. Table S2. Phenotypic data of T2 are expressed as mean ± SD, T2 refers to 24 DAS. The data represents the results of three biological repetitions. Table S3. Quality evaluation of RNA-seq reads and mapped to reference genome. Table S4. Information on upregulated and downregulated DEGs of 21 DAS hybrid F1 (AM, CM, HM, HW) and their parents (A, C, H, M, W). Table S5. Information on upregulated and downregulated DEGs of 24 DAS hybrid F1 (AM, CM, HM, HW) and their parents (A, C, H, M, W). Table S6. Specific gene information for the classification of expression patterns of 12 types of ELD genes at 21 DAS. Table S7. Specific gene information for the classification of expression patterns of 12 types of ELD genes at 24 DAS. Table S8. Results of significant GO enrichment of F1 relative to the parent of the parental-ELD gene at 21 DAS. Table S9. Results of significant GO enrichment of F1 relative to the parent of the parental-ELD gene at 24 DAS. Table S10. Information on DEGs of strong hybrids and weak hybrids at 21 DAS. Table S11. The results of the significantly enriched GO terms of the DEGs shared by the two pairs of strong and weak hybrids at 21 DAS. Table S12. The results of the significantly enriched KEGG pathways of the DEGs shared by the two pairs of strong and weak hybrids at 21 DAS. Table S13. Information on DEGs of strong hybrids and weak hybrids at 24 DAS. Table S14. The results of the significantly enriched GO terms of the DEGs shared by the two pairs of strong and weak hybrids at 24 DAS. Table S15. The results of the significantly enriched KEGG pathways of the DEGs shared by the two pairs of strong and weak hybrids at 24 DAS. Table S16. Total genes in the yellow module. Table S17. KEGG results of significant enrichment of genes in the yellow module. Table S18. Hub genes in the yellow module. Table S19. [file 12870_2022_3671_MOESM2_ESM.xls]

## Sheet: TableS1
Table S1. Phenotypic data of T1 are expressed as mean ± SD, T1 refers to 21 DAS. The data represents the results of three biological repetitions.
Phenotypic traits	Male parent			Female parent		AM Related			CM Related			HM Related			HW Related
	A	C	H	M	W	AM Hybrid	MPH(%)	HPH(%)	CM Hybrid	MPH(%)	HPH(%)	HM Hybrid	MPH(%)	HPH(%)	HW Hybrid	MPH(%)	HPH(%)
Total leaf area(cm²)	25.0±2.09	23.3±1.24	34.4±0.896	41.0±1.56	39.7±1.5	60.2±1.68***	82.4242	46.8293	46.5±1.98***	44.6345	13.4146	50.7±1.00***	34.4828	23.6585	42.5±1.17***	14.7099	7.0529
Fresh weight(g)	0.375±0.01	0.377±0.02	0.446±0.03	0.528±0.02	0.490±0.03	0.865±0.03***	91.5836	63.8258	0.538±0.02**	18.895	1.89394	0.631±0.01***	29.5688	19.5076	0.548±0.02*	17.094	11.8367
Dry weight(g)	0.0348±0.001	0.0318±0.002	0.038±0.002	0.0416±0.001	0.0473±0.002	0.0702±0.002***	83.7696	68.75	0.0458±0.001***	24.7956	10.0962	0.0573±0.001***	43.9698	37.7404	0.0506±0.002**	18.6401	6.97674
Asterisks represent statistical differences between hybrids and mid-parent value.*,P<0.05; **,P<0.01;***,P<0.001

## Sheet: TableS2
Table S2. Phenotypic data of T2 are expressed as mean ± SD, T2 refers to 24 DAS. The data represents the results of three biological repetitions.
Phenotypic traits	Male parent			Female parent		AM Related			CM Related			HM Related			HW Related
	A	C	H	M	W	AM Hybrid	MPH(%)	HPH(%)	CM Hybrid	MPH(%)	HPH(%)	HM Hybrid	MPH(%)	HPH(%)	HW Hybrid	MPH(%)	HPH(%)
Total leaf area(cm²)	32.5±2.00	29.1±1.45	37.7±1.99	44.2±1.79	46.2±1.19	66.6±2.44***	73.6636	50.6787	50.6±1.51***	38.0628	14.4796	59.8±1.65***	46.0317	35.2941	53.6±2.24***	27.7712	16.0173
Fresh weight(g)	0.588±0.022	0.645±0.023	0.744±0.018	0.852±0.034	0.830±0.044	1.25±0.051***	73.6111	46.7136	0.884±0.038**	18.1029	3.75587	1.01±0.050***	26.5664	18.5446	0.886±0.039*	12.5794	6.74699
Dry weight(g)	0.0475±0.002	0.0475±0.002	0.0537±0.002	0.0598±0.002	0.0626±0.003	0.0897±0.0048***	67.1948	50	0.0617±0.003*	15.0047	3.17726	0.0757±0.003***	33.3921	26.5886	0.0665±0.003*	14.3594	6.23003
Asterisks represent statistical differences between hybrids and mid-parent value.*,P<0.05; **,P<0.01;***,P<0.001

## Sheet: TableS3
Table S3. Quality evaluation of RNA-seq reads and mapped to reference genome.
Sample name	Clean reads	Clean bases	Q20(%)	GC(%)	Mapped reads(%)	Uniquely mapped reads(%)
1-AM-l-1B	52090932	7813639800	97.57	46.4	0.9105	0.8147
1-AM-l-2B	48839666	7325949900	97.51	47.4	0.9103	0.8166
1-AM-l-3B	59535830	8930374500	97.48	48	0.9108	0.8186
1-HM-l-1B	51762702	7764405300	97.56	48.05	0.8877	0.779
1-HM-l-2B	51346530	7701979500	97.57	47.73	0.9038	0.8127
1-HM-l-3B	45538444	6830766600	97.56	47.4	0.8984	0.7995
1-HW-l-1B	49700052	7455007800	97.39	48.43	0.9005	0.7994
1-HW-l-2B	65055276	9758291400	97.78	48.67	0.8875	0.777
1-HW-l-3B	56836572	8525485800	97.7	48.51	0.8972	0.7941
2-H-l-1B	53569670	8035450500	98.08	48.18	0.909	0.831
2-H-l-2B	55991134	8398670100	98.01	47.78	0.9087	0.8302
2-H-l-3B	52112550	7816882500	97.82	47.77	0.9047	0.8174
2-AM-l-1B	49687036	7453055400	97.84	48.02	0.9038	0.8179
2-AM-l-2B	46046304	6906945600	97.83	48.87	0.8998	0.8112
2-AM-l-3B	46386152	6957922800	97.88	48.44	0.9017	0.8123
2-HM-l-1B	53309276	7996391400	97.75	48.08	0.8969	0.802
2-HM-l-2B	42821430	6423214500	97.03	49.33	0.9014	0.8147
2-HM-l-3B	50646856	7597028400	97.91	47.55	0.9045	0.8223
2-HW-l-1B	44806200	6720930000	97.78	47.74	0.9126	0.832
2-HW-l-2B	46424316	6963647400	97.92	48.19	0.9107	0.8341
2-HW-l-3B	36527854	5479178100	97.02	47.8	0.9084	0.8264
2-A-l-1A	43047864	6457179600	97.72	48.96	0.9177	0.8492
2-A-l-2A	45427402	6814110300	97.24	48.33	0.9185	0.8433
2-A-l-3A	34890552	5233582800	97.24	49.08	0.9171	0.8383
1-C-l-1B	50394706	7559205900	97.18	47.67	0.8842	0.7687
1-C-l-2B	38997566	5849634900	97.26	47.3	0.8859	0.7647
1-C-l-3B	38862976	5829446400	96.93	47.09	0.8835	0.7398
1-CM-l-1B	42722772	6408415800	97.12	47.86	0.8858	0.7441
1-CM-l-2B	46320838	6948125700	97.7	47.45	0.8865	0.7449
2-C-l-1B	39183928	5877589200	97.89	45.92	0.8714	0.7504
2-C-l-2B	43567048	6535057200	97.83	45.11	0.872	0.7548
2-C-l-3B	47477984	7121697600	97.98	46.7	0.8849	0.7641
2-CM-l-1B	40781146	6117171900	97.18	45.93	0.8759	0.7737
2-CM-l-2B	40838530	6125779500	96.77	46.6	0.885	0.7678
2-CM-l-3B	42995806	6449370900	96.85	47.71	0.8762	0.746
1-A-l-1B	39527346	5929101900	96.9	47.59	0.9058	0.8138
1-A-l-2B	50320350	7548052500	97.02	47.76	0.8979	0.8012
1-A-l-3B	39169596	5875439400	97.06	46.91	0.9033	0.8143
1-H-l-1B	39831394	5974709100	97.03	46.28	0.9033	0.8109
1-H-l-2B	33706784	5056017600	96.69	47.8	0.8959	0.7965
1-H-l-3B	39173588	5876038200	96.97	47.83	0.8985	0.8028
1-W-l-3B	34628028	5194204200	96.85	48.61	0.8973	0.7793
1-W-l-2B	33408530	5011279500	96.88	48.96	0.8996	0.7826
1-W-l-1B	34833670	5225050500	96.83	48.86	0.9003	0.7831
1-M-l-3B	34485956	5172893400	96.38	48.38	0.885	0.7581
1-M-l-2B	34362830	5154424500	96.49	48.83	0.8867	0.7619
1-M-l-1B	33641840	5046276000	96.49	48.84	0.8889	0.7675
2-W-l-3B	34126668	5119000200	96.31	47.4	0.8849	0.7699
2-W-l-2B	33576248	5036437200	96.94	47.66	0.8959	0.7851
2-W-l-1B	33613548	5042032200	96.92	48.13	0.8944	0.7858
2-M-l-3B	34217588	5132638200	96.98	48.3	0.8442	0.7324
2-M-l-2B	33395822	5009373300	96.88	48.04	0.8913	0.7769
2-M-l-1B	33481866	5022279900	96.91	48.4	0.8919	0.7751
1 - indicates 21DAS;2 - represents 24DAS.L represents the Leaf
-1, -2, -3 represent three biological replicates at each time point.
Q20:Percent of bases with a phred values greater than 20 to the total bases.
Mapped reads(%);Uniquely mapped reads:Percent of mapped reads and uniquely mapped reads (only mapped one position) to reference genome in the clean reads.

## Sheet: TableS4
Table S4. Information on upregulated and downregulated DEGs of 21 DAS hybrid F1 (AM, CM, HM, HW) and their parents (A, C, H, M, W).
up AvsM	down AvsM	up AMvsM	down AMvsM	up AMvsA	down AMvsA		up CvsM	down CvsM	up CMvsM	down CMvsM	up CMvsC	down CMvsC		up HvsM	down HvsM	up HMvsM	down HMvsM	up HMvsH	down HMvsH		up HvsW	down HvsW	up HWvsW	down HWvsW	up HWvsH	down HWvsH
BnaC09g00150D	BnaC09g00300D	BnaC09g00150D	BnaC09g00140D	BnaC09g00310D	BnaC09g00130D		BnaC09g00260D	BnaC09g00140D	BnaC09g00570D	BnaC09g00140D	BnaC09g01090D	BnaC09g00910D		BnaC09g00010D	BnaC09g00140D	BnaC09g00150D	BnaC09g01660D	BnaC09g01330D	BnaC09g01660D		BnaC09g00010D	BnaC09g01060D	BnaC09g00010D	BnaC09g01420D	BnaC09g01420D	BnaC09g00030D
BnaC09g00200D	BnaC09g00380D	BnaC09g00200D	BnaC09g00860D	BnaC09g00630D	BnaC09g00140D		BnaC09g00290D	BnaC09g00190D	BnaC09g01110D	BnaC09g00190D	BnaC09g01160D	BnaC09g02430D		BnaC09g00150D	BnaC09g00160D	BnaC09g00570D	BnaC09g01790D	BnaC09g02210D	BnaC09g01930D		BnaC09g00020D	BnaC09g01120D	BnaC09g00020D	BnaC09g01430D	BnaC09g01920D	BnaC09g00060D
BnaC09g00260D	BnaC09g00630D	BnaC09g00260D	BnaC09g01290D	BnaC09g01070D	BnaC09g01100D		BnaC09g00460D	BnaC09g00220D	BnaC09g01400D	BnaC09g00760D	BnaC09g01310D	BnaC09g03080D		BnaC09g00200D	BnaC09g00300D	BnaC09g01400D	BnaC09g02230D	BnaC09g02450D	BnaC09g02740D		BnaC09g00030D	BnaC09g01420D	BnaC09g00030D	BnaC09g01480D	BnaC09g02210D	BnaC09g00080D
BnaC09g00270D	BnaC09g00800D	BnaC09g00270D	BnaC09g01660D	BnaC09g02400D	BnaC09g01290D		BnaC09g00470D	BnaC09g00400D	BnaC09g01600D	BnaC09g01270D	BnaC09g01660D	BnaC09g03730D		BnaC09g00370D	BnaC09g00440D	BnaC09g01610D	BnaC09g03150D	BnaC09g02700D	BnaC09g03460D		BnaC09g00040D	BnaC09g01430D	BnaC09g00040D	BnaC09g02020D	BnaC09g02450D	BnaC09g00090D
BnaC09g00360D	BnaC09g00860D	BnaC09g00360D	BnaC09g01790D	BnaC09g03080D	BnaC09g01920D		BnaC09g00570D	BnaC09g00760D	BnaC09g01930D	BnaC09g01480D	BnaC09g01670D	BnaC09g05490D		BnaC09g00570D	BnaC09g00860D	BnaC09g02550D	BnaC09g03350D	BnaC09g03080D	BnaC09g04560D		BnaC09g00050D	BnaC09g01730D	BnaC09g00050D	BnaC09g02230D	BnaC09g03080D	BnaC09g00170D
BnaC09g01720D	BnaC09g01300D	BnaC09g01340D	BnaC09g02210D	BnaC09g03120D	BnaC09g02300D		BnaC09g00910D	BnaC09g01070D	BnaC09g02550D	BnaC09g02020D	BnaC09g01720D	BnaC09g05510D		BnaC09g01170D	BnaC09g01070D	BnaC09g02650D	BnaC09g03660D	BnaC09g03520D	BnaC09g04720D		BnaC09g00060D	BnaC09g01790D	BnaC09g00060D	BnaC09g02560D	BnaC09g03480D	BnaC09g00180D
BnaC09g01730D	BnaC09g01330D	BnaC09g01560D	BnaC09g02230D	BnaC09g03130D	BnaC09g02540D		BnaC09g01040D	BnaC09g01160D	BnaC09g02600D	BnaC09g02230D	BnaC09g02990D	BnaC09g06110D		BnaC09g01400D	BnaC09g01420D	BnaC09g02850D	BnaC09g03720D	BnaC09g03540D	BnaC09g05020D		BnaC09g00070D	BnaC09g01810D	BnaC09g00080D	BnaC09g02680D	BnaC09g03540D	BnaC09g00210D
BnaC09g01930D	BnaC09g02210D	BnaC09g02400D	BnaC09g02540D	BnaC09g03170D	BnaC09g02850D		BnaC09g01100D	BnaC09g01270D	BnaC09g02710D	BnaC09g02430D	BnaC09g03150D	BnaC09g06200D		BnaC09g01560D	BnaC09g01790D	BnaC09g02910D	BnaC09g03800D	BnaC09g03680D	BnaC09g05440D		BnaC09g00080D	BnaC09g02030D	BnaC09g00090D	BnaC09g03120D	BnaC09g03670D	BnaC09g00220D
BnaC09g02310D	BnaC09g02230D	BnaC09g02550D	BnaC09g02700D	BnaC09g03680D	BnaC09g02900D		BnaC09g01110D	BnaC09g01310D	BnaC09g02850D	BnaC09g02510D	BnaC09g03270D	BnaC09g06400D		BnaC09g01610D	BnaC09g02210D	BnaC09g02930D	BnaC09g04050D	BnaC09g04620D	BnaC09g06050D		BnaC09g00090D	BnaC09g02210D	BnaC09g00140D	BnaC09g03170D	BnaC09g03680D	BnaC09g00260D
BnaC09g02550D	BnaC09g03120D	BnaC09g02600D	BnaC09g02900D	BnaC09g03940D	BnaC09g02940D		BnaC09g01170D	BnaC09g01330D	BnaC09g02880D	BnaC09g03120D	BnaC09g04380D	BnaC09g06790D		BnaC09g01650D	BnaC09g02230D	BnaC09g02970D	BnaC09g04080D	BnaC09g04900D	BnaC09g06570D		BnaC09g00150D	BnaC09g02230D	BnaC09g00150D	BnaC09g03250D	BnaC09g04770D	BnaC09g00370D
BnaC09g02600D	BnaC09g03170D	BnaC09g02780D	BnaC09g02920D	BnaC09g04060D	BnaC09g03150D		BnaC09g01400D	BnaC09g01370D	BnaC09g02910D	BnaC09g03250D	BnaC09g05130D	BnaC09g07660D		BnaC09g01930D	BnaC09g02450D	BnaC09g03080D	BnaC09g04720D	BnaC09g07160D	BnaC09g06810D		BnaC09g00160D	BnaC09g02450D	BnaC09g00160D	BnaC09g03350D	BnaC09g06100D	BnaC09g00380D
BnaC09g02630D	BnaC09g03250D	BnaC09g02910D	BnaC09g03010D	BnaC09g04500D	BnaC09g03660D		BnaC09g01430D	BnaC09g01480D	BnaC09g02920D	BnaC09g03400D	BnaC09g05140D	BnaC09g09390D		BnaC09g02140D	BnaC09g02700D	BnaC09g03540D	BnaC09g05020D	BnaC09g08310D	BnaC09g09210D		BnaC09g00170D	BnaC09g02560D	BnaC09g00170D	BnaC09g03660D	BnaC09g08380D	BnaC09g00450D
BnaC09g02710D	BnaC09g03680D	BnaC09g02970D	BnaC09g03150D	BnaC09g04790D	BnaC09g03720D		BnaC09g01600D	BnaC09g01490D	BnaC09g02930D	BnaC09g03660D	BnaC09g05250D	BnaC09g11030D		BnaC09g02270D	BnaC09g03090D	BnaC09g03600D	BnaC09g05500D	BnaC09g08330D	BnaC09g09840D		BnaC09g00180D	BnaC09g02700D	BnaC09g00180D	BnaC09g04050D	BnaC09g08550D	BnaC09g00490D
BnaC09g02740D	BnaC09g03800D	BnaC09g03080D	BnaC09g03660D	BnaC09g05200D	BnaC09g03730D		BnaC09g01730D	BnaC09g01660D	BnaC09g02970D	BnaC09g03670D	BnaC09g05380D	BnaC09g12030D		BnaC09g02550D	BnaC09g03150D	BnaC09g04110D	BnaC09g05590D	BnaC09g08380D	BnaC09g11530D		BnaC09g00190D	BnaC09g03080D	BnaC09g00210D	BnaC09g04060D	BnaC09g08690D	BnaC09g00560D
BnaC09g02850D	BnaC09g03870D	BnaC09g03120D	BnaC09g03730D	BnaC09g05210D	BnaC09g04040D		BnaC09g01930D	BnaC09g01670D	BnaC09g03270D	BnaC09g03800D	BnaC09g05520D	BnaC09g13080D		BnaC09g02600D	BnaC09g03480D	BnaC09g04620D	BnaC09g06110D	BnaC09g08550D	BnaC09g12030D		BnaC09g00200D	BnaC09g03150D	BnaC09g00220D	BnaC09g04080D	BnaC09g08900D	BnaC09g00630D
BnaC09g02900D	BnaC09g03940D	BnaC09g04430D	BnaC09g03800D	BnaC09g05260D	BnaC09g04160D		BnaC09g02100D	BnaC09g01700D	BnaC09g03320D	BnaC09g04050D	BnaC09g05590D	BnaC09g13120D		BnaC09g02630D	BnaC09g03660D	BnaC09g04730D	BnaC09g06120D	BnaC09g08900D	BnaC09g12520D		BnaC09g00210D	BnaC09g03170D	BnaC09g00260D	BnaC09g04390D	BnaC09g09030D	BnaC09g00760D
BnaC09g02970D	BnaC09g04030D	BnaC09g04710D	BnaC09g03870D	BnaC09g05580D	BnaC09g04310D		BnaC09g02310D	BnaC09g01720D	BnaC09g04670D	BnaC09g04080D	BnaC09g06250D	BnaC09g15030D		BnaC09g02650D	BnaC09g03680D	BnaC09g04740D	BnaC09g06340D	BnaC09g09030D	BnaC09g13080D		BnaC09g00220D	BnaC09g03480D	BnaC09g00290D	BnaC09g04440D	BnaC09g09270D	BnaC09g00970D
BnaC09g03540D	BnaC09g04050D	BnaC09g04730D	BnaC09g04040D	BnaC09g05720D	BnaC09g04380D		BnaC09g02550D	BnaC09g01790D	BnaC09g04730D	BnaC09g04210D	BnaC09g06260D	BnaC09g15460D		BnaC09g02680D	BnaC09g03800D	BnaC09g05050D	BnaC09g06370D	BnaC09g09100D	BnaC09g13920D		BnaC09g00260D	BnaC09g03660D	BnaC09g00300D	BnaC09g04820D	BnaC09g09620D	BnaC09g01040D
BnaC09g03600D	BnaC09g04080D	BnaC09g04790D	BnaC09g04050D	BnaC09g06200D	BnaC09g04560D		BnaC09g02600D	BnaC09g02020D	BnaC09g04740D	BnaC09g04430D	BnaC09g06350D	BnaC09g15650D		BnaC09g02710D	BnaC09g03870D	BnaC09g05160D	BnaC09g06780D	BnaC09g09820D	BnaC09g13960D		BnaC09g00290D	BnaC09g03670D	BnaC09g00310D	BnaC09g05150D	BnaC09g09820D	BnaC09g01100D
BnaC09g03810D	BnaC09g04500D	BnaC09g05050D	BnaC09g04080D	BnaC09g06260D	BnaC09g04660D		BnaC09g02630D	BnaC09g02080D	BnaC09g04910D	BnaC09g04500D	BnaC09g06730D	BnaC09g16320D		BnaC09g02780D	BnaC09g03940D	BnaC09g05180D	BnaC09g06810D	BnaC09g10310D	BnaC09g16050D		BnaC09g00310D	BnaC09g03680D	BnaC09g00360D	BnaC09g05200D	BnaC09g10200D	BnaC09g01170D
BnaC09g04560D	BnaC09g04640D	BnaC09g05160D	BnaC09g04310D	BnaC09g07480D	BnaC09g04720D		BnaC09g02740D	BnaC09g02210D	BnaC09g04990D	BnaC09g04790D	BnaC09g07160D	BnaC09g16910D		BnaC09g02850D	BnaC09g04050D	BnaC09g05220D	BnaC09g07150D	BnaC09g10850D	BnaC09g16430D		BnaC09g00360D	BnaC09g03780D	BnaC09g00370D	BnaC09g05250D	BnaC09g10280D	BnaC09g01340D
BnaC09g04910D	BnaC09g05210D	BnaC09g05180D	BnaC09g04770D	BnaC09g07490D	BnaC09g04990D		BnaC09g02850D	BnaC09g02230D	BnaC09g05050D	BnaC09g04850D	BnaC09g08740D	BnaC09g19660D		BnaC09g02880D	BnaC09g04080D	BnaC09g05630D	BnaC09g07580D	BnaC09g11000D	BnaC09g16800D		BnaC09g00370D	BnaC09g03970D	BnaC09g00380D	BnaC09g05500D	BnaC09g10340D	BnaC09g01350D
BnaC09g04990D	BnaC09g05270D	BnaC09g05370D	BnaC09g05230D	BnaC09g07640D	BnaC09g05020D		BnaC09g02900D	BnaC09g02330D	BnaC09g05160D	BnaC09g05250D	BnaC09g10020D	BnaC09g20670D		BnaC09g02900D	BnaC09g04770D	BnaC09g05820D	BnaC09g07690D	BnaC09g11110D	BnaC09g17450D		BnaC09g00380D	BnaC09g04050D	BnaC09g00400D	BnaC09g05580D	BnaC09g10840D	BnaC09g01370D
BnaC09g05050D	BnaC09g05500D	BnaC09g05440D	BnaC09g05270D	BnaC09g07960D	BnaC09g05230D		BnaC09g02910D	BnaC09g02560D	BnaC09g05180D	BnaC09g05490D	BnaC09g10150D	BnaC09g22760D		BnaC09g02910D	BnaC09g05500D	BnaC09g05940D	BnaC09g07730D	BnaC09g11170D	BnaC09g20100D		BnaC09g00390D	BnaC09g04060D	BnaC09g00440D	BnaC09g05590D	BnaC09g11040D	BnaC09g01480D
BnaC09g05160D	BnaC09g05580D	BnaC09g05820D	BnaC09g05500D	BnaC09g08320D	BnaC09g05650D		BnaC09g02930D	BnaC09g02790D	BnaC09g05190D	BnaC09g05500D	BnaC09g11880D	BnaC09g24360D		BnaC09g02930D	BnaC09g05580D	BnaC09g05960D	BnaC09g07850D	BnaC09g11230D	BnaC09g20240D		BnaC09g00400D	BnaC09g04080D	BnaC09g00450D	BnaC09g06110D	BnaC09g11110D	BnaC09g01670D
BnaC09g05180D	BnaC09g05720D	BnaC09g05960D	BnaC09g05650D	BnaC09g08710D	BnaC09g05680D		BnaC09g02970D	BnaC09g02990D	BnaC09g05220D	BnaC09g05580D	BnaC09g11930D	BnaC09g24800D		BnaC09g02970D	BnaC09g05590D	BnaC09g06060D	BnaC09g07940D	BnaC09g11500D	BnaC09g21080D		BnaC09g00450D	BnaC09g04350D	BnaC09g00460D	BnaC09g06120D	BnaC09g11230D	BnaC09g01720D
BnaC09g05220D	BnaC09g05950D	BnaC09g06170D	BnaC09g05680D	BnaC09g09180D	BnaC09g05800D		BnaC09g03000D	BnaC09g03120D	BnaC09g05630D	BnaC09g05590D	BnaC09g12250D	BnaC09g25070D		BnaC09g03100D	BnaC09g05680D	BnaC09g06240D	BnaC09g08310D	BnaC09g12120D	BnaC09g21490D		BnaC09g00460D	BnaC09g04790D	BnaC09g00470D	BnaC09g06220D	BnaC09g11280D	BnaC09g02490D
BnaC09g05290D	BnaC09g06220D	BnaC09g06200D	BnaC09g05950D	BnaC09g09260D	BnaC09g05860D		BnaC09g03080D	BnaC09g03150D	BnaC09g05770D	BnaC09g06120D	BnaC09g12520D	BnaC09g26000D		BnaC09g03110D	BnaC09g06100D	BnaC09g06250D	BnaC09g09260D	BnaC09g12180D	BnaC09g23090D		BnaC09g00470D	BnaC09g04840D	BnaC09g00480D	BnaC09g06290D	BnaC09g11290D	BnaC09g02550D
BnaC09g05630D	BnaC09g06260D	BnaC09g06240D	BnaC09g06100D	BnaC09g09270D	BnaC09g05870D		BnaC09g03100D	BnaC09g03250D	BnaC09g05820D	BnaC09g06220D	BnaC09g16700D	BnaC09g27310D		BnaC09g03320D	BnaC09g06120D	BnaC09g06720D	BnaC09g09670D	BnaC09g12430D	BnaC09g23330D		BnaC09g00480D	BnaC09g04900D	BnaC09g00490D	BnaC09g06330D	BnaC09g11500D	BnaC09g02680D
BnaC09g05770D	BnaC09g06290D	BnaC09g06570D	BnaC09g06110D	BnaC09g10020D	BnaC09g06100D		BnaC09g03110D	BnaC09g03350D	BnaC09g05940D	BnaC09g06290D	BnaC09g17400D	BnaC09g28950D		BnaC09g03460D	BnaC09g06370D	BnaC09g06920D	BnaC09g09860D	BnaC09g13490D	BnaC09g23600D		BnaC09g00490D	BnaC09g05250D	BnaC09g00510D	BnaC09g06540D	BnaC09g11510D	BnaC09g02780D
BnaC09g05820D	BnaC09g06340D	BnaC09g06720D	BnaC09g06120D	BnaC09g10030D	BnaC09g06110D		BnaC09g03320D	BnaC09g03660D	BnaC09g06060D	BnaC09g06370D	BnaC09g17580D	BnaC09g30200D		BnaC09g03600D	BnaC09g06520D	BnaC09g07050D	BnaC09g09960D	BnaC09g13560D	BnaC09g23920D		BnaC09g00510D	BnaC09g05260D	BnaC09g00540D	BnaC09g06780D	BnaC09g12120D	BnaC09g02910D
BnaC09g05860D	BnaC09g06370D	BnaC09g07180D	BnaC09g06340D	BnaC09g10110D	BnaC09g06120D		BnaC09g03450D	BnaC09g03720D	BnaC09g06090D	BnaC09g06780D	BnaC09g18310D	BnaC09g31980D		BnaC09g04090D	BnaC09g06780D	BnaC09g07430D	BnaC09g10040D	BnaC09g13950D	BnaC09g24000D		BnaC09g00520D	BnaC09g05500D	BnaC09g00560D	BnaC09g06980D	BnaC09g12180D	BnaC09g02940D
BnaC09g05940D	BnaC09g06910D	BnaC09g07300D	BnaC09g07090D	BnaC09g10130D	BnaC09g06250D		BnaC09g03540D	BnaC09g03800D	BnaC09g06240D	BnaC09g06850D	BnaC09g18390D	BnaC09g32320D		BnaC09g04560D	BnaC09g07150D	BnaC09g07470D	BnaC09g10200D	BnaC09g13970D	BnaC09g24050D		BnaC09g00540D	BnaC09g05580D	BnaC09g00570D	BnaC09g07180D	BnaC09g12230D	BnaC09g02970D
BnaC09g05960D	BnaC09g06980D	BnaC09g07470D	BnaC09g07360D	BnaC09g10150D	BnaC09g06400D		BnaC09g03600D	BnaC09g04050D	BnaC09g06250D	BnaC09g06910D	BnaC09g18780D	BnaC09g33160D		BnaC09g04640D	BnaC09g07160D	BnaC09g07480D	BnaC09g10840D	BnaC09g14600D	BnaC09g24780D		BnaC09g00550D	BnaC09g05590D	BnaC09g00580D	BnaC09g07400D	BnaC09g12430D	BnaC09g03320D
BnaC09g05990D	BnaC09g07090D	BnaC09g07480D	BnaC09g07660D	BnaC09g10990D	BnaC09g06450D		BnaC09g03730D	BnaC09g04080D	BnaC09g06510D	BnaC09g07660D	BnaC09g18800D	BnaC09g35750D		BnaC09g04650D	BnaC09g07550D	BnaC09g07630D	BnaC09g11030D	BnaC09g14690D	BnaC09g24880D		BnaC09g00560D	BnaC09g06070D	BnaC09g00690D	BnaC09g07850D	BnaC09g12490D	BnaC09g03460D
BnaC09g06060D	BnaC09g07490D	BnaC09g08030D	BnaC09g07720D	BnaC09g11430D	BnaC09g07360D		BnaC09g04250D	BnaC09g04210D	BnaC09g06920D	BnaC09g07850D	BnaC09g19710D	BnaC09g36190D		BnaC09g04670D	BnaC09g07580D	BnaC09g08120D	BnaC09g11480D	BnaC09g14880D	BnaC09g26710D		BnaC09g00570D	BnaC09g06100D	BnaC09g00700D	BnaC09g07940D	BnaC09g12850D	BnaC09g04070D
BnaC09g06240D	BnaC09g07640D	BnaC09g08100D	BnaC09g07730D	BnaC09g11650D	BnaC09g07660D		BnaC09g04310D	BnaC09g04350D	BnaC09g06990D	BnaC09g08230D	BnaC09g20300D	BnaC09g36270D		BnaC09g04710D	BnaC09g07690D	BnaC09g08130D	BnaC09g12690D	BnaC09g15150D	BnaC09g27590D		BnaC09g00580D	BnaC09g06110D	BnaC09g00710D	BnaC09g08160D	BnaC09g12860D	BnaC09g04390D
BnaC09g06250D	BnaC09g07690D	BnaC09g08120D	BnaC09g07830D	BnaC09g11730D	BnaC09g08170D		BnaC09g04560D	BnaC09g04380D	BnaC09g07310D	BnaC09g08260D	BnaC09g20510D	BnaC09g36690D		BnaC09g04730D	BnaC09g07720D	BnaC09g08390D	BnaC09g12910D	BnaC09g16860D	BnaC09g28190D		BnaC09g00630D	BnaC09g06120D	BnaC09g00720D	BnaC09g08310D	BnaC09g12880D	BnaC09g04640D
BnaC09g06400D	BnaC09g07730D	BnaC09g08130D	BnaC09g07850D	BnaC09g12280D	BnaC09g09190D		BnaC09g04620D	BnaC09g04490D	BnaC09g07470D	BnaC09g08310D	BnaC09g20830D	BnaC09g37260D		BnaC09g04740D	BnaC09g07730D	BnaC09g08430D	BnaC09g13030D	BnaC09g16980D	BnaC09g28710D		BnaC09g00690D	BnaC09g06130D	BnaC09g00770D	BnaC09g08670D	BnaC09g12900D	BnaC09g04670D
BnaC09g06720D	BnaC09g07830D	BnaC09g08390D	BnaC09g08690D	BnaC09g12310D	BnaC09g09370D		BnaC09g04650D	BnaC09g04500D	BnaC09g07510D	BnaC09g09130D	BnaC09g21560D	BnaC09g38470D		BnaC09g04910D	BnaC09g07850D	BnaC09g08440D	BnaC09g13080D	BnaC09g17000D	BnaC09g28720D		BnaC09g00700D	BnaC09g06290D	BnaC09g00800D	BnaC09g08710D	BnaC09g13490D	BnaC09g04730D
BnaC09g07180D	BnaC09g07850D	BnaC09g08440D	BnaC09g09250D	BnaC09g12460D	BnaC09g10090D		BnaC09g04670D	BnaC09g04640D	BnaC09g07930D	BnaC09g09260D	BnaC09g21590D	BnaC09g39140D		BnaC09g04990D	BnaC09g07890D	BnaC09g08900D	BnaC09g13470D	BnaC09g17320D	BnaC09g29100D		BnaC09g00710D	BnaC09g06370D	BnaC09g00810D	BnaC09g09360D	BnaC09g13560D	BnaC09g05180D
BnaC09g07250D	BnaC09g07960D	BnaC09g08710D	BnaC09g09320D	BnaC09g12710D	BnaC09g10340D		BnaC09g04730D	BnaC09g04790D	BnaC09g07980D	BnaC09g09270D	BnaC09g21610D	BnaC09g39370D		BnaC09g05050D	BnaC09g08310D	BnaC09g09000D	BnaC09g13970D	BnaC09g18290D	BnaC09g29140D		BnaC09g00720D	BnaC09g06540D	BnaC09g00910D	BnaC09g09580D	BnaC09g13950D	BnaC09g05210D
BnaC09g07260D	BnaC09g08310D	BnaC09g09000D	BnaC09g09340D	BnaC09g12840D	BnaC09g11010D		BnaC09g04740D	BnaC09g04800D	BnaC09g08020D	BnaC09g09340D	BnaC09g21630D	BnaC09g39530D		BnaC09g05160D	BnaC09g08550D	BnaC09g09190D	BnaC09g14450D	BnaC09g18310D	BnaC09g29280D		BnaC09g00760D	BnaC09g06780D	BnaC09g00970D	BnaC09g09970D	BnaC09g13970D	BnaC09g05330D
BnaC09g07310D	BnaC09g09170D	BnaC09g09180D	BnaC09g09370D	BnaC09g13120D	BnaC09g11040D		BnaC09g04910D	BnaC09g05130D	BnaC09g08030D	BnaC09g09610D	BnaC09g21870D	BnaC09g40750D		BnaC09g05180D	BnaC09g08630D	BnaC09g09280D	BnaC09g14770D	BnaC09g18950D	BnaC09g29290D		BnaC09g00770D	BnaC09g06850D	BnaC09g01040D	BnaC09g10040D	BnaC09g14690D	BnaC09g05440D
BnaC09g07630D	BnaC09g09260D	BnaC09g09190D	BnaC09g09670D	BnaC09g13130D	BnaC09g11170D		BnaC09g04990D	BnaC09g05140D	BnaC09g08120D	BnaC09g09630D	BnaC09g22280D	BnaC09g41090D		BnaC09g05220D	BnaC09g08690D	BnaC09g09410D	BnaC09g14880D	BnaC09g18980D	BnaC09g29440D		BnaC09g00800D	BnaC09g06980D	BnaC09g01090D	BnaC09g10900D	BnaC09g14770D	BnaC09g05520D
BnaC09g08120D	BnaC09g09270D	BnaC09g09280D	BnaC09g10040D	BnaC09g13230D	BnaC09g11250D		BnaC09g05110D	BnaC09g05150D	BnaC09g08390D	BnaC09g09670D	BnaC09g23110D	BnaC09g42220D		BnaC09g05370D	BnaC09g09030D	BnaC09g09430D	BnaC09g14910D	BnaC09g19830D	BnaC09g30110D		BnaC09g00810D	BnaC09g07340D	BnaC09g01100D	BnaC09g10980D	BnaC09g14810D	BnaC09g05720D
BnaC09g08170D	BnaC09g09340D	BnaC09g09410D	BnaC09g10130D	BnaC09g13480D	BnaC09g11280D		BnaC09g05120D	BnaC09g05250D	BnaC09g08430D	BnaC09g10040D	BnaC09g23850D	BnaC09g42420D		BnaC09g05440D	BnaC09g09090D	BnaC09g10000D	BnaC09g14920D	BnaC09g20420D	BnaC09g30210D		BnaC09g00910D	BnaC09g07640D	BnaC09g01110D	BnaC09g11930D	BnaC09g14880D	BnaC09g06230D
BnaC09g08390D	BnaC09g09460D	BnaC09g09560D	BnaC09g10170D	BnaC09g13490D	BnaC09g11410D		BnaC09g05160D	BnaC09g05330D	BnaC09g08440D	BnaC09g10130D	BnaC09g24000D	BnaC09g42630D		BnaC09g05520D	BnaC09g09170D	BnaC09g10010D	BnaC09g15100D	BnaC09g21590D	BnaC09g30290D		BnaC09g00970D	BnaC09g07660D	BnaC09g01240D	BnaC09g11940D	BnaC09g14920D	BnaC09g06240D
BnaC09g08430D	BnaC09g09630D	BnaC09g09820D	BnaC09g10200D	BnaC09g13530D	BnaC09g11580D		BnaC09g05180D	BnaC09g05340D	BnaC09g08840D	BnaC09g10150D	BnaC09g24780D	BnaC09g42740D		BnaC09g05630D	BnaC09g09270D	BnaC09g10020D	BnaC09g15130D	BnaC09g21860D	BnaC09g30620D		BnaC09g01040D	BnaC09g07690D	BnaC09g01270D	BnaC09g11950D	BnaC09g14940D	BnaC09g06330D
BnaC09g09050D	BnaC09g09970D	BnaC09g10000D	BnaC09g10290D	BnaC09g14930D	BnaC09g11630D		BnaC09g05190D	BnaC09g05380D	BnaC09g09070D	BnaC09g10980D	BnaC09g27720D	BnaC09g43250D		BnaC09g05770D	BnaC09g09340D	BnaC09g10030D	BnaC09g15230D	BnaC09g22070D	BnaC09g31760D		BnaC09g01090D	BnaC09g07850D	BnaC09g01370D	BnaC09g11960D	BnaC09g15150D	BnaC09g06790D
BnaC09g09190D	BnaC09g10020D	BnaC09g10020D	BnaC09g10340D	BnaC09g15050D	BnaC09g12170D		BnaC09g05220D	BnaC09g05500D	BnaC09g09190D	BnaC09g11030D	BnaC09g28480D	BnaC09g43980D		BnaC09g05820D	BnaC09g09630D	BnaC09g10140D	BnaC09g16050D	BnaC09g22120D	BnaC09g32080D		BnaC09g01100D	BnaC09g07890D	BnaC09g01400D	BnaC09g13030D	BnaC09g15170D	BnaC09g07050D
BnaC09g09280D	BnaC09g10040D	BnaC09g10030D	BnaC09g10750D	BnaC09g15650D	BnaC09g12200D		BnaC09g05290D	BnaC09g05520D	BnaC09g09280D	BnaC09g11510D	BnaC09g28520D	BnaC09g44080D		BnaC09g05920D	BnaC09g09670D	BnaC09g10460D	BnaC09g16820D	BnaC09g22390D	BnaC09g33240D		BnaC09g01110D	BnaC09g07940D	BnaC09g01560D	BnaC09g13080D	BnaC09g15360D	BnaC09g09970D
BnaC09g09430D	BnaC09g10110D	BnaC09g10460D	BnaC09g11030D	BnaC09g15730D	BnaC09g12490D		BnaC09g05300D	BnaC09g05580D	BnaC09g10000D	BnaC09g11520D	BnaC09g30700D	BnaC09g44630D		BnaC09g05960D	BnaC09g09820D	BnaC09g11740D	BnaC09g17210D	BnaC09g26430D	BnaC09g33920D		BnaC09g01270D	BnaC09g08310D	BnaC09g01600D	BnaC09g13470D	BnaC09g15610D	BnaC09g10000D
BnaC09g09570D	BnaC09g10130D	BnaC09g10490D	BnaC09g11170D	BnaC09g16910D	BnaC09g12690D		BnaC09g05510D	BnaC09g05590D	BnaC09g10010D	BnaC09g11930D	BnaC09g31160D	BnaC09g45450D		BnaC09g06060D	BnaC09g10040D	BnaC09g11880D	BnaC09g18060D	BnaC09g26820D	BnaC09g34010D		BnaC09g01340D	BnaC09g08550D	BnaC09g01670D	BnaC09g13570D	BnaC09g15880D	BnaC09g10010D
BnaC09g09820D	BnaC09g10150D	BnaC09g10990D	BnaC09g11230D	BnaC09g17440D	BnaC09g13450D		BnaC09g05630D	BnaC09g05810D	BnaC09g10020D	BnaC09g11950D	BnaC09g32520D	BnaC09g46830D		BnaC09g06170D	BnaC09g10200D	BnaC09g12180D	BnaC09g18390D	BnaC09g28440D	BnaC09g34190D		BnaC09g01350D	BnaC09g08630D	BnaC09g01690D	BnaC09g14710D	BnaC09g16050D	BnaC09g10020D
BnaC09g09850D	BnaC09g10200D	BnaC09g11100D	BnaC09g11290D	BnaC09g17470D	BnaC09g13860D		BnaC09g05770D	BnaC09g06120D	BnaC09g10030D	BnaC09g11960D	BnaC09g32870D	BnaC09g50050D		BnaC09g06240D	BnaC09g10280D	BnaC09g12840D	BnaC09g18480D	BnaC09g29000D	BnaC09g34680D		BnaC09g01370D	BnaC09g08690D	BnaC09g01720D	BnaC09g14760D	BnaC09g16170D	BnaC09g10030D
BnaC09g10000D	BnaC09g10290D	BnaC09g11240D	BnaC09g11410D	BnaC09g17940D	BnaC09g13950D		BnaC09g05780D	BnaC09g06130D	BnaC09g10460D	BnaC09g12800D	BnaC09g33480D	BnaA05g00500D		BnaC09g06250D	BnaC09g10310D	BnaC09g12960D	BnaC09g18640D	BnaC09g30770D	BnaC09g34770D		BnaC09g01400D	BnaC09g08710D	BnaC09g01930D	BnaC09g14920D	BnaC09g16330D	BnaC09g10350D
BnaC09g10140D	BnaC09g10900D	BnaC09g11320D	BnaC09g11440D	BnaC09g17950D	BnaC09g14340D		BnaC09g05820D	BnaC09g06210D	BnaC09g10560D	BnaC09g13030D	BnaC09g33600D	BnaA05g00840D		BnaC09g06620D	BnaC09g10350D	BnaC09g13360D	BnaC09g18680D	BnaC09g32350D	BnaC09g34840D		BnaC09g01520D	BnaC09g09030D	BnaC09g02080D	BnaC09g15100D	BnaC09g16390D	BnaC09g10460D
BnaC09g10330D	BnaC09g10920D	BnaC09g11880D	BnaC09g11580D	BnaC09g18290D	BnaC09g15310D		BnaC09g05890D	BnaC09g06220D	BnaC09g11040D	BnaC09g13080D	BnaC09g33910D	BnaA05g01820D		BnaC09g06720D	BnaC09g10750D	BnaC09g14340D	BnaC09g18720D	BnaC09g32610D	BnaC09g35160D		BnaC09g01560D	BnaC09g09100D	BnaC09g02100D	BnaC09g15130D	BnaC09g16710D	BnaC09g10490D
BnaC09g10460D	BnaC09g10990D	BnaC09g11950D	BnaC09g11840D	BnaC09g18310D	BnaC09g15360D		BnaC09g05920D	BnaC09g06260D	BnaC09g11100D	BnaC09g13470D	BnaC09g34000D	BnaA05g02300D		BnaC09g06790D	BnaC09g10840D	BnaC09g14610D	BnaC09g18800D	BnaC09g32650D	BnaC09g36370D		BnaC09g01600D	BnaC09g09170D	BnaC09g02140D	BnaC09g15870D	BnaC09g16860D	BnaC09g10500D
BnaC09g11040D	BnaC09g11030D	BnaC09g12180D	BnaC09g11910D	BnaC09g18720D	BnaC09g15370D		BnaC09g05960D	BnaC09g06340D	BnaC09g11240D	BnaC09g13680D	BnaC09g34720D	BnaA05g02360D		BnaC09g06820D	BnaC09g10850D	BnaC09g14870D	BnaC09g18860D	BnaC09g32680D	BnaC09g37170D		BnaC09g01670D	BnaC09g09270D	BnaC09g02270D	BnaC09g17210D	BnaC09g16960D	BnaC09g10770D
BnaC09g11100D	BnaC09g11230D	BnaC09g12310D	BnaC09g12690D	BnaC09g18800D	BnaC09g15460D		BnaC09g06060D	BnaC09g06350D	BnaC09g11250D	BnaC09g13960D	BnaC09g34840D	BnaA05g02410D		BnaC09g06920D	BnaC09g10900D	BnaC09g15190D	BnaC09g19820D	BnaC09g32740D	BnaC09g37350D		BnaC09g01700D	BnaC09g09360D	BnaC09g02310D	BnaC09g17820D	BnaC09g16980D	BnaC09g11320D
BnaC09g11240D	BnaC09g13030D	BnaC09g12460D	BnaC09g12750D	BnaC09g18980D	BnaC09g16170D		BnaC09g06240D	BnaC09g06370D	BnaC09g11420D	BnaC09g14910D	BnaC09g35060D	BnaA05g03390D		BnaC09g07010D	BnaC09g10920D	BnaC09g15460D	BnaC09g20090D	BnaC09g33640D	BnaC09g38290D		BnaC09g01720D	BnaC09g09560D	BnaC09g02490D	BnaC09g17940D	BnaC09g17000D	BnaC09g11730D
BnaC09g11250D	BnaC09g13080D	BnaC09g12510D	BnaC09g12800D	BnaC09g19830D	BnaC09g16360D		BnaC09g06400D	BnaC09g06540D	BnaC09g11560D	BnaC09g14920D	BnaC09g35160D	BnaA05g03470D		BnaC09g07050D	BnaC09g10980D	BnaC09g15760D	BnaC09g20100D	BnaC09g34200D	BnaC09g38380D		BnaC09g01930D	BnaC09g09580D	BnaC09g02630D	BnaC09g17950D	BnaC09g17210D	BnaC09g12030D
BnaC09g11630D	BnaC09g13130D	BnaC09g13640D	BnaC09g13010D	BnaC09g20300D	BnaC09g18050D		BnaC09g06450D	BnaC09g06730D	BnaC09g11740D	BnaC09g15060D	BnaC09g35410D	BnaA05g03540D		BnaC09g07110D	BnaC09g11030D	BnaC09g16440D	BnaC09g20370D	BnaC09g34640D	BnaC09g38630D		BnaC09g02080D	BnaC09g09630D	BnaC09g02710D	BnaC09g18000D	BnaC09g17320D	BnaC09g12110D
BnaC09g11760D	BnaC09g13330D	BnaC09g13920D	BnaC09g13030D	BnaC09g20510D	BnaC09g18610D		BnaC09g06460D	BnaC09g06740D	BnaC09g11760D	BnaC09g15100D	BnaC09g39660D	BnaA05g03590D		BnaC09g07240D	BnaC09g11110D	BnaC09g16650D	BnaC09g20430D	BnaC09g35270D	BnaC09g39060D		BnaC09g02100D	BnaC09g09670D	BnaC09g02780D	BnaC09g18050D	BnaC09g18290D	BnaC09g13630D
BnaC09g11880D	BnaC09g13470D	BnaC09g14390D	BnaC09g13080D	BnaC09g20720D	BnaC09g18700D		BnaC09g06510D	BnaC09g06780D	BnaC09g11880D	BnaC09g15130D	BnaC09g39680D	BnaA05g04070D		BnaC09g07260D	BnaC09g11170D	BnaC09g16670D	BnaC09g20510D	BnaC09g36050D	BnaC09g40040D		BnaC09g02140D	BnaC09g09820D	BnaC09g02830D	BnaC09g18060D	BnaC09g18310D	BnaC09g13920D
BnaC09g12180D	BnaC09g13480D	BnaC09g14870D	BnaC09g13460D	BnaC09g20900D	BnaC09g19820D		BnaC09g06580D	BnaC09g06820D	BnaC09g12090D	BnaC09g15650D	BnaC09g40310D	BnaA05g04350D		BnaC09g07390D	BnaC09g11230D	BnaC09g16750D	BnaC09g20640D	BnaC09g36130D	BnaC09g40620D		BnaC09g02270D	BnaC09g09920D	BnaC09g02840D	BnaC09g18180D	BnaC09g18370D	BnaC09g14200D
BnaC09g12820D	BnaC09g13490D	BnaC09g15180D	BnaC09g13470D	BnaC09g21120D	BnaC09g20040D		BnaC09g06600D	BnaC09g06850D	BnaC09g12510D	BnaC09g15870D	BnaC09g41230D	BnaA05g05020D		BnaC09g07430D	BnaC09g11290D	BnaC09g18570D	BnaC09g20720D	BnaC09g36470D	BnaC09g41220D		BnaC09g02290D	BnaC09g10040D	BnaC09g02900D	BnaC09g18390D	BnaC09g18680D	BnaC09g14800D
BnaC09g12960D	BnaC09g13970D	BnaC09g16050D	BnaC09g13860D	BnaC09g21440D	BnaC09g20190D		BnaC09g06630D	BnaC09g06860D	BnaC09g12520D	BnaC09g16170D	BnaC09g41660D	BnaA05g05550D		BnaC09g07480D	BnaC09g11410D	BnaC09g18580D	BnaC09g21150D	BnaC09g36610D	BnaC09g42630D		BnaC09g02300D	BnaC09g10750D	BnaC09g02910D	BnaC09g18620D	BnaC09g18860D	BnaC09g15180D
BnaC09g13440D	BnaC09g14260D	BnaC09g16390D	BnaC09g13950D	BnaC09g21560D	BnaC09g20670D		BnaC09g06720D	BnaC09g06980D	BnaC09g12810D	BnaC09g16820D	BnaC09g42380D	BnaA05g06580D		BnaC09g07630D	BnaC09g11480D	BnaC09g19490D	BnaC09g21180D	BnaC09g36840D	BnaC09g43990D		BnaC09g02310D	BnaC09g10880D	BnaC09g02930D	BnaC09g18720D	BnaC09g18950D	BnaC09g15650D
BnaC09g14610D	BnaC09g14590D	BnaC09g16430D	BnaC09g13970D	BnaC09g21590D	BnaC09g21080D		BnaC09g06790D	BnaC09g07160D	BnaC09g12920D	BnaC09g16900D	BnaC09g43360D	BnaA05g06610D		BnaC09g08020D	BnaC09g11500D	BnaC09g19660D	BnaC09g22510D	BnaC09g37030D	BnaC09g45760D		BnaC09g02470D	BnaC09g10900D	BnaC09g03100D	BnaC09g18780D	BnaC09g18980D	BnaC09g15760D
BnaC09g14870D	BnaC09g14770D	BnaC09g16470D	BnaC09g14260D	BnaC09g21710D	BnaC09g21100D		BnaC09g06920D	BnaC09g07450D	BnaC09g12960D	BnaC09g16910D	BnaC09g43750D	BnaA05g06710D		BnaC09g08120D	BnaC09g11510D	BnaC09g20460D	BnaC09g22540D	BnaC09g37860D	BnaC09g47040D		BnaC09g02490D	BnaC09g10920D	BnaC09g03240D	BnaC09g18800D	BnaC09g19830D	BnaC09g16430D
BnaC09g15140D	BnaC09g14920D	BnaC09g16650D	BnaC09g14450D	BnaC09g21890D	BnaC09g21180D		BnaC09g07250D	BnaC09g07480D	BnaC09g13160D	BnaC09g17440D	BnaC09g43880D	BnaA05g07600D		BnaC09g08130D	BnaC09g11810D	BnaC09g20630D	BnaC09g22760D	BnaC09g37940D	BnaC09g47220D		BnaC09g02550D	BnaC09g10980D	BnaC09g03520D	BnaC09g19070D	BnaC09g20420D	BnaC09g16440D
BnaC09g15460D	BnaC09g15100D	BnaC09g16670D	BnaC09g14770D	BnaC09g22120D	BnaC09g21520D		BnaC09g07430D	BnaC09g07690D	BnaC09g13360D	BnaC09g17820D	BnaC09g45570D	BnaA05g07980D		BnaC09g08170D	BnaC09g11830D	BnaC09g21030D	BnaC09g23220D	BnaC09g38120D	BnaA05g00160D		BnaC09g02600D	BnaC09g11030D	BnaC09g03540D	BnaC09g20360D	BnaC09g20780D	BnaC09g16470D
BnaC09g16050D	BnaC09g15130D	BnaC09g16750D	BnaC09g14880D	BnaC09g22310D	BnaC09g21670D		BnaC09g07470D	BnaC09g07730D	BnaC09g13440D	BnaC09g17940D	BnaC09g45590D	BnaA05g08860D		BnaC09g08390D	BnaC09g11840D	BnaC09g21080D	BnaC09g23330D	BnaC09g38780D	BnaA05g00550D		BnaC09g02630D	BnaC09g11110D	BnaC09g03930D	BnaC09g20370D	BnaC09g20820D	BnaC09g16750D
BnaC09g16140D	BnaC09g15650D	BnaC09g17000D	BnaC09g15120D	BnaC09g22320D	BnaC09g21860D		BnaC09g07510D	BnaC09g07850D	BnaC09g14160D	BnaC09g18060D	BnaC09g45600D	BnaA05g09060D		BnaC09g08430D	BnaC09g12040D	BnaC09g21100D	BnaC09g24050D	BnaC09g39030D	BnaA05g00620D		BnaC09g02680D	BnaC09g11230D	BnaC09g04040D	BnaC09g20430D	BnaC09g21250D	BnaC09g17150D
BnaC09g16260D	BnaC09g15730D	BnaC09g17200D	BnaC09g15370D	BnaC09g22330D	BnaC09g22060D		BnaC09g07810D	BnaC09g07900D	BnaC09g14600D	BnaC09g18180D	BnaC09g45720D	BnaA05g11340D		BnaC09g08440D	BnaC09g12120D	BnaC09g21140D	BnaC09g25070D	BnaC09g39230D	BnaA05g00720D		BnaC09g02710D	BnaC09g11290D	BnaC09g04110D	BnaC09g20510D	BnaC09g21520D	BnaC09g17800D
BnaC09g16390D	BnaC09g16810D	BnaC09g17400D	BnaC09g15460D	BnaC09g22350D	BnaC09g22380D		BnaC09g07980D	BnaC09g07920D	BnaC09g14610D	BnaC09g18980D	BnaC09g45790D	BnaA05g12500D		BnaC09g08960D	BnaC09g12430D	BnaC09g21260D	BnaC09g26560D	BnaC09g39870D	BnaA05g01880D		BnaC09g02740D	BnaC09g11480D	BnaC09g04120D	BnaC09g20640D	BnaC09g21590D	BnaC09g18570D
BnaC09g16440D	BnaC09g16820D	BnaC09g17540D	BnaC09g16170D	BnaC09g23530D	BnaC09g22390D		BnaC09g08020D	BnaC09g07940D	BnaC09g14710D	BnaC09g19070D	BnaC09g45960D	BnaA05g12950D		BnaC09g09190D	BnaC09g12800D	BnaC09g21470D	BnaC09g26860D	BnaC09g39910D	BnaA05g02690D		BnaC09g02780D	BnaC09g11500D	BnaC09g04550D	BnaC09g20670D	BnaC09g21770D	BnaC09g19060D
BnaC09g16650D	BnaC09g16900D	BnaC09g17730D	BnaC09g16330D	BnaC09g24160D	BnaC09g22500D		BnaC09g08030D	BnaC09g08260D	BnaC09g14830D	BnaC09g19820D	BnaC09g46540D	BnaA05g15610D		BnaC09g09210D	BnaC09g12850D	BnaC09g21500D	BnaC09g27350D	BnaC09g39920D	BnaA05g03540D		BnaC09g02840D	BnaC09g11510D	BnaC09g04570D	BnaC09g20720D	BnaC09g21860D	BnaC09g19620D
BnaC09g16750D	BnaC09g16910D	BnaC09g18410D	BnaC09g16360D	BnaC09g24370D	BnaC09g23000D		BnaC09g08130D	BnaC09g08310D	BnaC09g14870D	BnaC09g19830D	BnaC09g48040D	BnaA05g15830D		BnaC09g09280D	BnaC09g12860D	BnaC09g21610D	BnaC09g27730D	BnaC09g40900D	BnaA05g03590D		BnaC09g02880D	BnaC09g11810D	BnaC09g04710D	BnaC09g20840D	BnaC09g21930D	BnaC09g19660D
BnaC09g17200D	BnaC09g16980D	BnaC09g18570D	BnaC09g16810D	BnaC09g25430D	BnaC09g23040D		BnaC09g08170D	BnaC09g08340D	BnaC09g15440D	BnaC09g20030D	BnaC09g48260D	BnaA05g16080D		BnaC09g09390D	BnaC09g13010D	BnaC09g21800D	BnaC09g29780D	BnaC09g41030D	BnaA05g03950D		BnaC09g02900D	BnaC09g11830D	BnaC09g04910D	BnaC09g21710D	BnaC09g22090D	BnaC09g20520D
BnaC09g17540D	BnaC09g17210D	BnaC09g18580D	BnaC09g16960D	BnaC09g25480D	BnaC09g23130D		BnaC09g08390D	BnaC09g08630D	BnaC09g15460D	BnaC09g20090D	BnaC09g48770D	BnaA05g16170D		BnaC09g09410D	BnaC09g13030D	BnaC09g22060D	BnaC09g29910D	BnaC09g41160D	BnaA05g04150D		BnaC09g02910D	BnaC09g11840D	BnaC09g04990D	BnaC09g22290D	BnaC09g22310D	BnaC09g20530D
BnaC09g17730D	BnaC09g17310D	BnaC09g19660D	BnaC09g17440D	BnaC09g27590D	BnaC09g23210D		BnaC09g08430D	BnaC09g08670D	BnaC09g15760D	BnaC09g20100D	BnaC09g49650D	BnaA05g16430D		BnaC09g09430D	BnaC09g13130D	BnaC09g22180D	BnaC09g30130D	BnaC09g41210D	BnaA05g04370D		BnaC09g02930D	BnaC09g12040D	BnaC09g05050D	BnaC09g22330D	BnaC09g22390D	BnaC09g20830D
BnaC09g18570D	BnaC09g17440D	BnaC09g20520D	BnaC09g18000D	BnaC09g29110D	BnaC09g23510D		BnaC09g08440D	BnaC09g08690D	BnaC09g15780D	BnaC09g20370D	BnaC09g49920D	BnaA05g16830D		BnaC09g09840D	BnaC09g13230D	BnaC09g22340D	BnaC09g31780D	BnaC09g41580D	BnaA05g04540D		BnaC09g02970D	BnaC09g12120D	BnaC09g05140D	BnaC09g22350D	BnaC09g22500D	BnaC09g21760D
BnaC09g18580D	BnaC09g17470D	BnaC09g20530D	BnaC09g18170D	BnaC09g29220D	BnaC09g23620D		BnaC09g08710D	BnaC09g08740D	BnaC09g16050D	BnaC09g20510D	BnaC09g50070D	BnaA05g16990D		BnaC09g09850D	BnaC09g13470D	BnaC09g22580D	BnaC09g32070D	BnaC09g41590D	BnaA05g04780D		BnaC09g03100D	BnaC09g12140D	BnaC09g05160D	BnaC09g22400D	BnaC09g22540D	BnaC09g22330D
BnaC09g19370D	BnaC09g17820D	BnaC09g20620D	BnaC09g18610D	BnaC09g30570D	BnaC09g24050D		BnaC09g08880D	BnaC09g09270D	BnaC09g16260D	BnaC09g20640D	BnaC09g50190D	BnaA05g19100D		BnaC09g10000D	BnaC09g13560D	BnaC09g22970D	BnaC09g32440D	BnaC09g41690D	BnaA05g04860D		BnaC09g03110D	BnaC09g12250D	BnaC09g05180D	BnaC09g22690D	BnaC09g22760D	BnaC09g22850D
BnaC09g19490D	BnaC09g17940D	BnaC09g20630D	BnaC09g18630D	BnaC09g31740D	BnaC09g24400D		BnaC09g09070D	BnaC09g09340D	BnaC09g16320D	BnaC09g21890D	BnaC09g50270D	BnaA05g20240D		BnaC09g10010D	BnaC09g13970D	BnaC09g23040D	BnaC09g32980D	BnaC09g41910D	BnaA05g05350D		BnaC09g03320D	BnaC09g12430D	BnaC09g05510D	BnaC09g23110D	BnaC09g23720D	BnaC09g23090D
BnaC09g19660D	BnaC09g17950D	BnaC09g20850D	BnaC09g18640D	BnaC09g31760D	BnaC09g24630D		BnaC09g09190D	BnaC09g09580D	BnaC09g16390D	BnaC09g22280D	BnaA05g00100D	BnaA05g20250D		BnaC09g10020D	BnaC09g14450D	BnaC09g23090D	BnaC09g32990D	BnaC09g42010D	BnaA05g05610D		BnaC09g03460D	BnaC09g12800D	BnaC09g05780D	BnaC09g23530D	BnaC09g24020D	BnaC09g23110D
BnaC09g20040D	BnaC09g17970D	BnaC09g20880D	BnaC09g18680D	BnaC09g32510D	BnaC09g24970D		BnaC09g09240D	BnaC09g09610D	BnaC09g16440D	BnaC09g22400D	BnaA05g00230D	BnaA05g20400D		BnaC09g10030D	BnaC09g14690D	BnaC09g23580D	BnaC09g33180D	BnaC09g42290D	BnaA05g05620D		BnaC09g03520D	BnaC09g12860D	BnaC09g05820D	BnaC09g24000D	BnaC09g26430D	BnaC09g23530D
BnaC09g20460D	BnaC09g18060D	BnaC09g21030D	BnaC09g18860D	BnaC09g32680D	BnaC09g24980D		BnaC09g09250D	BnaC09g09670D	BnaC09g16470D	BnaC09g22760D	BnaA05g00290D	BnaA05g20600D		BnaC09g10140D	BnaC09g14760D	BnaC09g23590D	BnaC09g33480D	BnaC09g42330D	BnaA05g06520D		BnaC09g03600D	BnaC09g12880D	BnaC09g05860D	BnaC09g24800D	BnaC09g26480D	BnaC09g23600D
BnaC09g20630D	BnaC09g18180D	BnaC09g21080D	BnaC09g19820D	BnaC09g34200D	BnaC09g25240D		BnaC09g09280D	BnaC09g10040D	BnaC09g16650D	BnaC09g23150D	BnaA05g00300D	BnaA05g20800D		BnaC09g10330D	BnaC09g14770D	BnaC09g23610D	BnaC09g34030D	BnaC09g42410D	BnaA05g06920D		BnaC09g04040D	BnaC09g12900D	BnaC09g05920D	BnaC09g26700D	BnaC09g26820D	BnaC09g23920D
BnaC09g20850D	BnaC09g18290D	BnaC09g21210D	BnaC09g19910D	BnaC09g35120D	BnaC09g25860D		BnaC09g09390D	BnaC09g10110D	BnaC09g16670D	BnaC09g23530D	BnaA05g00320D	BnaA05g21030D		BnaC09g10450D	BnaC09g14880D	BnaC09g23620D	BnaC09g34170D	BnaC09g42440D	BnaA05g07210D		BnaC09g04110D	BnaC09g12910D	BnaC09g05940D	BnaC09g27340D	BnaC09g26970D	BnaC09g24000D
BnaC09g20880D	BnaC09g18310D	BnaC09g21260D	BnaC09g20100D	BnaC09g35130D	BnaC09g26140D		BnaC09g09410D	BnaC09g10130D	BnaC09g16940D	BnaC09g23720D	BnaA05g01280D	BnaA05g21090D		BnaC09g10460D	BnaC09g14920D	BnaC09g23660D	BnaC09g34200D	BnaC09g42450D	BnaA05g07240D		BnaC09g04570D	BnaC09g13030D	BnaC09g05990D	BnaC09g27350D	BnaC09g27270D	BnaC09g24140D
BnaC09g21080D	BnaC09g18390D	BnaC09g21440D	BnaC09g20370D	BnaC09g35150D	BnaC09g26170D		BnaC09g09430D	BnaC09g10150D	BnaC09g17000D	BnaC09g23740D	BnaA05g01410D	BnaA05g21110D		BnaC09g10490D	BnaC09g15100D	BnaC09g23670D	BnaC09g34590D	BnaC09g42470D	BnaA05g07570D		BnaC09g04640D	BnaC09g13330D	BnaC09g06240D	BnaC09g27750D	BnaC09g27720D	BnaC09g24370D
BnaC09g21100D	BnaC09g18690D	BnaC09g21470D	BnaC09g20430D	BnaC09g35160D	BnaC09g26200D		BnaC09g09440D	BnaC09g10200D	BnaC09g17200D	BnaC09g24000D	BnaA05g01960D	BnaA05g23080D		BnaC09g10560D	BnaC09g15130D	BnaC09g23900D	BnaC09g34670D	BnaC09g42480D	BnaA05g08040D		BnaC09g04650D	BnaC09g13470D	BnaC09g06250D	BnaC09g28200D	BnaC09g27730D	BnaC09g24510D
BnaC09g21210D	BnaC09g18720D	BnaC09g21500D	BnaC09g20440D	BnaC09g35180D	BnaC09g26570D		BnaC09g09820D	BnaC09g10290D	BnaC09g17640D	BnaC09g25190D	BnaA05g03090D	BnaA05g23400D		BnaC09g10680D	BnaC09g15150D	BnaC09g24040D	BnaC09g34760D	BnaC09g42530D	BnaA05g08720D		BnaC09g04670D	BnaC09g13560D	BnaC09g06320D	BnaC09g28290D	BnaC09g28440D	BnaC09g24570D
BnaC09g21260D	BnaC09g18780D	BnaC09g21560D	BnaC09g20510D	BnaC09g36040D	BnaC09g26720D		BnaC09g09900D	BnaC09g10610D	BnaC09g17730D	BnaC09g27350D	BnaA05g03210D	BnaA05g23530D		BnaC09g10780D	BnaC09g15360D	BnaC09g24340D	BnaC09g34840D	BnaC09g42620D	BnaA05g09050D		BnaC09g04710D	BnaC09g13570D	BnaC09g06450D	BnaC09g29400D	BnaC09g29000D	BnaC09g24670D
BnaC09g21470D	BnaC09g18800D	BnaC09g21610D	BnaC09g20640D	BnaC09g36050D	BnaC09g26780D		BnaC09g09910D	BnaC09g11230D	BnaC09g18570D	BnaC09g27720D	BnaA05g03520D	BnaA05g24740D		BnaC09g11100D	BnaC09g15610D	BnaC09g24490D	BnaC09g35070D	BnaC09g42670D	BnaA05g09300D		BnaC09g04730D	BnaC09g13620D	BnaC09g06600D	BnaC09g29420D	BnaC09g29790D	BnaC09g24800D
BnaC09g21490D	BnaC09g18950D	BnaC09g21650D	BnaC09g20670D	BnaC09g36490D	BnaC09g27360D		BnaC09g09980D	BnaC09g11480D	BnaC09g18580D	BnaC09g27730D	BnaA05g05090D	BnaA05g26020D		BnaC09g11210D	BnaC09g15870D	BnaC09g24510D	BnaC09g35160D	BnaC09g42700D	BnaA05g10380D		BnaC09g04740D	BnaC09g13680D	BnaC09g06620D	BnaC09g29910D	BnaC09g29830D	BnaC09g24810D
BnaC09g21500D	BnaC09g18980D	BnaC09g22080D	BnaC09g21180D	BnaC09g36560D	BnaC09g27730D		BnaC09g10000D	BnaC09g11490D	BnaC09g18650D	BnaC09g27750D	BnaA05g05280D	BnaA05g31370D		BnaC09g11240D	BnaC09g16170D	BnaC09g24770D	BnaC09g35300D	BnaC09g42710D	BnaA05g10700D		BnaC09g04910D	BnaC09g13950D	BnaC09g06630D	BnaC09g30740D	BnaC09g29910D	BnaC09g24880D
BnaC09g21610D	BnaC09g19830D	BnaC09g22180D	BnaC09g21250D	BnaC09g36590D	BnaC09g28020D		BnaC09g10010D	BnaC09g11580D	BnaC09g19370D	BnaC09g28190D	BnaA05g05290D	BnaA05g33710D		BnaC09g11250D	BnaC09g16330D	BnaC09g24880D	BnaC09g35680D	BnaC09g42770D	BnaA05g13760D		BnaC09g04990D	BnaC09g13970D	BnaC09g06920D	BnaC09g30950D	BnaC09g30490D	BnaC09g25530D
BnaC09g21650D	BnaC09g20090D	BnaC09g22340D	BnaC09g22380D	BnaC09g37200D	BnaC09g28030D		BnaC09g10090D	BnaC09g11810D	BnaC09g19490D	BnaC09g29780D	BnaA05g05440D	BnaC04g00010D		BnaC09g11320D	BnaC09g16810D	BnaC09g24900D	BnaC09g36690D	BnaC09g42800D	BnaA05g13910D		BnaC09g05050D	BnaC09g14450D	BnaC09g07260D	BnaC09g31730D	BnaC09g30770D	BnaC09g25660D
BnaC09g21670D	BnaC09g20300D	BnaC09g22580D	BnaC09g22390D	BnaC09g37510D	BnaC09g28710D		BnaC09g10460D	BnaC09g11930D	BnaC09g19660D	BnaC09g29910D	BnaA05g05680D	BnaC04g00020D		BnaC09g11420D	BnaC09g16820D	BnaC09g25120D	BnaC09g36760D	BnaC09g43080D	BnaA05g14430D		BnaC09g05100D	BnaC09g14690D	BnaC09g07360D	BnaC09g31780D	BnaC09g31020D	BnaC09g26000D
BnaC09g21860D	BnaC09g20370D	BnaC09g22610D	BnaC09g22500D	BnaC09g37940D	BnaC09g28720D		BnaC09g10490D	BnaC09g11960D	BnaC09g19710D	BnaC09g31430D	BnaA05g05780D	BnaC04g00190D		BnaC09g11740D	BnaC09g16860D	BnaC09g25140D	BnaC09g36990D	BnaC09g44310D	BnaA05g16060D		BnaC09g05160D	BnaC09g14710D	BnaC09g07510D	BnaC09g31900D	BnaC09g31250D	BnaC09g26550D
BnaC09g22060D	BnaC09g20430D	BnaC09g22810D	BnaC09g22510D	BnaC09g38180D	BnaC09g29340D		BnaC09g10560D	BnaC09g12140D	BnaC09g19940D	BnaC09g31650D	BnaA05g06130D	BnaC04g00470D		BnaC09g11760D	BnaC09g16900D	BnaC09g25210D	BnaC09g37040D	BnaC09g44400D	BnaA05g16260D		BnaC09g05180D	BnaC09g14760D	BnaC09g07810D	BnaC09g32140D	BnaC09g31620D	BnaC09g27510D
BnaC09g22240D	BnaC09g20450D	BnaC09g22850D	BnaC09g22760D	BnaC09g38290D	BnaC09g29400D		BnaC09g11100D	BnaC09g12250D	BnaC09g20040D	BnaC09g32420D	BnaA05g06310D	BnaC04g00490D		BnaC09g11820D	BnaC09g16960D	BnaC09g25280D	BnaC09g37170D	BnaC09g44520D	BnaA05g17110D		BnaC09g05210D	BnaC09g14770D	BnaC09g07970D	BnaC09g32420D	BnaC09g31880D	BnaC09g27560D
BnaC09g22280D	BnaC09g20510D	BnaC09g22880D	BnaC09g22820D	BnaC09g38400D	BnaC09g29770D		BnaC09g11190D	BnaC09g12800D	BnaC09g20190D	BnaC09g32440D	BnaA05g07920D	BnaC04g00650D		BnaC09g11880D	BnaC09g16980D	BnaC09g25430D	BnaC09g37220D	BnaC09g44650D	BnaA05g17160D		BnaC09g05440D	BnaC09g14880D	BnaC09g08030D	BnaC09g32440D	BnaC09g31940D	BnaC09g27590D
BnaC09g22340D	BnaC09g20640D	BnaC09g22910D	BnaC09g23220D	BnaC09g38630D	BnaC09g29800D		BnaC09g11210D	BnaC09g13030D	BnaC09g20460D	BnaC09g32640D	BnaA05g08560D	BnaC04g01070D		BnaC09g12030D	BnaC09g17000D	BnaC09g25620D	BnaC09g37270D	BnaC09g45400D	BnaA05g18150D		BnaC09g05520D	BnaC09g14920D	BnaC09g08050D	BnaC09g32660D	BnaC09g32230D	BnaC09g27690D
BnaC09g22580D	BnaC09g20710D	BnaC09g22970D	BnaC09g24010D	BnaC09g39140D	BnaC09g29830D		BnaC09g11240D	BnaC09g13470D	BnaC09g20830D	BnaC09g32660D	BnaA05g08950D	BnaC04g01630D		BnaC09g12220D	BnaC09g17210D	BnaC09g25750D	BnaC09g37350D	BnaC09g45550D	BnaA05g18280D		BnaC09g05630D	BnaC09g15100D	BnaC09g08170D	BnaC09g32960D	BnaC09g32260D	BnaC09g28450D
BnaC09g22810D	BnaC09g20720D	BnaC09g23020D	BnaC09g24050D	BnaC09g39650D	BnaC09g30630D		BnaC09g11250D	BnaC09g13680D	BnaC09g20880D	BnaC09g32980D	BnaA05g09090D	BnaC04g01810D		BnaC09g12340D	BnaC09g17320D	BnaC09g25820D	BnaC09g37530D	BnaC09g45590D	BnaA05g18510D		BnaC09g05770D	BnaC09g15130D	BnaC09g08200D	BnaC09g32980D	BnaC09g32350D	BnaC09g28670D
BnaC09g22850D	BnaC09g21590D	BnaC09g23250D	BnaC09g24630D	BnaC09g39660D	BnaC09g30710D		BnaC09g11360D	BnaC09g13960D	BnaC09g21030D	BnaC09g32990D	BnaA05g09380D	BnaC04g02100D		BnaC09g12510D	BnaC09g17580D	BnaC09g25870D	BnaC09g38290D	BnaC09g45810D	BnaA05g18840D		BnaC09g05780D	BnaC09g15360D	BnaC09g08210D	BnaC09g32990D	BnaC09g32390D	BnaC09g29090D
BnaC09g22880D	BnaC09g21770D	BnaC09g23290D	BnaC09g24790D	BnaC09g39680D	BnaC09g30900D		BnaC09g11420D	BnaC09g13970D	BnaC09g21080D	BnaC09g33600D	BnaA05g09400D	BnaC04g02730D		BnaC09g12520D	BnaC09g18000D	BnaC09g26080D	BnaC09g38300D	BnaC09g46210D	BnaA05g19310D		BnaC09g05820D	BnaC09g15370D	BnaC09g08390D	BnaC09g33640D	BnaC09g32510D	BnaC09g29100D
BnaC09g22890D	BnaC09g22120D	BnaC09g23580D	BnaC09g26720D	BnaC09g39700D	BnaC09g31100D		BnaC09g11630D	BnaC09g14490D	BnaC09g21100D	BnaC09g33920D	BnaA05g09410D	BnaC04g02840D		BnaC09g12840D	BnaC09g18060D	BnaC09g26540D	BnaC09g38450D	BnaC09g47700D	BnaA05g19760D		BnaC09g05920D	BnaC09g15550D	BnaC09g08430D	BnaC09g33860D	BnaC09g32610D	BnaC09g29130D
BnaC09g22910D	BnaC09g22310D	BnaC09g23590D	BnaC09g26790D	BnaC09g39740D	BnaC09g31680D		BnaC09g11740D	BnaC09g14880D	BnaC09g21260D	BnaC09g34030D	BnaA05g09620D	BnaC04g02990D		BnaC09g12960D	BnaC09g18170D	BnaC09g26580D	BnaC09g38800D	BnaC09g47750D	BnaA05g20390D		BnaC09g05940D	BnaC09g15610D	BnaC09g08880D	BnaC09g34030D	BnaC09g32650D	BnaC09g29140D
BnaC09g22950D	BnaC09g22330D	BnaC09g23600D	BnaC09g26860D	BnaC09g39780D	BnaC09g31810D		BnaC09g11770D	BnaC09g14910D	BnaC09g21440D	BnaC09g34170D	BnaA05g10740D	BnaC04g03060D		BnaC09g13360D	BnaC09g18180D	BnaC09g27030D	BnaC09g39020D	BnaC09g48430D	BnaA05g20480D		BnaC09g05960D	BnaC09g15870D	BnaC09g09190D	BnaC09g34710D	BnaC09g32850D	BnaC09g29280D
BnaC09g22970D	BnaC09g22400D	BnaC09g23610D	BnaC09g27360D	BnaC09g39790D	BnaC09g32040D		BnaC09g11820D	BnaC09g14920D	BnaC09g21460D	BnaC09g34760D	BnaA05g10820D	BnaC04g03300D		BnaC09g13920D	BnaC09g18290D	BnaC09g27500D	BnaC09g40190D	BnaC09g48440D	BnaA05g20490D		BnaC09g05990D	BnaC09g15880D	BnaC09g09370D	BnaC09g35300D	BnaC09g32940D	BnaC09g29290D
BnaC09g23000D	BnaC09g22510D	BnaC09g23650D	BnaC09g27730D	BnaC09g39840D	BnaC09g32080D		BnaC09g12030D	BnaC09g14970D	BnaC09g21470D	BnaC09g34770D	BnaA05g11350D	BnaC04g04050D		BnaC09g13960D	BnaC09g18310D	BnaC09g27510D	BnaC09g40590D	BnaC09g48500D	BnaA05g20790D		BnaC09g06170D	BnaC09g16330D	BnaC09g09410D	BnaC09g35310D	BnaC09g33020D	BnaC09g29400D
BnaC09g23040D	BnaC09g23440D	BnaC09g23670D	BnaC09g28290D	BnaC09g39850D	BnaC09g32260D		BnaC09g12090D	BnaC09g15060D	BnaC09g21500D	BnaC09g35300D	BnaA05g12330D	BnaC04g04400D		BnaC09g14390D	BnaC09g18390D	BnaC09g27590D	BnaC09g40960D	BnaC09g48510D	BnaA05g21450D		BnaC09g06240D	BnaC09g16390D	BnaC09g09840D	BnaC09g35530D	BnaC09g33050D	BnaC09g30110D
BnaC09g23090D	BnaC09g24790D	BnaC09g23900D	BnaC09g28440D	BnaC09g39860D	BnaC09g32350D		BnaC09g12170D	BnaC09g15100D	BnaC09g21600D	BnaC09g35510D	BnaA05g13060D	BnaC04g06850D		BnaC09g14610D	BnaC09g18480D	BnaC09g27800D	BnaC09g41510D	BnaC09g48570D	BnaA05g21460D		BnaC09g06250D	BnaC09g17000D	BnaC09g09850D	BnaC09g35640D	BnaC09g33310D	BnaC09g30120D
BnaC09g23110D	BnaC09g26860D	BnaC09g23920D	BnaC09g29410D	BnaC09g39870D	BnaC09g32380D		BnaC09g12180D	BnaC09g15870D	BnaC09g21610D	BnaC09g35910D	BnaA05g13680D	BnaC04g07110D		BnaC09g14870D	BnaC09g18680D	BnaC09g27860D	BnaC09g41660D	BnaC09g48610D	BnaA05g23160D		BnaC09g06320D	BnaC09g17210D	BnaC09g10000D	BnaC09g36590D	BnaC09g33570D	BnaC09g30210D
BnaC09g23130D	BnaC09g29790D	BnaC09g23980D	BnaC09g29790D	BnaC09g39910D	BnaC09g32890D		BnaC09g12220D	BnaC09g16700D	BnaC09g21650D	BnaC09g36040D	BnaA05g14390D	BnaC04g07870D		BnaC09g15180D	BnaC09g18690D	BnaC09g27990D	BnaC09g42080D	BnaC09g48620D	BnaA05g23560D		BnaC09g06450D	BnaC09g17310D	BnaC09g10010D	BnaC09g36690D	BnaC09g33620D	BnaC09g30290D
BnaC09g23250D	BnaC09g29910D	BnaC09g24030D	BnaC09g29830D	BnaC09g39920D	BnaC09g32940D		BnaC09g12290D	BnaC09g16820D	BnaC09g21800D	BnaC09g36590D	BnaA05g15290D	BnaC04g08810D		BnaC09g15190D	BnaC09g18720D	BnaC09g28080D	BnaC09g42630D	BnaC09g48640D	BnaA05g23600D		BnaC09g06510D	BnaC09g17320D	BnaC09g10020D	BnaC09g36760D	BnaC09g33650D	BnaC09g31950D
BnaC09g23270D	BnaC09g29950D	BnaC09g24040D	BnaC09g29950D	BnaC09g39930D	BnaC09g33050D		BnaC09g12510D	BnaC09g16900D	BnaC09g22060D	BnaC09g36610D	BnaA05g15870D	BnaC04g08970D		BnaC09g15440D	BnaC09g18780D	BnaC09g28670D	BnaC09g42760D	BnaC09g48650D	BnaA05g24880D		BnaC09g06620D	BnaC09g17580D	BnaC09g10030D	BnaC09g37040D	BnaC09g33660D	BnaC09g32300D
BnaC09g23280D	BnaC09g30130D	BnaC09g24170D	BnaC09g30130D	BnaC09g40030D	BnaC09g33060D		BnaC09g12750D	BnaC09g16950D	BnaC09g22180D	BnaC09g36690D	BnaA05g15910D	BnaC04g08990D		BnaC09g15460D	BnaC09g18790D	BnaC09g29030D	BnaC09g42850D	BnaC09g48670D	BnaA05g26170D		BnaC09g06630D	BnaC09g17820D	BnaC09g10140D	BnaC09g37200D	BnaC09g34200D	BnaC09g32400D
BnaC09g23290D	BnaC09g31740D	BnaC09g24490D	BnaC09g31250D	BnaC09g40040D	BnaC09g33210D		BnaC09g12810D	BnaC09g17130D	BnaC09g22340D	BnaC09g36760D	BnaA05g16240D	BnaC04g10080D		BnaC09g15760D	BnaC09g18800D	BnaC09g29130D	BnaC09g42860D	BnaC09g48690D	BnaA05g26330D		BnaC09g06720D	BnaC09g17940D	BnaC09g10170D	BnaC09g37220D	BnaC09g34590D	BnaC09g32470D
BnaC09g23320D	BnaC09g32440D	BnaC09g24560D	BnaC09g31780D	BnaC09g40070D	BnaC09g33250D		BnaC09g12840D	BnaC09g17220D	BnaC09g22580D	BnaC09g37040D	BnaA05g16370D	BnaC04g10480D		BnaC09g15780D	BnaC09g18860D	BnaC09g29340D	BnaC09g43510D	BnaC09g48730D	BnaA05g26810D		BnaC09g06790D	BnaC09g17970D	BnaC09g10380D	BnaC09g37280D	BnaC09g34670D	BnaC09g32830D
BnaC09g23510D	BnaC09g32510D	BnaC09g24770D	BnaC09g32070D	BnaC09g40080D	BnaC09g33260D		BnaC09g12920D	BnaC09g17390D	BnaC09g22630D	BnaC09g37220D	BnaA05g17810D	BnaC04g10870D		BnaC09g16320D	BnaC09g18930D	BnaC09g29520D	BnaC09g43550D	BnaC09g48800D	BnaA05g27860D		BnaC09g06920D	BnaC09g18000D	BnaC09g10560D	BnaC09g37510D	BnaC09g35270D	BnaC09g32930D
BnaC09g23580D	BnaC09g32610D	BnaC09g24900D	BnaC09g32260D	BnaC09g40140D	BnaC09g33510D		BnaC09g12960D	BnaC09g17400D	BnaC09g22850D	BnaC09g37280D	BnaA05g18710D	BnaC04g11280D		BnaC09g16430D	BnaC09g18950D	BnaC09g29530D	BnaC09g43560D	BnaC09g48860D	BnaA05g28110D		BnaC09g07050D	BnaC09g18060D	BnaC09g10570D	BnaC09g37530D	BnaC09g35510D	BnaC09g32960D
BnaC09g23590D	BnaC09g32680D	BnaC09g25120D	BnaC09g32350D	BnaC09g40180D	BnaC09g33760D		BnaC09g13160D	BnaC09g17440D	BnaC09g22970D	BnaC09g37510D	BnaA05g19450D	BnaC04g12780D		BnaC09g16440D	BnaC09g18980D	BnaC09g29540D	BnaC09g43980D	BnaC09g48870D	BnaA05g28580D		BnaC09g07240D	BnaC09g18170D	BnaC09g10850D	BnaC09g38300D	BnaC09g35740D	BnaC09g33220D
BnaC09g23600D	BnaC09g32850D	BnaC09g25140D	BnaC09g32380D	BnaC09g40190D	BnaC09g34190D		BnaC09g13350D	BnaC09g17480D	BnaC09g23040D	BnaC09g37530D	BnaA05g19590D	BnaC04g15370D		BnaC09g16470D	BnaC09g19220D	BnaC09g30120D	BnaC09g44020D	BnaC09g48880D	BnaA05g31230D		BnaC09g07260D	BnaC09g18180D	BnaC09g11040D	BnaC09g38450D	BnaC09g36130D	BnaC09g33240D
BnaC09g23610D	BnaC09g32980D	BnaC09g25210D	BnaC09g32400D	BnaC09g40220D	BnaC09g34240D		BnaC09g13360D	BnaC09g17580D	BnaC09g23090D	BnaC09g37560D	BnaA05g20120D	BnaC04g15490D		BnaC09g16650D	BnaC09g19830D	BnaC09g30190D	BnaC09g44520D	BnaC09g48890D	BnaA05g33800D		BnaC09g07470D	BnaC09g18290D	BnaC09g11190D	BnaC09g39010D	BnaC09g36680D	BnaC09g33470D
BnaC09g23620D	BnaC09g32990D	BnaC09g25420D	BnaC09g32440D	BnaC09g40240D	BnaC09g34850D		BnaC09g13440D	BnaC09g17820D	BnaC09g23280D	BnaC09g37930D	BnaA05g20480D	BnaC04g17440D		BnaC09g16670D	BnaC09g20090D	BnaC09g30290D	BnaC09g44600D	BnaC09g48930D	BnaC04g00160D		BnaC09g07510D	BnaC09g18310D	BnaC09g11250D	BnaC09g39020D	BnaC09g36840D	BnaC09g33540D
BnaC09g23630D	BnaC09g33200D	BnaC09g25430D	BnaC09g32850D	BnaC09g40250D	BnaC09g35080D		BnaC09g14340D	BnaC09g17970D	BnaC09g23290D	BnaC09g38010D	BnaA05g21460D	BnaC04g17750D		BnaC09g16750D	BnaC09g20200D	BnaC09g30560D	BnaC09g45080D	BnaC09g48940D	BnaC04g00200D		BnaC09g07520D	BnaC09g18370D	BnaC09g11380D	BnaC09g39280D	BnaC09g36910D	BnaC09g33700D
BnaC09g23660D	BnaC09g33290D	BnaC09g25620D	BnaC09g32940D	BnaC09g40260D	BnaC09g35460D		BnaC09g14390D	BnaC09g18060D	BnaC09g23580D	BnaC09g38300D	BnaA05g22280D	BnaC04g19270D		BnaC09g16800D	BnaC09g20220D	BnaC09g30710D	BnaC09g45490D	BnaC09g48950D	BnaC04g00770D		BnaC09g07810D	BnaC09g18390D	BnaC09g11580D	BnaC09g39530D	BnaC09g36990D	BnaC09g33850D
BnaC09g23670D	BnaC09g33430D	BnaC09g25660D	BnaC09g32980D	BnaC09g40270D	BnaC09g35510D		BnaC09g14600D	BnaC09g18170D	BnaC09g23590D	BnaC09g38450D	BnaA05g22440D	BnaC04g19910D		BnaC09g16940D	BnaC09g20370D	BnaC09g30920D	BnaC09g45810D	BnaC09g48960D	BnaC04g01120D		BnaC09g07970D	BnaC09g18680D	BnaC09g12090D	BnaC09g39930D	BnaC09g37030D	BnaC09g34190D
BnaC09g23760D	BnaC09g33870D	BnaC09g25750D	BnaC09g33210D	BnaC09g40310D	BnaC09g35640D		BnaC09g14610D	BnaC09g18280D	BnaC09g23620D	BnaC09g38470D	BnaA05g23060D	BnaC04g20510D		BnaC09g17150D	BnaC09g20430D	BnaC09g31100D	BnaC09g46290D	BnaC09g48970D	BnaC04g01210D		BnaC09g08030D	BnaC09g18690D	BnaC09g12170D	BnaC09g40110D	BnaC09g37270D	BnaC09g34770D
BnaC09g23770D	BnaC09g33900D	BnaC09g25820D	BnaC09g33260D	BnaC09g40320D	BnaC09g35740D		BnaC09g14830D	BnaC09g18310D	BnaC09g23660D	BnaC09g39020D	BnaA05g23430D	BnaC04g21000D		BnaC09g17200D	BnaC09g20510D	BnaC09g31360D	BnaC09g46570D	BnaC09g48980D	BnaC04g01510D		BnaC09g08040D	BnaC09g18720D	BnaC09g12180D	BnaC09g40190D	BnaC09g37860D	BnaC09g35210D
BnaC09g23780D	BnaC09g33940D	BnaC09g25870D	BnaC09g33290D	BnaC09g40350D	BnaC09g36130D		BnaC09g14870D	BnaC09g18390D	BnaC09g23670D	BnaC09g39120D	BnaA05g23660D	BnaC04g21970D		BnaC09g17380D	BnaC09g20640D	BnaC09g31540D	BnaC09g47090D	BnaC09g49000D	BnaC04g05010D		BnaC09g08050D	BnaC09g18780D	BnaC09g12290D	BnaC09g40270D	BnaC09g37940D	BnaC09g36540D
BnaC09g23850D	BnaC09g34030D	BnaC09g26340D	BnaC09g33610D	BnaC09g40360D	BnaC09g37040D		BnaC09g15030D	BnaC09g18620D	BnaC09g23680D	BnaC09g39680D	BnaA05g23700D	BnaC04g25280D		BnaC09g17800D	BnaC09g20720D	BnaC09g31680D	BnaC09g47120D	BnaC09g49010D	BnaC04g05720D		BnaC09g08120D	BnaC09g18800D	BnaC09g12340D	BnaC09g40550D	BnaC09g38120D	BnaC09g37140D
BnaC09g23880D	BnaC09g34170D	BnaC09g26370D	BnaC09g33900D	BnaC09g40380D	BnaC09g37170D		BnaC09g15360D	BnaC09g18680D	BnaC09g23760D	BnaC09g40570D	BnaA05g23710D	BnaC04g28120D		BnaC09g18280D	BnaC09g21250D	BnaC09g31790D	BnaC09g47140D	BnaC09g49020D	BnaC04g05870D		BnaC09g08170D	BnaC09g18860D	BnaC09g12350D	BnaC09g40570D	BnaC09g38140D	BnaC09g37460D
BnaC09g23900D	BnaC09g34200D	BnaC09g26400D	BnaC09g34030D	BnaC09g40390D	BnaC09g37240D		BnaC09g15460D	BnaC09g18690D	BnaC09g23900D	BnaC09g40920D	BnaA05g23740D	BnaC04g28190D		BnaC09g18570D	BnaC09g21590D	BnaC09g31950D	BnaC09g47230D	BnaC09g49100D	BnaC04g06800D		BnaC09g08210D	BnaC09g18910D	BnaC09g12720D	BnaC09g40960D	BnaC09g38280D	BnaC09g37880D
BnaC09g23920D	BnaC09g34590D	BnaC09g26540D	BnaC09g34170D	BnaC09g40400D	BnaC09g37350D		BnaC09g15760D	BnaC09g18720D	BnaC09g23980D	BnaC09g40960D	BnaA05g23820D	BnaC04g28400D		BnaC09g18580D	BnaC09g21710D	BnaC09g32320D	BnaC09g47620D	BnaC09g49110D	BnaC04g07120D		BnaC09g08390D	BnaC09g18930D	BnaC09g12850D	BnaC09g41370D	BnaC09g38310D	BnaC09g38180D
BnaC09g23980D	BnaC09g34710D	BnaC09g26580D	BnaC09g34200D	BnaC09g40420D	BnaC09g37870D		BnaC09g15780D	BnaC09g18780D	BnaC09g24040D	BnaC09g41370D	BnaA05g23830D	BnaC04g30120D		BnaC09g19060D	BnaC09g21720D	BnaC09g32470D	BnaC09g47700D	BnaC09g49120D	BnaC04g09150D		BnaC09g08430D	BnaC09g18950D	BnaC09g12990D	BnaC09g41450D	BnaC09g38780D	BnaC09g38860D
BnaC09g24030D	BnaC09g35120D	BnaC09g26930D	BnaC09g34760D	BnaC09g40440D	BnaC09g37930D		BnaC09g15890D	BnaC09g18800D	BnaC09g24340D	BnaC09g41510D	BnaA05g23850D	BnaC04g31520D		BnaC09g19370D	BnaC09g22120D	BnaC09g32680D	BnaC09g47910D	BnaC09g49140D	BnaC04g10740D		BnaC09g08440D	BnaC09g18980D	BnaC09g13000D	BnaC09g41590D	BnaC09g38890D	BnaC09g39060D
BnaC09g24040D	BnaC09g35130D	BnaC09g27030D	BnaC09g34850D	BnaC09g40940D	BnaC09g37960D		BnaC09g15940D	BnaC09g19060D	BnaC09g24490D	BnaC09g41590D	BnaA05g23870D	BnaC04g31720D		BnaC09g19490D	BnaC09g22290D	BnaC09g33220D	BnaC09g48020D	BnaC09g49150D	BnaC04g10950D		BnaC09g08450D	BnaC09g19010D	BnaC09g13240D	BnaC09g41660D	BnaC09g38900D	BnaC09g39280D
BnaC09g24400D	BnaC09g35150D	BnaC09g27080D	BnaC09g35080D	BnaC09g40960D	BnaC09g37990D		BnaC09g16050D	BnaC09g19070D	BnaC09g24770D	BnaC09g41660D	BnaA05g23900D	BnaC04g32800D		BnaC09g19620D	BnaC09g22390D	BnaC09g33240D	BnaC09g48030D	BnaC09g49160D	BnaC04g11100D		BnaC09g08480D	BnaC09g19070D	BnaC09g13360D	BnaC09g42760D	BnaC09g38920D	BnaC09g40040D
BnaC09g24410D	BnaC09g35160D	BnaC09g27430D	BnaC09g35160D	BnaC09g40980D	BnaC09g38120D		BnaC09g16150D	BnaC09g19090D	BnaC09g24880D	BnaC09g41970D	BnaA05g23910D	BnaC04g33210D		BnaC09g19660D	BnaC09g22510D	BnaC09g33650D	BnaC09g48100D	BnaC09g49180D	BnaC04g12740D		BnaC09g09020D	BnaC09g19220D	BnaC09g13490D	BnaC09g42850D	BnaC09g39030D	BnaC09g40070D
BnaC09g24490D	BnaC09g35180D	BnaC09g27510D	BnaC09g35300D	BnaC09g41060D	BnaC09g38280D		BnaC09g16200D	BnaC09g19270D	BnaC09g24900D	BnaC09g42630D	BnaA05g23940D	BnaC04g33890D		BnaC09g20070D	BnaC09g22760D	BnaC09g33950D	BnaC09g48180D	BnaC09g49190D	BnaC04g15350D		BnaC09g09190D	BnaC09g19570D	BnaC09g13640D	BnaC09g43060D	BnaC09g39110D	BnaC09g40450D
BnaC09g24650D	BnaC09g35300D	BnaC09g27560D	BnaC09g35460D	BnaC09g41160D	BnaC09g38660D		BnaC09g16260D	BnaC09g19610D	BnaC09g25120D	BnaC09g42760D	BnaA05g24000D	BnaC04g34970D		BnaC09g20160D	BnaC09g23150D	BnaC09g33980D	BnaC09g48250D	BnaC09g49200D	BnaC04g15550D		BnaC09g09210D	BnaC09g19830D	BnaC09g13960D	BnaC09g43220D	BnaC09g39290D	BnaC09g40500D
BnaC09g24750D	BnaC09g35530D	BnaC09g27590D	BnaC09g35640D	BnaC09g41210D	BnaC09g38900D		BnaC09g16320D	BnaC09g19800D	BnaC09g25140D	BnaC09g43040D	BnaA05g24010D	BnaC04g37270D		BnaC09g20460D	BnaC09g23220D	BnaC09g33990D	BnaC09g48430D	BnaC09g49250D	BnaC04g16810D		BnaC09g09390D	BnaC09g19920D	BnaC09g14570D	BnaC09g43510D	BnaC09g39460D	BnaC09g40550D
BnaC09g24770D	BnaC09g35930D	BnaC09g27690D	BnaC09g35740D	BnaC09g41370D	BnaC09g39070D		BnaC09g16340D	BnaC09g20090D	BnaC09g25210D	BnaC09g43100D	BnaA05g24020D	BnaC04g38290D		BnaC09g20520D	BnaC09g23720D	BnaC09g34100D	BnaC09g48500D	BnaC09g49260D	BnaC04g18890D		BnaC09g09840D	BnaC09g20200D	BnaC09g14610D	BnaC09g43660D	BnaC09g39870D	BnaC09g40620D
BnaC09g24780D	BnaC09g36050D	BnaC09g27990D	BnaC09g36690D	BnaC09g41590D	BnaC09g39310D		BnaC09g16390D	BnaC09g20100D	BnaC09g25240D	BnaC09g43880D	BnaA05g24030D	BnaC04g38450D		BnaC09g20530D	BnaC09g26430D	BnaC09g34110D	BnaC09g48510D	BnaC09g49290D	BnaC04g19200D		BnaC09g09850D	BnaC09g20220D	BnaC09g14810D	BnaC09g43880D	BnaC09g39910D	BnaC09g41220D
BnaC09g24880D	BnaC09g36590D	BnaC09g28060D	BnaC09g36760D	BnaC09g41690D	BnaC09g39360D		BnaC09g16650D	BnaC09g20300D	BnaC09g25620D	BnaC09g44400D	BnaA05g24040D	BnaC04g40080D		BnaC09g20620D	BnaC09g27270D	BnaC09g34190D	BnaC09g48540D	BnaC09g49360D	BnaC04g19900D		BnaC09g09890D	BnaC09g20360D	BnaC09g14830D	BnaC09g44400D	BnaC09g39920D	BnaC09g41450D
BnaC09g24900D	BnaC09g36710D	BnaC09g28080D	BnaC09g37040D	BnaC09g41970D	BnaC09g41040D		BnaC09g16940D	BnaC09g20370D	BnaC09g25650D	BnaC09g44420D	BnaA05g24120D	BnaC04g40570D		BnaC09g20630D	BnaC09g27350D	BnaC09g34310D	BnaC09g48640D	BnaC09g49370D	BnaC04g21020D		BnaC09g09900D	BnaC09g20370D	BnaC09g15050D	BnaC09g44420D	BnaC09g39930D	BnaC09g41680D
BnaC09g24970D	BnaC09g36760D	BnaC09g28300D	BnaC09g37170D	BnaC09g41980D	BnaC09g41240D		BnaC09g17000D	BnaC09g20430D	BnaC09g25750D	BnaC09g44520D	BnaA05g24150D	BnaC04g41120D		BnaC09g20880D	BnaC09g27720D	BnaC09g34870D	BnaC09g48700D	BnaC09g49380D	BnaC04g21660D		BnaC09g10000D	BnaC09g20430D	BnaC09g15160D	BnaC09g44520D	BnaC09g40920D	BnaC09g42050D
BnaC09g24980D	BnaC09g37200D	BnaC09g28670D	BnaC09g37220D	BnaC09g42060D	BnaC09g41270D		BnaC09g17200D	BnaC09g20440D	BnaC09g25820D	BnaC09g44630D	BnaA05g24180D	BnaC04g41130D		BnaC09g20900D	BnaC09g27730D	BnaC09g35210D	BnaC09g48750D	BnaC09g49410D	BnaC04g22270D		BnaC09g10010D	BnaC09g20510D	BnaC09g15760D	BnaC09g44540D	BnaC09g40950D	BnaC09g42630D
BnaC09g25120D	BnaC09g37220D	BnaC09g29030D	BnaC09g37350D	BnaC09g42380D	BnaC09g41330D		BnaC09g17380D	BnaC09g20510D	BnaC09g25870D	BnaC09g44950D	BnaA05g24200D	BnaC04g41260D		BnaC09g21080D	BnaC09g28200D	BnaC09g35230D	BnaC09g49000D	BnaC09g49420D	BnaC04g23150D		BnaC09g10020D	BnaC09g20640D	BnaC09g15780D	BnaC09g44580D	BnaC09g41030D	BnaC09g42900D
BnaC09g25140D	BnaC09g37510D	BnaC09g29090D	BnaC09g37510D	BnaC09g42450D	BnaC09g41440D		BnaC09g17540D	BnaC09g20640D	BnaC09g26080D	BnaC09g45080D	BnaA05g24220D	BnaC04g46100D		BnaC09g21210D	BnaC09g28440D	BnaC09g35260D	BnaC09g49100D	BnaC09g49430D	BnaC04g23460D		BnaC09g10030D	BnaC09g20720D	BnaC09g16050D	BnaC09g44680D	BnaC09g41160D	BnaC09g43610D
BnaC09g25240D	BnaC09g37530D	BnaC09g29100D	BnaC09g37530D	BnaC09g42490D	BnaC09g41570D		BnaC09g17640D	BnaC09g20720D	BnaC09g26400D	BnaC09g45410D	BnaA05g24260D	BnaC04g47050D		BnaC09g21260D	BnaC09g29000D	BnaC09g35430D	BnaC09g49110D	BnaC09g49470D	BnaC04g23900D		BnaC09g10140D	BnaC09g20820D	BnaC09g16170D	BnaC09g44780D	BnaC09g41210D	BnaC09g45140D
BnaC09g25310D	BnaC09g37930D	BnaC09g29110D	BnaC09g37870D	BnaC09g43220D	BnaC09g41630D		BnaC09g17730D	BnaC09g21590D	BnaC09g26540D	BnaC09g45450D	BnaA05g24300D	BnaC04g47780D		BnaC09g21440D	BnaC09g29790D	BnaC09g36130D	BnaC09g49120D	BnaC09g49480D	BnaC04g24800D		BnaC09g10380D	BnaC09g21590D	BnaC09g16320D	BnaC09g45340D	BnaC09g41520D	BnaC09g45340D
BnaC09g25320D	BnaC09g37940D	BnaC09g29120D	BnaC09g37930D	BnaC09g43280D	BnaC09g41870D		BnaC09g17800D	BnaC09g21870D	BnaC09g26570D	BnaC09g45480D	BnaA05g24310D	BnaC04g48550D		BnaC09g21470D	BnaC09g29830D	BnaC09g36730D	BnaC09g49190D	BnaC09g49490D	BnaC04g25630D		BnaC09g10420D	BnaC09g21710D	BnaC09g16650D	BnaC09g45410D	BnaC09g41690D	BnaC09g45470D
BnaC09g25430D	BnaC09g38000D	BnaC09g29130D	BnaC09g37990D	BnaC09g43310D	BnaC09g42280D		BnaC09g18370D	BnaC09g21890D	BnaC09g26580D	BnaC09g45490D	BnaA05g24320D	BnaC04g49440D		BnaC09g21490D	BnaC09g29910D	BnaC09g37010D	BnaC09g49250D	BnaC09g49550D	BnaC04g26560D		BnaC09g10460D	BnaC09g21770D	BnaC09g16670D	BnaC09g45450D	BnaC09g41860D	BnaC09g45480D
BnaC09g25610D	BnaC09g38180D	BnaC09g29140D	BnaC09g38010D	BnaC09g43540D	BnaC09g42420D		BnaC09g18410D	BnaC09g22120D	BnaC09g26710D	BnaC09g45530D	BnaA05g24380D	BnaC04g49660D		BnaC09g21500D	BnaC09g30770D	BnaC09g37030D	BnaC09g49270D	BnaC09g49560D	BnaC04g27700D		BnaC09g10490D	BnaC09g21930D	BnaC09g16750D	BnaC09g45470D	BnaC09g42140D	BnaC09g45760D
BnaC09g25620D	BnaC09g38290D	BnaC09g29220D	BnaC09g38120D	BnaC09g43580D	BnaC09g42690D		BnaC09g18420D	BnaC09g22280D	BnaC09g26970D	BnaC09g45810D	BnaA05g24390D	BnaC04g49900D		BnaC09g21600D	BnaC09g31780D	BnaC09g37140D	BnaC09g49290D	BnaC09g49610D	BnaC04g27800D		BnaC09g10560D	BnaC09g22070D	BnaC09g16850D	BnaC09g45480D	BnaC09g42290D	BnaC09g45790D
BnaC09g25650D	BnaC09g38300D	BnaC09g29230D	BnaC09g38300D	BnaC09g43730D	BnaC09g42960D		BnaC09g18570D	BnaC09g22290D	BnaC09g27320D	BnaC09g46250D	BnaA05g24410D	BnaC04g49920D		BnaC09g21610D	BnaC09g31880D	BnaC09g37330D	BnaC09g49320D	BnaC09g49620D	BnaC04g28220D		BnaC09g10770D	BnaC09g22090D	BnaC09g16860D	BnaC09g45490D	BnaC09g42310D	BnaC09g46300D
BnaC09g25790D	BnaC09g38400D	BnaC09g29280D	BnaC09g38450D	BnaC09g43860D	BnaC09g43030D		BnaC09g18580D	BnaC09g22330D	BnaC09g27500D	BnaC09g46650D	BnaA05g24420D	BnaC04g50590D		BnaC09g21700D	BnaC09g31940D	BnaC09g38160D	BnaC09g49360D	BnaC09g49640D	BnaC04g29400D		BnaC09g10780D	BnaC09g22120D	BnaC09g16940D	BnaC09g45530D	BnaC09g42330D	BnaC09g47040D
BnaC09g25820D	BnaC09g38450D	BnaC09g29290D	BnaC09g38890D	BnaC09g43880D	BnaC09g43230D		BnaC09g19160D	BnaC09g22400D	BnaC09g27510D	BnaC09g47020D	BnaA05g24430D	BnaC04g50920D		BnaC09g21760D	BnaC09g32230D	BnaC09g38220D	BnaC09g49380D	BnaC09g49660D	BnaC04g29740D		BnaC09g11010D	BnaC09g22290D	BnaC09g16950D	BnaC09g45560D	BnaC09g42410D	BnaC09g47220D
BnaC09g25870D	BnaC09g38800D	BnaC09g29450D	BnaC09g38900D	BnaC09g44460D	BnaC09g43500D		BnaC09g19370D	BnaC09g23110D	BnaC09g27560D	BnaC09g47090D	BnaA05g24450D	BnaC04g51190D		BnaC09g22060D	BnaC09g32350D	BnaC09g38380D	BnaC09g49410D	BnaC09g49670D	BnaC04g30050D		BnaC09g11210D	BnaC09g22350D	BnaC09g17130D	BnaC09g45810D	BnaC09g42440D	BnaC09g47760D
BnaC09g26000D	BnaC09g39020D	BnaC09g29520D	BnaC09g38970D	BnaC09g44540D	BnaC09g43790D		BnaC09g19490D	BnaC09g23140D	BnaC09g27590D	BnaC09g47120D	BnaA05g24470D	BnaC04g51510D		BnaC09g22180D	BnaC09g32390D	BnaC09g38390D	BnaC09g49460D	BnaC09g49700D	BnaC04g31680D		BnaC09g11240D	BnaC09g22390D	BnaC09g17440D	BnaC09g46090D	BnaC09g42450D	BnaC09g48290D
BnaC09g26030D	BnaC09g39140D	BnaC09g29530D	BnaC09g39020D	BnaC09g44630D	BnaC09g43830D		BnaC09g19560D	BnaC09g23150D	BnaC09g27800D	BnaC09g47160D	BnaA05g24480D	BnaC04g51640D		BnaC09g22240D	BnaC09g32440D	BnaC09g38990D	BnaC09g49490D	BnaC09g49710D	BnaC04g31980D		BnaC09g11250D	BnaC09g22400D	BnaC09g18580D	BnaC09g46110D	BnaC09g42470D	BnaA05g00130D
BnaC09g26080D	BnaC09g39650D	BnaC09g29540D	BnaC09g39070D	BnaC09g44740D	BnaC09g43910D		BnaC09g19660D	BnaC09g23530D	BnaC09g27860D	BnaC09g47170D	BnaA05g24510D	BnaC03g00540D		BnaC09g22340D	BnaC09g32610D	BnaC09g39310D	BnaC09g49620D	BnaC09g49720D	BnaC04g34580D		BnaC09g11320D	BnaC09g22540D	BnaC09g18630D	BnaC09g47020D	BnaC09g42530D	BnaA05g00370D
BnaC09g26170D	BnaC09g39660D	BnaC09g30110D	BnaC09g39360D	BnaC09g44990D	BnaC09g43980D		BnaC09g19940D	BnaC09g23720D	BnaC09g27990D	BnaC09g47230D	BnaA05g24520D	BnaC03g02620D		BnaC09g22580D	BnaC09g32650D	BnaC09g39380D	BnaC09g49640D	BnaC09g49740D	BnaC04g34750D		BnaC09g11380D	BnaC09g23150D	BnaC09g18650D	BnaC09g47040D	BnaC09g42670D	BnaA05g00550D
BnaC09g26200D	BnaC09g39680D	BnaC09g30120D	BnaC09g39650D	BnaC09g45450D	BnaC09g44080D		BnaC09g20040D	BnaC09g23850D	BnaC09g28080D	BnaC09g47250D	BnaA05g24530D	BnaC03g02690D		BnaC09g22810D	BnaC09g32660D	BnaC09g39740D	BnaC09g49720D	BnaC09g49780D	BnaC04g35580D		BnaC09g11560D	BnaC09g23720D	BnaC09g19060D	BnaC09g47090D	BnaC09g42680D	BnaA05g00770D
BnaC09g26340D	BnaC09g39700D	BnaC09g30190D	BnaC09g39660D	BnaC09g45810D	BnaC09g44430D		BnaC09g20190D	BnaC09g24000D	BnaC09g28670D	BnaC09g47470D	BnaA05g24540D	BnaC03g02850D		BnaC09g22850D	BnaC09g32850D	BnaC09g39800D	BnaC09g49780D	BnaC09g49790D	BnaC04g35770D		BnaC09g11580D	BnaC09g24020D	BnaC09g19360D	BnaC09g47160D	BnaC09g42700D	BnaA05g00910D
BnaC09g26400D	BnaC09g39740D	BnaC09g30210D	BnaC09g39680D	BnaC09g46220D	BnaC09g44730D		BnaC09g20240D	BnaC09g24050D	BnaC09g28900D	BnaC09g47560D	BnaA05g24580D	BnaC03g04190D		BnaC09g22880D	BnaC09g32940D	BnaC09g40040D	BnaC09g49790D	BnaC09g49800D	BnaC04g37470D		BnaC09g11730D	BnaC09g25070D	BnaC09g19370D	BnaC09g47620D	BnaC09g42710D	BnaA05g01780D
BnaC09g26540D	BnaC09g39780D	BnaC09g30230D	BnaC09g39780D	BnaC09g46240D	BnaC09g44840D		BnaC09g20310D	BnaC09g24780D	BnaC09g29030D	BnaC09g47790D	BnaA05g24590D	BnaC03g04720D		BnaC09g22890D	BnaC09g32950D	BnaC09g40060D	BnaC09g49800D	BnaC09g49810D	BnaC04g38110D		BnaC09g11760D	BnaC09g25190D	BnaC09g19660D	BnaC09g47680D	BnaC09g42750D	BnaA05g01840D
BnaC09g26570D	BnaC09g39790D	BnaC09g30290D	BnaC09g39930D	BnaC09g46820D	BnaC09g45010D		BnaC09g20460D	BnaC09g25190D	BnaC09g29130D	BnaC09g48250D	BnaA05g24620D	BnaC03g05920D		BnaC09g22910D	BnaC09g32980D	BnaC09g40220D	BnaC09g49810D	BnaC09g49820D	BnaC04g38300D		BnaC09g11910D	BnaC09g26160D	BnaC09g19800D	BnaC09g47760D	BnaC09g42770D	BnaA05g01850D
BnaC09g26580D	BnaC09g39840D	BnaC09g30570D	BnaC09g40140D	BnaC09g47020D	BnaC09g45060D		BnaC09g20530D	BnaC09g25860D	BnaC09g29450D	BnaC09g48280D	BnaA05g24690D	BnaC03g05940D		BnaC09g22950D	BnaC09g32990D	BnaC09g40440D	BnaC09g49820D	BnaC09g49840D	BnaC04g39450D		BnaC09g12030D	BnaC09g26430D	BnaC09g20190D	BnaC09g47790D	BnaC09g43230D	BnaA05g01880D
BnaC09g27030D	BnaC09g39850D	BnaC09g30740D	BnaC09g40190D	BnaC09g47040D	BnaC09g45130D		BnaC09g20670D	BnaC09g26700D	BnaC09g29520D	BnaC09g48500D	BnaA05g24760D	BnaC03g06000D		BnaC09g22970D	BnaC09g33200D	BnaC09g40460D	BnaC09g49830D	BnaC09g49850D	BnaC04g39510D		BnaC09g12090D	BnaC09g26480D	BnaC09g20250D	BnaC09g47830D	BnaC09g43540D	BnaA05g02740D
BnaC09g27080D	BnaC09g39860D	BnaC09g30760D	BnaC09g40260D	BnaC09g47090D	BnaC09g45240D		BnaC09g20800D	BnaC09g27270D	BnaC09g29530D	BnaC09g48560D	BnaA05g24780D	BnaC03g06020D		BnaC09g23010D	BnaC09g33430D	BnaC09g40530D	BnaC09g49870D	BnaC09g49860D	BnaC04g40710D		BnaC09g12290D	BnaC09g26700D	BnaC09g20460D	BnaC09g47840D	BnaC09g43910D	BnaA05g02780D
BnaC09g27310D	BnaC09g39870D	BnaC09g30920D	BnaC09g40270D	BnaC09g47560D	BnaC09g45550D		BnaC09g20840D	BnaC09g27340D	BnaC09g29540D	BnaC09g48700D	BnaA05g24800D	BnaC03g06120D		BnaC09g23020D	BnaC09g33570D	BnaC09g40820D	BnaC09g49920D	BnaC09g49870D	BnaC04g41260D		BnaC09g12340D	BnaC09g27270D	BnaC09g20620D	BnaC09g47890D	BnaC09g44020D	BnaA05g03330D
BnaC09g27320D	BnaC09g39910D	BnaC09g31630D	BnaC09g40320D	BnaC09g47650D	BnaC09g45720D		BnaC09g20880D	BnaC09g27350D	BnaC09g29800D	BnaC09g48880D	BnaA05g24830D	BnaC03g09400D		BnaC09g23040D	BnaC09g33640D	BnaC09g40900D	BnaC09g49990D	BnaC09g49880D	BnaC04g41350D		BnaC09g12350D	BnaC09g27350D	BnaC09g20830D	BnaC09g47910D	BnaC09g44080D	BnaA05g03360D
BnaC09g27510D	BnaC09g39920D	BnaC09g31790D	BnaC09g40350D	BnaC09g47680D	BnaC09g46390D		BnaC09g21030D	BnaC09g27360D	BnaC09g29940D	BnaC09g49640D	BnaA05g24860D	BnaC03g09880D		BnaC09g23090D	BnaC09g33860D	BnaC09g41220D	BnaC09g50030D	BnaC09g49910D	BnaC04g41450D		BnaC09g12520D	BnaC09g27720D	BnaC09g20900D	BnaC09g48180D	BnaC09g44310D	BnaA05g03390D
BnaC09g27560D	BnaC09g39930D	BnaC09g31820D	BnaC09g40590D	BnaC09g47830D	BnaC09g46680D		BnaC09g21060D	BnaC09g27720D	BnaC09g30190D	BnaC09g49780D	BnaA05g24930D	BnaC03g10530D		BnaC09g23130D	BnaC09g33940D	BnaC09g41600D	BnaC09g50090D	BnaC09g49920D	BnaC04g41470D		BnaC09g12720D	BnaC09g27730D	BnaC09g21080D	BnaC09g48320D	BnaC09g44380D	BnaA05g03560D
BnaC09g27590D	BnaC09g40030D	BnaC09g31850D	BnaC09g40720D	BnaC09g48010D	BnaC09g46830D		BnaC09g21070D	BnaC09g27730D	BnaC09g30310D	BnaC09g49790D	BnaA05g24970D	BnaC03g10580D		BnaC09g23250D	BnaC09g34030D	BnaC09g41610D	BnaC09g50140D	BnaC09g49950D	BnaC04g42380D		BnaC09g12810D	BnaC09g28200D	BnaC09g21100D	BnaC09g48370D	BnaC09g44440D	BnaA05g03710D
BnaC09g27800D	BnaC09g40040D	BnaC09g31950D	BnaC09g40920D	BnaC09g48180D	BnaC09g47080D		BnaC09g21080D	BnaC09g27750D	BnaC09g30560D	BnaC09g49820D	BnaA05g25030D	BnaC03g11030D		BnaC09g23270D	BnaC09g34200D	BnaC09g41670D	BnaC09g50150D	BnaC09g49960D	BnaC04g42730D		BnaC09g13000D	BnaC09g28910D	BnaC09g21250D	BnaC09g48430D	BnaC09g44520D	BnaA05g03950D
BnaC09g27990D	BnaC09g40070D	BnaC09g32270D	BnaC09g40960D	BnaC09g48310D	BnaC09g47400D		BnaC09g21100D	BnaC09g28290D	BnaC09g30710D	BnaC09g49910D	BnaA05g25040D	BnaC03g11340D		BnaC09g23280D	BnaC09g34590D	BnaC09g41680D	BnaC09g50160D	BnaC09g49970D	BnaC04g42750D		BnaC09g13110D	BnaC09g29070D	BnaC09g21260D	BnaC09g48440D	BnaC09g44590D	BnaA05g04190D
BnaC09g28030D	BnaC09g40080D	BnaC09g32300D	BnaC09g41080D	BnaC09g48570D	BnaC09g47730D		BnaC09g21260D	BnaC09g28480D	BnaC09g30760D	BnaC09g49920D	BnaA05g25270D	BnaC03g11930D		BnaC09g23290D	BnaC09g34710D	BnaC09g41800D	BnaC09g50170D	BnaC09g49990D	BnaC04g43970D		BnaC09g13360D	BnaC09g29420D	BnaC09g21440D	BnaC09g48500D	BnaC09g44650D	BnaA05g04350D
BnaC09g28080D	BnaC09g40140D	BnaC09g32960D	BnaC09g41510D	BnaC09g48690D	BnaC09g48050D		BnaC09g21470D	BnaC09g28710D	BnaC09g31680D	BnaC09g49990D	BnaA05g25310D	BnaC03g12050D		BnaC09g23320D	BnaC09g35300D	BnaC09g41980D	BnaC09g50230D	BnaC09g50070D	BnaC04g44400D		BnaC09g13530D	BnaC09g29640D	BnaC09g21460D	BnaC09g48570D	BnaC09g44960D	BnaA05g04400D
BnaC09g28670D	BnaC09g40180D	BnaC09g33150D	BnaC09g41660D	BnaC09g48700D	BnaC09g48090D		BnaC09g21520D	BnaC09g29650D	BnaC09g31790D	BnaC09g50150D	BnaA05g25350D	BnaC03g12300D		BnaC09g23500D	BnaC09g35680D	BnaC09g42010D	BnaC09g50250D	BnaC09g50080D	BnaC04g45520D		BnaC09g13630D	BnaC09g29780D	BnaC09g21470D	BnaC09g48580D	BnaC09g46030D	BnaA05g04540D
BnaC09g29030D	BnaC09g40190D	BnaC09g33170D	BnaC09g41870D	BnaC09g49250D	BnaC09g48200D		BnaC09g21610D	BnaC09g29780D	BnaC09g31950D	BnaC09g50160D	BnaA05g25360D	BnaC03g13030D		BnaC09g23580D	BnaC09g35740D	BnaC09g42040D	BnaC09g50300D	BnaC09g50090D	BnaC04g45550D		BnaC09g13640D	BnaC09g29790D	BnaC09g21490D	BnaC09g48640D	BnaC09g46210D	BnaA05g04580D
BnaC09g29090D	BnaC09g40220D	BnaC09g33220D	BnaC09g41880D	BnaC09g49460D	BnaC09g48340D		BnaC09g21650D	BnaC09g29910D	BnaC09g32260D	BnaC09g50170D	BnaA05g25370D	BnaC03g13470D		BnaC09g23590D	BnaC09g35910D	BnaC09g42050D	BnaC09g50310D	BnaC09g50120D	BnaC04g46060D		BnaC09g13920D	BnaC09g29810D	BnaC09g21500D	BnaC09g48680D	BnaC09g47230D	BnaA05g04860D
BnaC09g29100D	BnaC09g40240D	BnaC09g33240D	BnaC09g42310D	BnaC09g49620D	BnaC09g48650D		BnaC09g21660D	BnaC09g30700D	BnaC09g32320D	BnaC09g50530D	BnaA05g25380D	BnaC03g15530D		BnaC09g23600D	BnaC09g35930D	BnaC09g42060D	BnaC09g50320D	BnaC09g50140D	BnaC04g47210D		BnaC09g13960D	BnaC09g29830D	BnaC09g21560D	BnaC09g48690D	BnaC09g47400D	BnaA05g05350D
BnaC09g29130D	BnaC09g40250D	BnaC09g33470D	BnaC09g42760D	BnaC09g49630D	BnaC09g48750D		BnaC09g21670D	BnaC09g30740D	BnaC09g32930D	BnaC09g50580D	BnaA05g25410D	BnaC03g15670D		BnaC09g23610D	BnaC09g36050D	BnaC09g42500D	BnaC09g50330D	BnaC09g50150D	BnaC04g47280D		BnaC09g14390D	BnaC09g29910D	BnaC09g21610D	BnaC09g48700D	BnaC09g47700D	BnaA05g05920D
BnaC09g29230D	BnaC09g40260D	BnaC09g33700D	BnaC09g43100D	BnaC09g49640D	BnaC09g48800D		BnaC09g21690D	BnaC09g31160D	BnaC09g32960D	BnaC09g50760D	BnaA05g25460D	BnaC03g16690D		BnaC09g23630D	BnaC09g36450D	BnaC09g42780D	BnaC09g50340D	BnaC09g50160D	BnaC04g47550D		BnaC09g14490D	BnaC09g29930D	BnaC09g21670D	BnaC09g48730D	BnaC09g48090D	BnaA05g06520D
BnaC09g29280D	BnaC09g40270D	BnaC09g33850D	BnaC09g43230D	BnaC09g49810D	BnaC09g48870D		BnaC09g21700D	BnaC09g31430D	BnaC09g33050D	BnaA05g00150D	BnaA05g25470D	BnaC03g17190D		BnaC09g23650D	BnaC09g36470D	BnaC09g43140D	BnaC09g50350D	BnaC09g50170D	BnaC04g47640D		BnaC09g14570D	BnaC09g30490D	BnaC09g21690D	BnaC09g48750D	BnaC09g48280D	BnaA05g06920D
BnaC09g29290D	BnaC09g40310D	BnaC09g33950D	BnaC09g43500D	BnaC09g49850D	BnaC09g49320D		BnaC09g21750D	BnaC09g31780D	BnaC09g33220D	BnaA05g00310D	BnaA05g25500D	BnaC03g17480D		BnaC09g23660D	BnaC09g36590D	BnaC09g43450D	BnaC09g50360D	BnaC09g50200D	BnaC04g47770D		BnaC09g14610D	BnaC09g30600D	BnaC09g21760D	BnaC09g48870D	BnaC09g48430D	BnaA05g07080D
BnaC09g29340D	BnaC09g40320D	BnaC09g33980D	BnaC09g43560D	BnaC09g49880D	BnaC09g49650D		BnaC09g21760D	BnaC09g32440D	BnaC09g33240D	BnaA05g00340D	BnaA05g25670D	BnaC03g19040D		BnaC09g23670D	BnaC09g36610D	BnaC09g43570D	BnaC09g50460D	BnaC09g50260D	BnaC04g48350D		BnaC09g14800D	BnaC09g30740D	BnaC09g21800D	BnaC09g48930D	BnaC09g48440D	BnaA05g07210D
BnaC09g29450D	BnaC09g40350D	BnaC09g33990D	BnaC09g43830D	BnaC09g49910D	BnaA05g00390D		BnaC09g21800D	BnaC09g32520D	BnaC09g33510D	BnaA05g00430D	BnaA05g25680D	BnaC03g19810D		BnaC09g23680D	BnaC09g36680D	BnaC09g43960D	BnaC09g50530D	BnaC09g50270D	BnaC04g48880D		BnaC09g14830D	BnaC09g31020D	BnaC09g21810D	BnaC09g49000D	BnaC09g48500D	BnaA05g07240D
BnaC09g29520D	BnaC09g40360D	BnaC09g34010D	BnaC09g43910D	BnaC09g49920D	BnaA05g00450D		BnaC09g21860D	BnaC09g32640D	BnaC09g33630D	BnaA05g00740D	BnaA05g25710D	BnaC03g20490D		BnaC09g23780D	BnaC09g36690D	BnaC09g44080D	BnaC09g50640D	BnaC09g50300D	BnaC04g49730D		BnaC09g14840D	BnaC09g31780D	BnaC09g21840D	BnaC09g49100D	BnaC09g48510D	BnaA05g07490D
BnaC09g29530D	BnaC09g40380D	BnaC09g34100D	BnaC09g43980D	BnaC09g49950D	BnaA05g00540D		BnaC09g22060D	BnaC09g32660D	BnaC09g33650D	BnaA05g00790D	BnaA05g25720D	BnaC03g23410D		BnaC09g23850D	BnaC09g36760D	BnaC09g44170D	BnaC09g50660D	BnaC09g50310D	BnaC04g50520D		BnaC09g15050D	BnaC09g31870D	BnaC09g21860D	BnaC09g49120D	BnaC09g48570D	BnaA05g07520D
BnaC09g29540D	BnaC09g40390D	BnaC09g34110D	BnaC09g44520D	BnaC09g49970D	BnaA05g00640D		BnaC09g22180D	BnaC09g32790D	BnaC09g33700D	BnaA05g00870D	BnaA05g25740D	BnaC03g24040D		BnaC09g23880D	BnaC09g36840D	BnaC09g44550D	BnaC09g50670D	BnaC09g50330D	BnaC04g50660D		BnaC09g15140D	BnaC09g31880D	BnaC09g22060D	BnaC09g49130D	BnaC09g48610D	BnaA05g07570D
BnaC09g29770D	BnaC09g40400D	BnaC09g34190D	BnaC09g44680D	BnaC09g49990D	BnaA05g00970D		BnaC09g22240D	BnaC09g32850D	BnaC09g34010D	BnaA05g01240D	BnaA05g25810D	BnaC03g24900D		BnaC09g23900D	BnaC09g36990D	BnaC09g44820D	BnaC09g50680D	BnaC09g50340D	BnaC04g50920D		BnaC09g15180D	BnaC09g31900D	BnaC09g22180D	BnaC09g49220D	BnaC09g48620D	BnaA05g08110D
BnaC09g29800D	BnaC09g40720D	BnaC09g34310D	BnaC09g44730D	BnaC09g50020D	BnaA05g01100D		BnaC09g22340D	BnaC09g32870D	BnaC09g34110D	BnaA05g01740D	BnaA05g25820D	BnaC03g26100D		BnaC09g23920D	BnaC09g37220D	BnaC09g45060D	BnaC09g50700D	BnaC09g50350D	BnaC04g51090D		BnaC09g15440D	BnaC09g32070D	BnaC09g22580D	BnaC09g49250D	BnaC09g48640D	BnaA05g08120D
BnaC09g30110D	BnaC09g40940D	BnaC09g34790D	BnaC09g44740D	BnaC09g50050D	BnaA05g01300D		BnaC09g22580D	BnaC09g32980D	BnaC09g34810D	BnaA05g02270D	BnaA05g25840D	BnaC03g27790D		BnaC09g23980D	BnaC09g37270D	BnaC09g45140D	BnaC09g50760D	BnaC09g50360D	BnaC04g51180D		BnaC09g15520D	BnaC09g32230D	BnaC09g22630D	BnaC09g49270D	BnaC09g48650D	BnaA05g08140D
BnaC09g30120D	BnaC09g40960D	BnaC09g35270D	BnaC09g44840D	BnaC09g50070D	BnaA05g01430D		BnaC09g22630D	BnaC09g33210D	BnaC09g34870D	BnaA05g02290D	BnaA05g25850D	BnaC03g27820D		BnaC09g24030D	BnaC09g37430D	BnaC09g45370D	BnaC09g50770D	BnaC09g50410D	BnaC03g00080D		BnaC09g15760D	BnaC09g32350D	BnaC09g22640D	BnaC09g49290D	BnaC09g48670D	BnaA05g08300D
BnaC09g30190D	BnaC09g41050D	BnaC09g35430D	BnaC09g45130D	BnaC09g50080D	BnaA05g01480D		BnaC09g22820D	BnaC09g33290D	BnaC09g34880D	BnaA05g03040D	BnaA05g25860D	BnaC03g28310D		BnaC09g24040D	BnaC09g37510D	BnaC09g45770D	BnaC09g50830D	BnaC09g50420D	BnaC03g00280D		BnaC09g15780D	BnaC09g32390D	BnaC09g22760D	BnaC09g49360D	BnaC09g48730D	BnaA05g08650D
BnaC09g30230D	BnaC09g41080D	BnaC09g35980D	BnaC09g45240D	BnaC09g50090D	BnaA05g01780D		BnaC09g22850D	BnaC09g33480D	BnaC09g35210D	BnaA05g03290D	BnaA05g25880D	BnaC03g28490D		BnaC09g24140D	BnaC09g37530D	BnaC09g46010D	BnaA05g00070D	BnaC09g50430D	BnaC03g00880D		BnaC09g16260D	BnaC09g32420D	BnaC09g22970D	BnaC09g49380D	BnaC09g48760D	BnaA05g09350D
BnaC09g30290D	BnaC09g41160D	BnaC09g36110D	BnaC09g45490D	BnaC09g50120D	BnaA05g01790D		BnaC09g22920D	BnaC09g33600D	BnaC09g35860D	BnaA05g03360D	BnaA05g25940D	BnaC03g28730D		BnaC09g24340D	BnaC09g37860D	BnaC09g46220D	BnaA05g00090D	BnaC09g50440D	BnaC03g01170D		BnaC09g16410D	BnaC09g32440D	BnaC09g22990D	BnaC09g49460D	BnaC09g48790D	BnaA05g09800D
BnaC09g30310D	BnaC09g41210D	BnaC09g36380D	BnaC09g45560D	BnaC09g50130D	BnaA05g01870D		BnaC09g22970D	BnaC09g33810D	BnaC09g36120D	BnaA05g04020D	BnaA05g26010D	BnaC03g29090D		BnaC09g24410D	BnaC09g37870D	BnaC09g46990D	BnaA05g00150D	BnaC09g50460D	BnaC03g01590D		BnaC09g16430D	BnaC09g32510D	BnaC09g23040D	BnaC09g49480D	BnaC09g48800D	BnaA05g09920D
BnaC09g30630D	BnaC09g41370D	BnaC09g36390D	BnaC09g45810D	BnaC09g50140D	BnaA05g01920D		BnaC09g23040D	BnaC09g33860D	BnaC09g36540D	BnaA05g04060D	BnaA05g26040D	BnaC03g29310D		BnaC09g24490D	BnaC09g37930D	BnaC09g47220D	BnaA05g00310D	BnaC09g50470D	BnaC03g01800D		BnaC09g16440D	BnaC09g32610D	BnaC09g23130D	BnaC09g49490D	BnaC09g48860D	BnaA05g09990D
BnaC09g30710D	BnaC09g41510D	BnaC09g36490D	BnaC09g46290D	BnaC09g50150D	BnaA05g01960D		BnaC09g23090D	BnaC09g33940D	BnaC09g36580D	BnaA05g04150D	BnaA05g26090D	BnaC03g30020D		BnaC09g24510D	BnaC09g37940D	BnaC09g47380D	BnaA05g00320D	BnaC09g50490D	BnaC03g02540D		BnaC09g16470D	BnaC09g32650D	BnaC09g23210D	BnaC09g49620D	BnaC09g48870D	BnaA05g10140D
BnaC09g30760D	BnaC09g41590D	BnaC09g36730D	BnaC09g46570D	BnaC09g50160D	BnaA05g01990D		BnaC09g23130D	BnaC09g34000D	BnaC09g36730D	BnaA05g04500D	BnaA05g26100D	BnaC03g30360D		BnaC09g24570D	BnaC09g37990D	BnaC09g47630D	BnaA05g00430D	BnaC09g50530D	BnaC03g03570D		BnaC09g16650D	BnaC09g32660D	BnaC09g23280D	BnaC09g49640D	BnaC09g48880D	BnaA05g11250D
BnaC09g30900D	BnaC09g41690D	BnaC09g36890D	BnaC09g46680D	BnaC09g50170D	BnaA05g02000D		BnaC09g23210D	BnaC09g34030D	BnaC09g36750D	BnaA05g05020D	BnaA05g26120D	BnaC03g30870D		BnaC09g24650D	BnaC09g38010D	BnaC09g48290D	BnaA05g00640D	BnaC09g50550D	BnaC03g04080D		BnaC09g16670D	BnaC09g32850D	BnaC09g23440D	BnaC09g49660D	BnaC09g48890D	BnaA05g11460D
BnaC09g30920D	BnaC09g41970D	BnaC09g37030D	BnaC09g47160D	BnaC09g50250D	BnaA05g02130D		BnaC09g23280D	BnaC09g34170D	BnaC09g37120D	BnaA05g05070D	BnaA05g26210D	BnaC03g32780D		BnaC09g24670D	BnaC09g38030D	BnaC09g48860D	BnaA05g00720D	BnaC09g50560D	BnaC03g04090D		BnaC09g16750D	BnaC09g32880D	BnaC09g23490D	BnaC09g49720D	BnaC09g48930D	BnaA05g11720D
BnaC09g31100D	BnaC09g42080D	BnaC09g37140D	BnaC09g47700D	BnaC09g50260D	BnaA05g02230D		BnaC09g23290D	BnaC09g34210D	BnaC09g37140D	BnaA05g05090D	BnaA05g26270D	BnaC03g36190D		BnaC09g24750D	BnaC09g38120D	BnaC09g49960D	BnaA05g00750D	BnaC09g50570D	BnaC03g04130D		BnaC09g16850D	BnaC09g32950D	BnaC09g23580D	BnaC09g49780D	BnaC09g48940D	BnaA05g12320D
BnaC09g31360D	BnaC09g42380D	BnaC09g37240D	BnaC09g48050D	BnaC09g50300D	BnaA05g02410D		BnaC09g23320D	BnaC09g34590D	BnaC09g37330D	BnaA05g05200D	BnaA05g26360D	BnaC03g37230D		BnaC09g24770D	BnaC09g38300D	BnaA05g00370D	BnaA05g00870D	BnaC09g50580D	BnaC03g04140D		BnaC09g16940D	BnaC09g32980D	BnaC09g23590D	BnaC09g49790D	BnaC09g48950D	BnaA05g12400D
BnaC09g31420D	BnaC09g42460D	BnaC09g37310D	BnaC09g48100D	BnaC09g50310D	BnaA05g02730D		BnaC09g23440D	BnaC09g34640D	BnaC09g37950D	BnaA05g05400D	BnaA05g26380D	BnaC03g37680D		BnaC09g24780D	BnaC09g38310D	BnaA05g00520D	BnaA05g01240D	BnaC09g50590D	BnaC03g04170D		BnaC09g16950D	BnaC09g32990D	BnaC09g23610D	BnaC09g49800D	BnaC09g48960D	BnaA05g12430D
BnaC09g31630D	BnaC09g42490D	BnaC09g37330D	BnaC09g48280D	BnaC09g50320D	BnaA05g03190D		BnaC09g23580D	BnaC09g34710D	BnaC09g38220D	BnaA05g05420D	BnaA05g26410D	BnaC03g39240D		BnaC09g24810D	BnaC09g38450D	BnaA05g00690D	BnaA05g02270D	BnaC09g50600D	BnaC03g04180D		BnaC09g17130D	BnaC09g33020D	BnaC09g23660D	BnaC09g49810D	BnaC09g48980D	BnaA05g12500D
BnaC09g31680D	BnaC09g42750D	BnaC09g38260D	BnaC09g48340D	BnaC09g50330D	BnaA05g03230D		BnaC09g23590D	BnaC09g34720D	BnaC09g38280D	BnaA05g05550D	BnaA05g26430D	BnaC03g40740D		BnaC09g24880D	BnaC09g38780D	BnaA05g00960D	BnaA05g02400D	BnaC09g50620D	BnaC03g04230D		BnaC09g17440D	BnaC09g33180D	BnaC09g23670D	BnaC09g49820D	BnaC09g48990D	BnaA05g13100D
BnaC09g31790D	BnaC09g42760D	BnaC09g38630D	BnaC09g48500D	BnaC09g50340D	BnaA05g03320D		BnaC09g23610D	BnaC09g34760D	BnaC09g38630D	BnaA05g06110D	BnaA05g26510D	BnaC03g42110D		BnaC09g24900D	BnaC09g38890D	BnaA05g01050D	BnaA05g03160D	BnaC09g50640D	BnaC03g04400D		BnaC09g17930D	BnaC09g33200D	BnaC09g23680D	BnaC09g49840D	BnaC09g49000D	BnaA05g13430D
BnaC09g32300D	BnaC09g42850D	BnaC09g38790D	BnaC09g48580D	BnaC09g50350D	BnaA05g03470D		BnaC09g23620D	BnaC09g34770D	BnaC09g38950D	BnaA05g06350D	BnaA05g26590D	BnaC03g42410D		BnaC09g24970D	BnaC09g38900D	BnaA05g01080D	BnaA05g03290D	BnaC09g50660D	BnaC03g04410D		BnaC09g18500D	BnaC09g33210D	BnaC09g23760D	BnaC09g49870D	BnaC09g49010D	BnaA05g13520D
BnaC09g32320D	BnaC09g43220D	BnaC09g39130D	BnaC09g48650D	BnaC09g50360D	BnaA05g03570D		BnaC09g23630D	BnaC09g34840D	BnaC09g39160D	BnaA05g06450D	BnaA05g26600D	BnaC03g42920D		BnaC09g25120D	BnaC09g39030D	BnaA05g01290D	BnaA05g03660D	BnaC09g50670D	BnaC03g04550D		BnaC09g18570D	BnaC09g33430D	BnaC09g23880D	BnaC09g49910D	BnaC09g49020D	BnaA05g13760D
BnaC09g32890D	BnaC09g43280D	BnaC09g39140D	BnaC09g48750D	BnaC09g50420D	BnaA05g03590D		BnaC09g23660D	BnaC09g35160D	BnaC09g39310D	BnaA05g06800D	BnaA05g26700D	BnaC03g43570D		BnaC09g25140D	BnaC09g39110D	BnaA05g01300D	BnaA05g03740D	BnaC09g50680D	BnaC03g06260D		BnaC09g18580D	BnaC09g33440D	BnaC09g24030D	BnaC09g49950D	BnaC09g49050D	BnaA05g13800D
BnaC09g32960D	BnaC09g43310D	BnaC09g39380D	BnaC09g49270D	BnaC09g50430D	BnaA05g03690D		BnaC09g23760D	BnaC09g35300D	BnaC09g39490D	BnaA05g06820D	BnaA05g26730D	BnaC03g44640D		BnaC09g25210D	BnaC09g39120D	BnaA05g01780D	BnaA05g03970D	BnaC09g50690D	BnaC03g06420D		BnaC09g19060D	BnaC09g33570D	BnaC09g24040D	BnaC09g49970D	BnaC09g49100D	BnaA05g14490D
BnaC09g33050D	BnaC09g43560D	BnaC09g39490D	BnaC09g49320D	BnaC09g50440D	BnaA05g03760D		BnaC09g23770D	BnaC09g35410D	BnaC09g39740D	BnaA05g07500D	BnaA05g26740D	BnaC03g45280D		BnaC09g25240D	BnaC09g39230D	BnaA05g01790D	BnaA05g04150D	BnaC09g50700D	BnaC03g06510D		BnaC09g19370D	BnaC09g33640D	BnaC09g24110D	BnaC09g50090D	BnaC09g49110D	BnaA05g14690D
BnaC09g33060D	BnaC09g44400D	BnaC09g39740D	BnaC09g49380D	BnaC09g50460D	BnaA05g03780D		BnaC09g23780D	BnaC09g35690D	BnaC09g39910D	BnaA05g07600D	BnaA05g26750D	BnaC03g45540D		BnaC09g25280D	BnaC09g39290D	BnaA05g01850D	BnaA05g04250D	BnaC09g50710D	BnaC03g06650D		BnaC09g19590D	BnaC09g33860D	BnaC09g24340D	BnaC09g50140D	BnaC09g49120D	BnaA05g14830D
BnaC09g33190D	BnaC09g44420D	BnaC09g39910D	BnaC09g49790D	BnaC09g50470D	BnaA05g04180D		BnaC09g23900D	BnaC09g35910D	BnaC09g40030D	BnaA05g07960D	BnaA05g26780D	BnaC03g45610D		BnaC09g25310D	BnaC09g39460D	BnaA05g01860D	BnaA05g04630D	BnaC09g50740D	BnaC03g06910D		BnaC09g19620D	BnaC09g33940D	BnaC09g24400D	BnaC09g50150D	BnaC09g49140D	BnaA05g14840D
BnaC09g33220D	BnaC09g44460D	BnaC09g40040D	BnaC09g49990D	BnaC09g50490D	BnaA05g04210D		BnaC09g23980D	BnaC09g36040D	BnaC09g40040D	BnaA05g07970D	BnaA05g26820D	BnaC03g45620D		BnaC09g25430D	BnaC09g39860D	BnaA05g01870D	BnaA05g05400D	BnaC09g50760D	BnaC03g08580D		BnaC09g19660D	BnaC09g34030D	BnaC09g24490D	BnaC09g50160D	BnaC09g49150D	BnaA05g14980D
BnaC09g33240D	BnaC09g44520D	BnaC09g40370D	BnaC09g50140D	BnaC09g50530D	BnaA05g04390D		BnaC09g24140D	BnaC09g36460D	BnaC09g40060D	BnaA05g07980D	BnaA05g26890D	BnaC03g46110D		BnaC09g25610D	BnaC09g39870D	BnaA05g01880D	BnaA05g05680D	BnaC09g50780D	BnaC03g08630D		BnaC09g19750D	BnaC09g34200D	BnaC09g24510D	BnaC09g50170D	BnaC09g49160D	BnaA05g15140D
BnaC09g33250D	BnaC09g44540D	BnaC09g40420D	BnaC09g50160D	BnaC09g50550D	BnaA05g04450D		BnaC09g24340D	BnaC09g36590D	BnaC09g40220D	BnaA05g08000D	BnaA05g26900D	BnaC03g48210D		BnaC09g25620D	BnaC09g39910D	BnaA05g02130D	BnaA05g06060D	BnaC09g50790D	BnaC03g08880D		BnaC09g19800D	BnaC09g34590D	BnaC09g24660D	BnaC09g50250D	BnaC09g49180D	BnaA05g16070D
BnaC09g33700D	BnaC09g44570D	BnaC09g40440D	BnaC09g50170D	BnaC09g50560D	BnaA05g04600D		BnaC09g24360D	BnaC09g36670D	BnaC09g40660D	BnaA05g08070D	BnaA05g26930D	BnaC03g48240D		BnaC09g25650D	BnaC09g39920D	BnaA05g02140D	BnaA05g06110D	BnaC09g50810D	BnaC03g09630D		BnaC09g20070D	BnaC09g34640D	BnaC09g24750D	BnaC09g50260D	BnaC09g49200D	BnaA05g16740D
BnaC09g33950D	BnaC09g44630D	BnaC09g40530D	BnaC09g50230D	BnaC09g50570D	BnaA05g04630D		BnaC09g24400D	BnaC09g36690D	BnaC09g40730D	BnaA05g08470D	BnaA05g26970D	BnaC03g48680D		BnaC09g25660D	BnaC09g39930D	BnaA05g02200D	BnaA05g06530D	BnaC09g50830D	BnaC03g09700D		BnaC09g20250D	BnaC09g34710D	BnaC09g24900D	BnaC09g50320D	BnaC09g49250D	BnaA05g16990D
BnaC09g33980D	BnaC09g44680D	BnaC09g40980D	BnaC09g50250D	BnaC09g50590D	BnaA05g04780D		BnaC09g24410D	BnaC09g36760D	BnaC09g40820D	BnaA05g08560D	BnaA05g26990D	BnaC03g49150D		BnaC09g25750D	BnaC09g40000D	BnaA05g02210D	BnaA05g06540D	BnaA05g00110D	BnaC03g11150D		BnaC09g20330D	BnaC09g35270D	BnaC09g24970D	BnaC09g50330D	BnaC09g49260D	BnaA05g17330D
BnaC09g33990D	BnaC09g44740D	BnaC09g41220D	BnaC09g50270D	BnaC09g50600D	BnaA05g04870D		BnaC09g24490D	BnaC09g36990D	BnaC09g40900D	BnaA05g08730D	BnaA05g27090D	BnaC03g49760D		BnaC09g25820D	BnaC09g40190D	BnaA05g02250D	BnaA05g06610D	BnaA05g00190D	BnaC03g12240D		BnaC09g20460D	BnaC09g35300D	BnaC09g24980D	BnaC09g50340D	BnaC09g49290D	BnaA05g17350D
BnaC09g34010D	BnaC09g44950D	BnaC09g41600D	BnaC09g50300D	BnaC09g50620D	BnaA05g04890D		BnaC09g24510D	BnaC09g37040D	BnaC09g41120D	BnaA05g08950D	BnaA05g27130D	BnaC03g54740D		BnaC09g25870D	BnaC09g40920D	BnaA05g02280D	BnaA05g06800D	BnaA05g00250D	BnaC03g13110D		BnaC09g20520D	BnaC09g35310D	BnaC09g25120D	BnaC09g50440D	BnaC09g49320D	BnaA05g17420D
BnaC09g34020D	BnaC09g45000D	BnaC09g41610D	BnaC09g50310D	BnaC09g50640D	BnaA05g05190D		BnaC09g24630D	BnaC09g37220D	BnaC09g41260D	BnaA05g09600D	BnaA05g27150D	BnaC03g57850D		BnaC09g26000D	BnaC09g40950D	BnaA05g02300D	BnaA05g07060D	BnaA05g00290D	BnaC03g14710D		BnaC09g20530D	BnaC09g35510D	BnaC09g25210D	BnaC09g50460D	BnaC09g49360D	BnaA05g17890D
BnaC09g34100D	BnaC09g45270D	BnaC09g41620D	BnaC09g50330D	BnaC09g50660D	BnaA05g05310D		BnaC09g24750D	BnaC09g37280D	BnaC09g41270D	BnaA05g09820D	BnaA05g27180D	BnaC03g58140D		BnaC09g26080D	BnaC09g40960D	BnaA05g02330D	BnaA05g07600D	BnaA05g00300D	BnaC03g14960D		BnaC09g20620D	BnaC09g35530D	BnaC09g25240D	BnaC09g50520D	BnaC09g49370D	BnaA05g18150D
BnaC09g34190D	BnaC09g45450D	BnaC09g41680D	BnaC09g50350D	BnaC09g50670D	BnaA05g05330D		BnaC09g24770D	BnaC09g37510D	BnaC09g41330D	BnaA05g09830D	BnaA05g27210D	BnaC03g58430D		BnaC09g26150D	BnaC09g41050D	BnaA05g02350D	BnaA05g07820D	BnaA05g00310D	BnaC03g15530D		BnaC09g20830D	BnaC09g35690D	BnaC09g25280D	BnaC09g50530D	BnaC09g49380D	BnaA05g18500D
BnaC09g34310D	BnaC09g45490D	BnaC09g41800D	BnaC09g50360D	BnaC09g50680D	BnaA05g05490D		BnaC09g24880D	BnaC09g37530D	BnaC09g41440D	BnaA05g10480D	BnaA05g27240D	BnaC03g59640D		BnaC09g26400D	BnaC09g41080D	BnaA05g02360D	BnaA05g08070D	BnaA05g00340D	BnaC03g15710D		BnaC09g20850D	BnaC09g35910D	BnaC09g25310D	BnaC09g50570D	BnaC09g49400D	BnaA05g18710D
BnaC09g34470D	BnaC09g45560D	BnaC09g41980D	BnaC09g50410D	BnaC09g50690D	BnaA05g05700D		BnaC09g24900D	BnaC09g37560D	BnaC09g41540D	BnaA05g10700D	BnaA05g27250D	BnaC03g60330D		BnaC09g26540D	BnaC09g41160D	BnaA05g02420D	BnaA05g08560D	BnaA05g00430D	BnaC03g15930D		BnaC09g20900D	BnaC09g35930D	BnaC09g25360D	BnaC09g50580D	BnaC09g49410D	BnaA05g19310D
BnaC09g34780D	BnaC09g45810D	BnaC09g42050D	BnaC09g50460D	BnaC09g50700D	BnaA05g05720D		BnaC09g24970D	BnaC09g37690D	BnaC09g41620D	BnaA05g11040D	BnaA05g27300D	BnaC03g60540D		BnaC09g26580D	BnaC09g41210D	BnaA05g02560D	BnaA05g08940D	BnaA05g00740D	BnaC03g16040D		BnaC09g21080D	BnaC09g36050D	BnaC09g25410D	BnaC09g50640D	BnaC09g49420D	BnaA05g19320D
BnaC09g34790D	BnaC09g46570D	BnaC09g42060D	BnaC09g50530D	BnaC09g50710D	BnaA05g05910D		BnaC09g24990D	BnaC09g37830D	BnaC09g41670D	BnaA05g11160D	BnaA05g27330D	BnaC03g61330D		BnaC09g26710D	BnaC09g41370D	BnaA05g02600D	BnaA05g09050D	BnaA05g00940D	BnaC03g16080D		BnaC09g21100D	BnaC09g36130D	BnaC09g25500D	BnaC09g50660D	BnaC09g49430D	BnaA05g19490D
BnaC09g34880D	BnaC09g47020D	BnaC09g42450D	BnaC09g50580D	BnaC09g50740D	BnaA05g05930D		BnaC09g25140D	BnaC09g37930D	BnaC09g41680D	BnaA05g11350D	BnaA05g27430D	BnaC03g62040D		BnaC09g27080D	BnaC09g41510D	BnaA05g02610D	BnaA05g09540D	BnaA05g01170D	BnaC03g17420D		BnaC09g21210D	BnaC09g36450D	BnaC09g25620D	BnaC09g50670D	BnaC09g49470D	BnaA05g20390D
BnaC09g35270D	BnaC09g47030D	BnaC09g42500D	BnaC09g50640D	BnaC09g50760D	BnaA05g06170D		BnaC09g25210D	BnaC09g38010D	BnaC09g41800D	BnaA05g11500D	BnaA05g27460D	BnaC03g64840D		BnaC09g27310D	BnaC09g41580D	BnaA05g02650D	BnaA05g09820D	BnaA05g01420D	BnaC03g17480D		BnaC09g21260D	BnaC09g36530D	BnaC09g25650D	BnaC09g50680D	BnaC09g49480D	BnaA05g20610D
BnaC09g35430D	BnaC09g47040D	BnaC09g43200D	BnaC09g50650D	BnaC09g50770D	BnaA05g06350D		BnaC09g25240D	BnaC09g38290D	BnaC09g41900D	BnaA05g12160D	BnaA05g27470D	BnaC03g65810D		BnaC09g27510D	BnaC09g41590D	BnaA05g02700D	BnaA05g10480D	BnaA05g01580D	BnaC03g17690D		BnaC09g21440D	BnaC09g36590D	BnaC09g25660D	BnaC09g50700D	BnaC09g49490D	BnaA05g21220D
BnaC09g35860D	BnaC09g47090D	BnaC09g43450D	BnaC09g50660D	BnaC09g50780D	BnaA05g06460D		BnaC09g25310D	BnaC09g38300D	BnaC09g41980D	BnaA05g12250D	BnaA05g27490D	BnaC03g66110D		BnaC09g27560D	BnaC09g41660D	BnaA05g02730D	BnaA05g10640D	BnaA05g01940D	BnaC03g18410D		BnaC09g21460D	BnaC09g36620D	BnaC09g25720D	BnaC09g50760D	BnaC09g49560D	BnaA05g21360D
BnaC09g36110D	BnaC09g47160D	BnaC09g43570D	BnaC09g50670D	BnaC09g50790D	BnaA05g06490D		BnaC09g25430D	BnaC09g38410D	BnaC09g42050D	BnaA05g12490D	BnaA05g27510D	BnaC03g69620D		BnaC09g27580D	BnaC09g41690D	BnaA05g02740D	BnaA05g10740D	BnaA05g02000D	BnaC03g18780D		BnaC09g21470D	BnaC09g36690D	BnaC09g25750D	BnaC09g50810D	BnaC09g49610D	BnaA05g21400D
BnaC09g36130D	BnaC09g47170D	BnaC09g43730D	BnaC09g50750D	BnaC09g50810D	BnaA05g06540D		BnaC09g25610D	BnaC09g38450D	BnaC09g42060D	BnaA05g12540D	BnaA05g27520D	BnaC03g70320D		BnaC09g27590D	BnaC09g41860D	BnaA05g02780D	BnaA05g11350D	BnaA05g02390D	BnaC03g20080D		BnaC09g21490D	BnaC09g36760D	BnaC09g25790D	BnaC09g50830D	BnaC09g49640D	BnaA05g21410D
BnaC09g36190D	BnaC09g47410D	BnaC09g43860D	BnaC09g50760D	BnaC09g50830D	BnaA05g07060D		BnaC09g25620D	BnaC09g38470D	BnaC09g42420D	BnaA05g13560D	BnaA05g27550D	BnaA06g01940D		BnaC09g27690D	BnaC09g42140D	BnaA05g02830D	BnaA05g11570D	BnaA05g02840D	BnaC03g20580D		BnaC09g21500D	BnaC09g36840D	BnaC09g25870D	BnaA05g00070D	BnaC09g49650D	BnaA05g21540D
BnaC09g36380D	BnaC09g47460D	BnaC09g43900D	BnaC09g50790D	BnaA05g00220D	BnaA05g07350D		BnaC09g25650D	BnaC09g38770D	BnaC09g42500D	BnaA05g15010D	BnaA05g27620D	BnaA06g02470D		BnaC09g27860D	BnaC09g42290D	BnaA05g03130D	BnaA05g11860D	BnaA05g03160D	BnaC03g20740D		BnaC09g21600D	BnaC09g36990D	BnaC09g25880D	BnaA05g00150D	BnaC09g49670D	BnaA05g21650D
BnaC09g36920D	BnaC09g47560D	BnaC09g44180D	BnaA05g00110D	BnaA05g00280D	BnaA05g07360D		BnaC09g25750D	BnaC09g38780D	BnaC09g42570D	BnaA05g15200D	BnaA05g27650D	BnaA06g03080D		BnaC09g27990D	BnaC09g42310D	BnaA05g03140D	BnaA05g12160D	BnaA05g03210D	BnaC03g20820D		BnaC09g21610D	BnaC09g37040D	BnaC09g26070D	BnaA05g00380D	BnaC09g49700D	BnaA05g21790D
BnaC09g37030D	BnaC09g47620D	BnaC09g44320D	BnaA05g00150D	BnaA05g00740D	BnaA05g07850D		BnaC09g25820D	BnaC09g38800D	BnaC09g42780D	BnaA05g15220D	BnaA05g27690D	BnaA06g04380D		BnaC09g28060D	BnaC09g42330D	BnaA05g03330D	BnaA05g12250D	BnaA05g03320D	BnaC03g21360D		BnaC09g21670D	BnaC09g37220D	BnaC09g26080D	BnaA05g00430D	BnaC09g49710D	BnaA05g22070D
BnaC09g37140D	BnaC09g47640D	BnaC09g44550D	BnaA05g00310D	BnaA05g01380D	BnaA05g07860D		BnaC09g25870D	BnaC09g38910D	BnaC09g43140D	BnaA05g15360D	BnaA05g27720D	BnaA06g05000D		BnaC09g28080D	BnaC09g42410D	BnaA05g03530D	BnaA05g12330D	BnaA05g03360D	BnaC03g22170D		BnaC09g21690D	BnaC09g37270D	BnaC09g26200D	BnaA05g00480D	BnaC09g49720D	BnaA05g22470D
BnaC09g37150D	BnaC09g47650D	BnaC09g44830D	BnaA05g00320D	BnaA05g01420D	BnaA05g07880D		BnaC09g26000D	BnaC09g39020D	BnaC09g43450D	BnaA05g16430D	BnaA05g27760D	BnaA06g05170D		BnaC09g28670D	BnaC09g42440D	BnaA05g03540D	BnaA05g12370D	BnaA05g04220D	BnaC03g23410D		BnaC09g21700D	BnaC09g37510D	BnaC09g26410D	BnaA05g00600D	BnaC09g49740D	BnaA05g23560D
BnaC09g37240D	BnaC09g47700D	BnaC09g45140D	BnaA05g00380D	BnaA05g01520D	BnaA05g08100D		BnaC09g26030D	BnaC09g39120D	BnaC09g43570D	BnaA05g16640D	BnaA05g27770D	BnaA06g05210D		BnaC09g29030D	BnaC09g42450D	BnaA05g03560D	BnaA05g12640D	BnaA05g04250D	BnaC03g25830D		BnaC09g21760D	BnaC09g37530D	BnaC09g26580D	BnaA05g00740D	BnaC09g49780D	BnaA05g24180D
BnaC09g37310D	BnaC09g47790D	BnaC09g45370D	BnaA05g00390D	BnaA05g02100D	BnaA05g08110D		BnaC09g26070D	BnaC09g39130D	BnaC09g43960D	BnaA05g16730D	BnaA05g27850D	BnaA06g05240D		BnaC09g29090D	BnaC09g42460D	BnaA05g03750D	BnaA05g13060D	BnaA05g04480D	BnaC03g26310D		BnaC09g21800D	BnaC09g37860D	BnaC09g27310D	BnaA05g00750D	BnaC09g49790D	BnaA05g24420D
BnaC09g37330D	BnaC09g47890D	BnaC09g45590D	BnaA05g00430D	BnaA05g02390D	BnaA05g08220D		BnaC09g26080D	BnaC09g39300D	BnaC09g44080D	BnaA05g16830D	BnaA05g27870D	BnaA06g05690D		BnaC09g29100D	BnaC09g42470D	BnaA05g03790D	BnaA05g13230D	BnaA05g04530D	BnaC03g27840D		BnaC09g21810D	BnaC09g37930D	BnaC09g27360D	BnaA05g01280D	BnaC09g49800D	BnaA05g24560D
BnaC09g37880D	BnaC09g48010D	BnaC09g45630D	BnaA05g00640D	BnaA05g02580D	BnaA05g08380D		BnaC09g26200D	BnaC09g39650D	BnaC09g44170D	BnaA05g17430D	BnaA05g27880D	BnaA06g06970D		BnaC09g29120D	BnaC09g42480D	BnaA05g04180D	BnaA05g13560D	BnaA05g04720D	BnaC03g29340D		BnaC09g21840D	BnaC09g37940D	BnaC09g27500D	BnaA05g01420D	BnaC09g49810D	BnaA05g24630D
BnaC09g38040D	BnaC09g48030D	BnaC09g45770D	BnaA05g00870D	BnaA05g03210D	BnaA05g08520D		BnaC09g26330D	BnaC09g39660D	BnaC09g44550D	BnaA05g17470D	BnaA05g27920D	BnaA06g07050D		BnaC09g29130D	BnaC09g42490D	BnaA05g04200D	BnaA05g14760D	BnaA05g04730D	BnaC03g30570D		BnaC09g21960D	BnaC09g37990D	BnaC09g27860D	BnaA05g01580D	BnaC09g49820D	BnaA05g25470D
BnaC09g38260D	BnaC09g48100D	BnaC09g45790D	BnaA05g01990D	BnaA05g03220D	BnaA05g08770D		BnaC09g26400D	BnaC09g39680D	BnaC09g44820D	BnaA05g17840D	BnaA05g27970D	BnaA06g07330D		BnaC09g29140D	BnaC09g42530D	BnaA05g04300D	BnaA05g15200D	BnaA05g04940D	BnaC03g30950D		BnaC09g22060D	BnaC09g38010D	BnaC09g27990D	BnaA05g02270D	BnaC09g49840D	BnaA05g26040D
BnaC09g38280D	BnaC09g48180D	BnaC09g46010D	BnaA05g02180D	BnaA05g03360D	BnaA05g08820D		BnaC09g26540D	BnaC09g39930D	BnaC09g45010D	BnaA05g18430D	BnaA05g27980D	BnaA06g08140D		BnaC09g29280D	BnaC09g42670D	BnaA05g04350D	BnaA05g15220D	BnaA05g05060D	BnaC03g31510D		BnaC09g22180D	BnaC09g38030D	BnaC09g28020D	BnaA05g02290D	BnaC09g49850D	BnaA05g26170D
BnaC09g38660D	BnaC09g48280D	BnaC09g46240D	BnaA05g02270D	BnaA05g03960D	BnaA05g09060D		BnaC09g26570D	BnaC09g39980D	BnaC09g45140D	BnaA05g18680D	BnaA05g27990D	BnaA06g08370D		BnaC09g29290D	BnaC09g42680D	BnaA05g04490D	BnaA05g15700D	BnaA05g05340D	BnaC03g32010D		BnaC09g22240D	BnaC09g38090D	BnaC09g28030D	BnaA05g02380D	BnaC09g49860D	BnaA05g27120D
BnaC09g39310D	BnaC09g48310D	BnaC09g46800D	BnaA05g02320D	BnaA05g04020D	BnaA05g09120D		BnaC09g26580D	BnaC09g39990D	BnaC09g45370D	BnaA05g19210D	BnaA05g28120D	BnaA06g08460D		BnaC09g29340D	BnaC09g42700D	BnaA05g04540D	BnaA05g17240D	BnaA05g05380D	BnaC03g32200D		BnaC09g22580D	BnaC09g38120D	BnaC09g28080D	BnaA05g02400D	BnaC09g49870D	BnaA05g27160D
BnaC09g39490D	BnaC09g48500D	BnaC09g46820D	BnaA05g02440D	BnaA05g04250D	BnaA05g09170D		BnaC09g26710D	BnaC09g40270D	BnaC09g45630D	BnaA05g19240D	BnaA05g28140D	BnaA06g08760D		BnaC09g29520D	BnaC09g42710D	BnaA05g04560D	BnaA05g17430D	BnaA05g05430D	BnaC03g32250D		BnaC09g22630D	BnaC09g38300D	BnaC09g28190D	BnaA05g03210D	BnaC09g49880D	BnaA05g29180D
BnaC09g40500D	BnaC09g48560D	BnaC09g46990D	BnaA05g02820D	BnaA05g04920D	BnaA05g09500D		BnaC09g26970D	BnaC09g40590D	BnaC09g45700D	BnaA05g19250D	BnaA05g28210D	BnaA06g09640D		BnaC09g29530D	BnaC09g42750D	BnaA05g04580D	BnaA05g17840D	BnaA05g05830D	BnaC03g33900D		BnaC09g22750D	BnaC09g38310D	BnaC09g28400D	BnaA05g03250D	BnaC09g49920D	BnaA05g29900D
BnaC09g40530D	BnaC09g48570D	BnaC09g47220D	BnaA05g03290D	BnaA05g05210D	BnaA05g09790D		BnaC09g27030D	BnaC09g40680D	BnaC09g45770D	BnaA05g19270D	BnaA05g28250D	BnaA06g09980D		BnaC09g29540D	BnaC09g42760D	BnaA05g04660D	BnaA05g17890D	BnaA05g06350D	BnaC03g34370D		BnaC09g22810D	BnaC09g38450D	BnaC09g28670D	BnaA05g03290D	BnaC09g49950D	BnaA05g30030D
BnaC09g40820D	BnaC09g48690D	BnaC09g47280D	BnaA05g03700D	BnaA05g05280D	BnaA05g10210D		BnaC09g27310D	BnaC09g40960D	BnaC09g46010D	BnaA05g19320D	BnaA05g28260D	BnaA06g10160D		BnaC09g29630D	BnaC09g42770D	BnaA05g04670D	BnaA05g18280D	BnaA05g06380D	BnaC03g35260D		BnaC09g22880D	BnaC09g38460D	BnaC09g28720D	BnaA05g03740D	BnaC09g49970D	BnaA05g30260D
BnaC09g41220D	BnaC09g48700D	BnaC09g47360D	BnaA05g04650D	BnaA05g05320D	BnaA05g10300D		BnaC09g27320D	BnaC09g41050D	BnaC09g46070D	BnaA05g20100D	BnaA05g28270D	BnaA06g10190D		BnaC09g29800D	BnaC09g42800D	BnaA05g04740D	BnaA05g18290D	BnaA05g06410D	BnaC03g36250D		BnaC09g22890D	BnaC09g38780D	BnaC09g28950D	BnaA05g03770D	BnaC09g49990D	BnaA05g30770D
BnaC09g41270D	BnaC09g49270D	BnaC09g47380D	BnaA05g04710D	BnaA05g05840D	BnaA05g10540D		BnaC09g27500D	BnaC09g41370D	BnaC09g46240D	BnaA05g20140D	BnaA05g28350D	BnaA06g10230D		BnaC09g30110D	BnaC09g42850D	BnaA05g04790D	BnaA05g18430D	BnaA05g07250D	BnaC03g36460D		BnaC09g22950D	BnaC09g38890D	BnaC09g29130D	BnaA05g03960D	BnaC09g50070D	BnaA05g30960D
BnaC09g41330D	BnaC09g49460D	BnaC09g47440D	BnaA05g04870D	BnaA05g06080D	BnaA05g10620D		BnaC09g27800D	BnaC09g41590D	BnaC09g46300D	BnaA05g20660D	BnaA05g28360D	BnaA06g10270D		BnaC09g30120D	BnaC09g42860D	BnaA05g05120D	BnaA05g18810D	BnaA05g07470D	BnaC03g36720D		BnaC09g22970D	BnaC09g38900D	BnaC09g29150D	BnaA05g04220D	BnaC09g50080D	BnaA05g31280D
BnaC09g41440D	BnaC09g49620D	BnaC09g47450D	BnaA05g05020D	BnaA05g06280D	BnaA05g10690D		BnaC09g27860D	BnaC09g41660D	BnaC09g46640D	BnaA05g21030D	BnaA05g28400D	BnaA06g10510D		BnaC09g30190D	BnaC09g43100D	BnaA05g05140D	BnaA05g18830D	BnaA05g07920D	BnaC03g39680D		BnaC09g23020D	BnaC09g39010D	BnaC09g29450D	BnaA05g04230D	BnaC09g50090D	BnaA05g31720D
BnaC09g41570D	BnaC09g49630D	BnaC09g47630D	BnaA05g05090D	BnaA05g06470D	BnaA05g11050D		BnaC09g27990D	BnaC09g41810D	BnaC09g46670D	BnaA05g21090D	BnaA05g28410D	BnaA06g10900D		BnaC09g30210D	BnaC09g43230D	BnaA05g05290D	BnaA05g19210D	BnaA05g07960D	BnaC03g39740D		BnaC09g23040D	BnaC09g39020D	BnaC09g29480D	BnaA05g04250D	BnaC09g50120D	BnaA05g31860D
BnaC09g41600D	BnaC09g49640D	BnaC09g47680D	BnaA05g05400D	BnaA05g07080D	BnaA05g11060D		BnaC09g28030D	BnaC09g41970D	BnaC09g46990D	BnaA05g21110D	BnaA05g28540D	BnaA06g10940D		BnaC09g30230D	BnaC09g43560D	BnaA05g05550D	BnaA05g19270D	BnaA05g07980D	BnaC03g40570D		BnaC09g23090D	BnaC09g39030D	BnaC09g29520D	BnaA05g04390D	BnaC09g50130D	BnaA05g32030D
BnaC09g41610D	BnaC09g49780D	BnaC09g48240D	BnaA05g05420D	BnaA05g07130D	BnaA05g12200D		BnaC09g28060D	BnaC09g42080D	BnaC09g47220D	BnaA05g21530D	BnaA05g28550D	BnaA06g11140D		BnaC09g30290D	BnaC09g43830D	BnaA05g05620D	BnaA05g19460D	BnaA05g08010D	BnaC03g41860D		BnaC09g23130D	BnaC09g39110D	BnaC09g29530D	BnaA05g04730D	BnaC09g50140D	BnaA05g32040D
BnaC09g41620D	BnaC09g49790D	BnaC09g48260D	BnaA05g05650D	BnaA05g07290D	BnaA05g12500D		BnaC09g28080D	BnaC09g42380D	BnaC09g47280D	BnaA05g21760D	BnaA05g28560D	BnaA06g11270D		BnaC09g30310D	BnaC09g43910D	BnaA05g05700D	BnaA05g19760D	BnaA05g08870D	BnaC03g42610D		BnaC09g23270D	BnaC09g39120D	BnaC09g30190D	BnaA05g05020D	BnaC09g50160D	BnaA05g32420D
BnaC09g41670D	BnaC09g49810D	BnaC09g48290D	BnaA05g05700D	BnaA05g07310D	BnaA05g12750D		BnaC09g28670D	BnaC09g42760D	BnaC09g47370D	BnaA05g21800D	BnaA05g28640D	BnaA06g11440D		BnaC09g30560D	BnaC09g44310D	BnaA05g05760D	BnaA05g20140D	BnaA05g09540D	BnaC03g44260D		BnaC09g23280D	BnaC09g39530D	BnaC09g30560D	BnaA05g05400D	BnaC09g50170D	BnaA05g33250D
BnaC09g41680D	BnaC09g49820D	BnaC09g48850D	BnaA05g05770D	BnaA05g07320D	BnaA05g13380D		BnaC09g28900D	BnaC09g43030D	BnaC09g47380D	BnaA05g21810D	BnaA05g28660D	BnaA06g13240D		BnaC09g30620D	BnaC09g44400D	BnaA05g05850D	BnaA05g20660D	BnaA05g09550D	BnaC03g44800D		BnaC09g23290D	BnaC09g39860D	BnaC09g31540D	BnaA05g05420D	BnaC09g50230D	BnaA05g34050D
BnaC09g42010D	BnaC09g49870D	BnaC09g48860D	BnaA05g05830D	BnaA05g07460D	BnaA05g13860D		BnaC09g28950D	BnaC09g43040D	BnaC09g47450D	BnaA05g21840D	BnaA05g28700D	BnaA06g13950D		BnaC09g31100D	BnaC09g44440D	BnaA05g05920D	BnaA05g21390D	BnaA05g09610D	BnaC03g47030D		BnaC09g23320D	BnaC09g39870D	BnaC09g31680D	BnaA05g05830D	BnaC09g50260D	BnaA05g34140D
BnaC09g42280D	BnaC09g49880D	BnaC09g49740D	BnaA05g06110D	BnaA05g07500D	BnaA05g14120D		BnaC09g29020D	BnaC09g43100D	BnaC09g48290D	BnaA05g22150D	BnaA05g28750D	BnaA06g14000D		BnaC09g31360D	BnaC09g44520D	BnaA05g06280D	BnaA05g21450D	BnaA05g09820D	BnaC03g47450D		BnaC09g23440D	BnaC09g39900D	BnaC09g31940D	BnaA05g06060D	BnaC09g50300D	BnaC04g00020D
BnaC09g42500D	BnaC09g49910D	BnaC09g50430D	BnaA05g06170D	BnaA05g07600D	BnaA05g14190D		BnaC09g29120D	BnaC09g43220D	BnaC09g48650D	BnaA05g22360D	BnaA05g28760D	BnaA06g14350D		BnaC09g31540D	BnaC09g44590D	BnaA05g06410D	BnaA05g21670D	BnaA05g10210D	BnaC03g47460D		BnaC09g23500D	BnaC09g39910D	BnaC09g32040D	BnaA05g06110D	BnaC09g50310D	BnaC04g00180D
BnaC09g42880D	BnaC09g49920D	BnaA05g00020D	BnaA05g06350D	BnaA05g07980D	BnaA05g14250D		BnaC09g29130D	BnaC09g43280D	BnaC09g48770D	BnaA05g22420D	BnaA05g28800D	BnaA06g14820D		BnaC09g31630D	BnaC09g44600D	BnaA05g06440D	BnaA05g21730D	BnaA05g10620D	BnaC03g49620D		BnaC09g23580D	BnaC09g39920D	BnaC09g32270D	BnaA05g06380D	BnaC09g50320D	BnaC04g00200D
BnaC09g42920D	BnaC09g49950D	BnaA05g00040D	BnaA05g06460D	BnaA05g09780D	BnaA05g14560D		BnaC09g29140D	BnaC09g43360D	BnaC09g48790D	BnaA05g22450D	BnaA05g28810D	BnaA06g15710D		BnaC09g31680D	BnaC09g44650D	BnaA05g06700D	BnaA05g21810D	BnaA05g10730D	BnaC03g50270D		BnaC09g23590D	BnaC09g39930D	BnaC09g32320D	BnaA05g06530D	BnaC09g50330D	BnaC04g00260D
BnaC09g43570D	BnaC09g49970D	BnaA05g00370D	BnaA05g06540D	BnaA05g10480D	BnaA05g14720D		BnaC09g29340D	BnaC09g43520D	BnaC09g48940D	BnaA05g22480D	BnaA05g28960D	BnaA06g15800D		BnaC09g31790D	BnaC09g44780D	BnaA05g06830D	BnaA05g21930D	BnaA05g10740D	BnaC03g51040D		BnaC09g23600D	BnaC09g40000D	BnaC09g32490D	BnaA05g06800D	BnaC09g50350D	BnaC04g00990D
BnaC09g43900D	BnaC09g49990D	BnaA05g00400D	BnaA05g06800D	BnaA05g10730D	BnaA05g15090D		BnaC09g29450D	BnaC09g43560D	BnaC09g49010D	BnaA05g22860D	BnaA05g29060D	BnaA06g16090D		BnaC09g31850D	BnaC09g44960D	BnaA05g06920D	BnaA05g22420D	BnaA05g10880D	BnaC03g51360D		BnaC09g23610D	BnaC09g40190D	BnaC09g33190D	BnaA05g06890D	BnaC09g50360D	BnaC04g02530D
BnaC09g43960D	BnaC09g50020D	BnaA05g00490D	BnaA05g06910D	BnaA05g11160D	BnaA05g15330D		BnaC09g29480D	BnaC09g43650D	BnaC09g49400D	BnaA05g23110D	BnaA05g29100D	BnaA06g16600D		BnaC09g31950D	BnaC09g45080D	BnaA05g06940D	BnaA05g22510D	BnaA05g11790D	BnaC03g52080D		BnaC09g23650D	BnaC09g40570D	BnaC09g33220D	BnaA05g06950D	BnaC09g50410D	BnaC04g02600D
BnaC09g44080D	BnaC09g50030D	BnaA05g00520D	BnaA05g07060D	BnaA05g11240D	BnaA05g15510D		BnaC09g29520D	BnaC09g43660D	BnaC09g49430D	BnaA05g23160D	BnaA05g29120D	BnaA06g16760D		BnaC09g32300D	BnaC09g45400D	BnaA05g07150D	BnaA05g22520D	BnaA05g11970D	BnaC03g54940D		BnaC09g23660D	BnaC09g40920D	BnaC09g33240D	BnaA05g06960D	BnaC09g50440D	BnaC04g02750D
BnaC09g44430D	BnaC09g50050D	BnaA05g00550D	BnaA05g07190D	BnaA05g11250D	BnaA05g15690D		BnaC09g29530D	BnaC09g43680D	BnaC09g49960D	BnaA05g23200D	BnaA05g29130D	BnaA06g20030D		BnaC09g32320D	BnaC09g45410D	BnaA05g07210D	BnaA05g22860D	BnaA05g12020D	BnaC03g55200D		BnaC09g23670D	BnaC09g40950D	BnaC09g33510D	BnaA05g07030D	BnaC09g50460D	BnaC04g02930D
BnaC09g44550D	BnaC09g50070D	BnaA05g00570D	BnaA05g07320D	BnaA05g11380D	BnaA05g16170D		BnaC09g29540D	BnaC09g43880D	BnaC09g50200D	BnaA05g23430D	BnaA05g29180D	BnaA06g20160D		BnaC09g32380D	BnaC09g45490D	BnaA05g07240D	BnaA05g22970D	BnaA05g12540D	BnaC03g55670D		BnaC09g23680D	BnaC09g40960D	BnaC09g33650D	BnaA05g07160D	BnaC09g50470D	BnaC04g03010D
BnaC09g44620D	BnaC09g50080D	BnaA05g00760D	BnaA05g08560D	BnaA05g12160D	BnaA05g16200D		BnaC09g29800D	BnaC09g43890D	BnaC09g50620D	BnaA05g23490D	BnaA05g29240D	BnaA06g21280D		BnaC09g32470D	BnaC09g45500D	BnaA05g07290D	BnaA05g23160D	BnaA05g12640D	BnaC03g56530D		BnaC09g23710D	BnaC09g40980D	BnaC09g33950D	BnaA05g07500D	BnaC09g50490D	BnaC04g03350D
BnaC09g44720D	BnaC09g50090D	BnaA05g00910D	BnaA05g08850D	BnaA05g12310D	BnaA05g16290D		BnaC09g30030D	BnaC09g44420D	BnaA05g00130D	BnaA05g24050D	BnaA05g29250D	BnaA06g21480D		BnaC09g32930D	BnaC09g45530D	BnaA05g07300D	BnaA05g23200D	BnaA05g13130D	BnaC03g57580D		BnaC09g23880D	BnaC09g41010D	BnaC09g33980D	BnaA05g07600D	BnaC09g50530D	BnaC04g04120D
BnaC09g44820D	BnaC09g50120D	BnaA05g00960D	BnaA05g09050D	BnaA05g12530D	BnaA05g16720D		BnaC09g30120D	BnaC09g44520D	BnaA05g00370D	BnaA05g24100D	BnaA05g29260D	BnaA06g21500D		BnaC09g32960D	BnaC09g45570D	BnaA05g07350D	BnaA05g23430D	BnaA05g13230D	BnaC03g57600D		BnaC09g23920D	BnaC09g41050D	BnaC09g33990D	BnaA05g07690D	BnaC09g50550D	BnaC04g04260D
BnaC09g45060D	BnaC09g50130D	BnaA05g01000D	BnaA05g09060D	BnaA05g12540D	BnaA05g16920D		BnaC09g30190D	BnaC09g44600D	BnaA05g00460D	BnaA05g24230D	BnaA05g29270D	BnaA06g21830D		BnaC09g33220D	BnaC09g45600D	BnaA05g07360D	BnaA05g23490D	BnaA05g13700D	BnaC03g58080D		BnaC09g24030D	BnaC09g41080D	BnaC09g34000D	BnaA05g07960D	BnaC09g50560D	BnaC04g04830D
BnaC09g45630D	BnaC09g50140D	BnaA05g01050D	BnaA05g09610D	BnaA05g12840D	BnaA05g16930D		BnaC09g30230D	BnaC09g44630D	BnaA05g00690D	BnaA05g24540D	BnaA05g29300D	BnaA06g22400D		BnaC09g33240D	BnaC09g45810D	BnaA05g07490D	BnaA05g23600D	BnaA05g14680D	BnaC03g58170D		BnaC09g24040D	BnaC09g41160D	BnaC09g34010D	BnaA05g07980D	BnaC09g50570D	BnaC04g05010D
BnaC09g45770D	BnaC09g50150D	BnaA05g01060D	BnaA05g09790D	BnaA05g13530D	BnaA05g17100D		BnaC09g30290D	BnaC09g44730D	BnaA05g00970D	BnaA05g24610D	BnaA05g29330D	BnaA06g22570D		BnaC09g33470D	BnaC09g46210D	BnaA05g07570D	BnaA05g23660D	BnaA05g14770D	BnaC03g58590D		BnaC09g24110D	BnaC09g41210D	BnaC09g34100D	BnaA05g08070D	BnaC09g50580D	BnaC04g05030D
BnaC09g45790D	BnaC09g50160D	BnaA05g01080D	BnaA05g10210D	BnaA05g13560D	BnaA05g17120D		BnaC09g30310D	BnaC09g44780D	BnaA05g01050D	BnaA05g24660D	BnaA05g29340D	BnaA06g23100D		BnaC09g33700D	BnaC09g46290D	BnaA05g07620D	BnaA05g23770D	BnaA05g15260D	BnaC03g58600D		BnaC09g24140D	BnaC09g41370D	BnaC09g34110D	BnaA05g08370D	BnaC09g50590D	BnaC04g05070D
BnaC09g46420D	BnaC09g50170D	BnaA05g01290D	BnaA05g10300D	BnaA05g13680D	BnaA05g17480D		BnaC09g30560D	BnaC09g45080D	BnaA05g01080D	BnaA05g24880D	BnaA05g29350D	BnaA06g24530D		BnaC09g33950D	BnaC09g46540D	BnaA05g07740D	BnaA05g24030D	BnaA05g15790D	BnaC03g58830D		BnaC09g24340D	BnaC09g41510D	BnaC09g34190D	BnaA05g08560D	BnaC09g50600D	BnaC04g05110D
BnaC09g46670D	BnaC09g50230D	BnaA05g01310D	BnaA05g10570D	BnaA05g13700D	BnaA05g17910D		BnaC09g30580D	BnaC09g45410D	BnaA05g01090D	BnaA05g24910D	BnaA05g29370D	BnaA06g24600D		BnaC09g33980D	BnaC09g46600D	BnaA05g07840D	BnaA05g24520D	BnaA05g15980D	BnaC03g59280D		BnaC09g24400D	BnaC09g41580D	BnaC09g34310D	BnaA05g08730D	BnaC09g50620D	BnaC04g05870D
BnaC09g47220D	BnaC09g50250D	BnaA05g01340D	BnaA05g10690D	BnaA05g14840D	BnaA05g18070D		BnaC09g30620D	BnaC09g45490D	BnaA05g01150D	BnaA05g25160D	BnaA05g29380D	BnaA06g25400D		BnaC09g33990D	BnaC09g46960D	BnaA05g07850D	BnaA05g24540D	BnaA05g16170D	BnaC03g60080D		BnaC09g24490D	BnaC09g41590D	BnaC09g34670D	BnaA05g09210D	BnaC09g50640D	BnaC04g06030D
BnaC09g47280D	BnaC09g50260D	BnaA05g01350D	BnaA05g11520D	BnaA05g15290D	BnaA05g18310D		BnaC09g30710D	BnaC09g45530D	BnaA05g01220D	BnaA05g25200D	BnaA05g29390D	BnaA06g26680D		BnaC09g34010D	BnaC09g47020D	BnaA05g07870D	BnaA05g24610D	BnaA05g16340D	BnaC03g60360D		BnaC09g24510D	BnaC09g41660D	BnaC09g34780D	BnaA05g09320D	BnaC09g50650D	BnaC04g06610D
BnaC09g47360D	BnaC09g50270D	BnaA05g01480D	BnaA05g11570D	BnaA05g15360D	BnaA05g18490D		BnaC09g30760D	BnaC09g45570D	BnaA05g01290D	BnaA05g25220D	BnaA05g29410D	BnaA06g27580D		BnaC09g34020D	BnaC09g47120D	BnaA05g07900D	BnaA05g24880D	BnaA05g18390D	BnaC03g60490D		BnaC09g24570D	BnaC09g41690D	BnaC09g34820D	BnaA05g09420D	BnaC09g50660D	BnaC04g07020D
BnaC09g47370D	BnaC09g50300D	BnaA05g01520D	BnaA05g12200D	BnaA05g15380D	BnaA05g18510D		BnaC09g30920D	BnaC09g45600D	BnaA05g01680D	BnaA05g25360D	BnaA05g29420D	BnaA06g28630D		BnaC09g34100D	BnaC09g47230D	BnaA05g07910D	BnaA05g25030D	BnaA05g18430D	BnaC03g62190D		BnaC09g24750D	BnaC09g42080D	BnaC09g34870D	BnaA05g09540D	BnaC09g50670D	BnaC04g07190D
BnaC09g47740D	BnaC09g50310D	BnaA05g01560D	BnaA05g12250D	BnaA05g15910D	BnaA05g18600D		BnaC09g31100D	BnaC09g45720D	BnaA05g01790D	BnaA05g25390D	BnaA05g29440D	BnaA06g29980D		BnaC09g34110D	BnaC09g47270D	BnaA05g08110D	BnaA05g25390D	BnaA05g19450D	BnaC03g62300D		BnaC09g24770D	BnaC09g42220D	BnaC09g35060D	BnaA05g09550D	BnaC09g50680D	BnaC04g07790D
BnaC09g47970D	BnaC09g50320D	BnaA05g01590D	BnaA05g12330D	BnaA05g16240D	BnaA05g18800D		BnaC09g31220D	BnaC09g45790D	BnaA05g01870D	BnaA05g25410D	BnaA05g29450D	BnaA06g30200D		BnaC09g34190D	BnaC09g47410D	BnaA05g08120D	BnaA05g25600D	BnaA05g19550D	BnaC03g62600D		BnaC09g24780D	BnaC09g42290D	BnaC09g35070D	BnaA05g09600D	BnaC09g50690D	BnaC04g07940D
BnaC09g48200D	BnaC09g50330D	BnaA05g01600D	BnaA05g12360D	BnaA05g16490D	BnaA05g19140D		BnaC09g31630D	BnaC09g45810D	BnaA05g01880D	BnaA05g25440D	BnaA05g29460D	BnaA06g30270D		BnaC09g34240D	BnaC09g47430D	BnaA05g08150D	BnaA05g26380D	BnaA05g19640D	BnaC03g63470D		BnaC09g24810D	BnaC09g42320D	BnaC09g35210D	BnaA05g09820D	BnaC09g50710D	BnaC04g08050D
BnaC09g48620D	BnaC09g50340D	BnaA05g01680D	BnaA05g12490D	BnaA05g16520D	BnaA05g19560D		BnaC09g31680D	BnaC09g46250D	BnaA05g01960D	BnaA05g25640D	BnaA05g29470D	BnaA06g30370D		BnaC09g34310D	BnaC09g47620D	BnaA05g08250D	BnaA05g27510D	BnaA05g19750D	BnaC03g63890D		BnaC09g24880D	BnaC09g42330D	BnaC09g35430D	BnaA05g09830D	BnaC09g50740D	BnaC04g08320D
BnaC09g48650D	BnaC09g50350D	BnaA05g01790D	BnaA05g12750D	BnaA05g16610D	BnaA05g19640D		BnaC09g31790D	BnaC09g46290D	BnaA05g02030D	BnaA05g25660D	BnaA05g29490D	BnaA06g30390D		BnaC09g34470D	BnaC09g47700D	BnaA05g08410D	BnaA05g27860D	BnaA05g20360D	BnaC03g63960D		BnaC09g24900D	BnaC09g42410D	BnaC09g35460D	BnaA05g10030D	BnaC09g50760D	BnaC04g08430D
BnaC09g48860D	BnaC09g50360D	BnaA05g01860D	BnaA05g12770D	BnaA05g16830D	BnaA05g19910D		BnaC09g31950D	BnaC09g46540D	BnaA05g02130D	BnaA05g25910D	BnaA05g29510D	BnaA06g30560D		BnaC09g34790D	BnaC09g47750D	BnaA05g08520D	BnaA05g27990D	BnaA05g20510D	BnaC03g64350D		BnaC09g24980D	BnaC09g42440D	BnaC09g36140D	BnaA05g10480D	BnaC09g50770D	BnaC04g09150D
BnaC09g48870D	BnaC09g50410D	BnaA05g01870D	BnaA05g12830D	BnaA05g17310D	BnaA05g19950D		BnaC09g31980D	BnaC09g46600D	BnaA05g02200D	BnaA05g26030D	BnaA05g29530D	BnaA06g31740D		BnaC09g34810D	BnaC09g47790D	BnaA05g08630D	BnaA05g28580D	BnaA05g20580D	BnaC03g65000D		BnaC09g25120D	BnaC09g42450D	BnaC09g36190D	BnaA05g10520D	BnaC09g50780D	BnaC04g09160D
BnaC09g48990D	BnaC09g50420D	BnaA05g01880D	BnaA05g13380D	BnaA05g17450D	BnaA05g20050D		BnaC09g32220D	BnaC09g46650D	BnaA05g02210D	BnaA05g26040D	BnaA05g29540D	BnaA06g32100D		BnaC09g34880D	BnaC09g47840D	BnaA05g08860D	BnaA05g28760D	BnaA05g20640D	BnaC03g65070D		BnaC09g25140D	BnaC09g42460D	BnaC09g36570D	BnaA05g10740D	BnaC09g50790D	BnaC04g09190D
BnaC09g49010D	BnaC09g50440D	BnaA05g02030D	BnaA05g13530D	BnaA05g17780D	BnaA05g20090D		BnaC09g32320D	BnaC09g46750D	BnaA05g02250D	BnaA05g26240D	BnaA05g29550D	BnaA06g32460D		BnaC09g35210D	BnaC09g47890D	BnaA05g09030D	BnaA05g29310D	BnaA05g20690D	BnaC03g65500D		BnaC09g25210D	BnaC09g42470D	BnaC09g36710D	BnaA05g11160D	BnaC09g50810D	BnaC04g10740D
BnaC09g49370D	BnaC09g50460D	BnaA05g02130D	BnaA05g13680D	BnaA05g17810D	BnaA05g20270D		BnaC09g32330D	BnaC09g46960D	BnaA05g02330D	BnaA05g26260D	BnaA05g29570D	BnaA06g33260D		BnaC09g35430D	BnaC09g47910D	BnaA05g09110D	BnaA05g29320D	BnaA05g20830D	BnaC03g65620D		BnaC09g25240D	BnaC09g42530D	BnaC09g36730D	BnaA05g11200D	BnaC09g50830D	BnaC04g10750D
BnaC09g49400D	BnaC09g50470D	BnaA05g02210D	BnaA05g14570D	BnaA05g17920D	BnaA05g20350D		BnaC09g32470D	BnaC09g47020D	BnaA05g02350D	BnaA05g26380D	BnaA05g29600D	BnaA06g33550D		BnaC09g35730D	BnaC09g47950D	BnaA05g09140D	BnaA05g29370D	BnaA05g21500D	BnaC03g69750D		BnaC09g25310D	BnaC09g42620D	BnaC09g36750D	BnaA05g11350D	BnaA05g00110D	BnaC04g11010D
BnaC09g49450D	BnaC09g50490D	BnaA05g02250D	BnaA05g15090D	BnaA05g18020D	BnaA05g20400D		BnaC09g32510D	BnaC09g47090D	BnaA05g02360D	BnaA05g26410D	BnaA05g29610D	BnaA06g34320D		BnaC09g36190D	BnaC09g48020D	BnaA05g09170D	BnaA05g29450D	BnaA05g21680D	BnaC03g69820D		BnaC09g25360D	BnaC09g42670D	BnaC09g36790D	BnaA05g11460D	BnaA05g00120D	BnaC04g11700D
BnaA05g00020D	BnaC09g50530D	BnaA05g02280D	BnaA05g15170D	BnaA05g18290D	BnaA05g20480D		BnaC09g32890D	BnaC09g47120D	BnaA05g02480D	BnaA05g26430D	BnaA05g29620D	BnaA06g34480D		BnaC09g36360D	BnaC09g48100D	BnaA05g09330D	BnaA05g29650D	BnaA05g22390D	BnaA06g01470D		BnaC09g25410D	BnaC09g42700D	BnaC09g36810D	BnaA05g11500D	BnaA05g00190D	BnaC04g11760D
BnaA05g00130D	BnaC09g50550D	BnaA05g02290D	BnaA05g15200D	BnaA05g18390D	BnaA05g20550D		BnaC09g32930D	BnaC09g47160D	BnaA05g02550D	BnaA05g26560D	BnaA05g29630D	BnaA06g34780D		BnaC09g36380D	BnaC09g48180D	BnaA05g09500D	BnaA05g29830D	BnaA05g22410D	BnaA06g03110D		BnaC09g25500D	BnaC09g42710D	BnaC09g36930D	BnaA05g11720D	BnaA05g00290D	BnaC04g12490D
BnaA05g00370D	BnaC09g50560D	BnaA05g02300D	BnaA05g15220D	BnaA05g19520D	BnaA05g20600D		BnaC09g33020D	BnaC09g47230D	BnaA05g02560D	BnaA05g26970D	BnaA05g29640D	BnaA06g35320D		BnaC09g36540D	BnaC09g48280D	BnaA05g09510D	BnaA05g29950D	BnaA05g22420D	BnaA06g03190D		BnaC09g25620D	BnaC09g42750D	BnaC09g37060D	BnaA05g12160D	BnaA05g00310D	BnaC04g12680D
BnaA05g00450D	BnaC09g50570D	BnaA05g02330D	BnaA05g15790D	BnaA05g19780D	BnaA05g20730D		BnaC09g33050D	BnaC09g47250D	BnaA05g02650D	BnaA05g27130D	BnaA05g29650D	BnaA06g35850D		BnaC09g36970D	BnaC09g48340D	BnaA05g09700D	BnaA05g30110D	BnaA05g22500D	BnaA06g03360D		BnaC09g25650D	BnaC09g42760D	BnaC09g37120D	BnaA05g12420D	BnaA05g00320D	BnaC04g14490D
BnaA05g00460D	BnaC09g50580D	BnaA05g02360D	BnaA05g16200D	BnaA05g20510D	BnaA05g20790D		BnaC09g33060D	BnaC09g47410D	BnaA05g02710D	BnaA05g27280D	BnaA05g29670D	BnaA06g36580D		BnaC09g37030D	BnaC09g48430D	BnaA05g09780D	BnaA05g30220D	BnaA05g22510D	BnaA06g03390D		BnaC09g25660D	BnaC09g42770D	BnaC09g37240D	BnaA05g12490D	BnaA05g00430D	BnaC04g14500D
BnaA05g00520D	BnaC09g50590D	BnaA05g02420D	BnaA05g16290D	BnaA05g20580D	BnaA05g20800D		BnaC09g33190D	BnaC09g47470D	BnaA05g02730D	BnaA05g27390D	BnaA05g29710D	BnaA06g37350D		BnaC09g37060D	BnaC09g48440D	BnaA05g09800D	BnaA05g30630D	BnaA05g22520D	BnaA06g04200D		BnaC09g25720D	BnaC09g42850D	BnaC09g37310D	BnaA05g13560D	BnaA05g00640D	BnaC04g15570D
BnaA05g00540D	BnaC09g50600D	BnaA05g02600D	BnaA05g16340D	BnaA05g20590D	BnaA05g20860D		BnaC09g33220D	BnaC09g47620D	BnaA05g02740D	BnaA05g27510D	BnaA05g29720D	BnaC08g00880D		BnaC09g37140D	BnaC09g48450D	BnaA05g09910D	BnaA05g30720D	BnaA05g22540D	BnaA06g04270D		BnaC09g25750D	BnaC09g42860D	BnaC09g37340D	BnaA05g13830D	BnaA05g01170D	BnaC04g16290D
BnaA05g00550D	BnaC09g50620D	BnaA05g02610D	BnaA05g16490D	BnaA05g21210D	BnaA05g20990D		BnaC09g33240D	BnaC09g47650D	BnaA05g02780D	BnaA05g27720D	BnaA05g29730D	BnaC08g01900D		BnaC09g37150D	BnaC09g48500D	BnaA05g09930D	BnaA05g30790D	BnaA05g22770D	BnaA06g04330D		BnaC09g25790D	BnaC09g43230D	BnaC09g37480D	BnaA05g14030D	BnaA05g01270D	BnaC04g16390D
BnaA05g00570D	BnaC09g50640D	BnaA05g02630D	BnaA05g16720D	BnaA05g21220D	BnaA05g21080D		BnaC09g33510D	BnaC09g47790D	BnaA05g03140D	BnaA05g27760D	BnaA05g29750D	BnaC08g03490D		BnaC09g37240D	BnaC09g48510D	BnaA05g10010D	BnaA05g30800D	BnaA05g22810D	BnaA06g04450D		BnaC09g25820D	BnaC09g43560D	BnaC09g37800D	BnaA05g14760D	BnaA05g01600D	BnaC04g16640D
BnaA05g00620D	BnaC09g50650D	BnaA05g02650D	BnaA05g16930D	BnaA05g21300D	BnaA05g21450D		BnaC09g33630D	BnaC09g47840D	BnaA05g03250D	BnaA05g27860D	BnaA05g29760D	BnaC08g04130D		BnaC09g37310D	BnaC09g48540D	BnaA05g10050D	BnaA05g30830D	BnaA05g22850D	BnaA06g05090D		BnaC09g25870D	BnaC09g43910D	BnaC09g37850D	BnaA05g14810D	BnaA05g01940D	BnaC04g16650D
BnaA05g00840D	BnaC09g50660D	BnaA05g02670D	BnaA05g17290D	BnaA05g21370D	BnaA05g21580D		BnaC09g33650D	BnaC09g47860D	BnaA05g03270D	BnaA05g28030D	BnaA05g29770D	BnaC08g06290D		BnaC09g37330D	BnaC09g48560D	BnaA05g10190D	BnaA05g31030D	BnaA05g22860D	BnaA06g05170D		BnaC09g26000D	BnaC09g44400D	BnaC09g37950D	BnaA05g15290D	BnaA05g02000D	BnaC04g16800D
BnaA05g00910D	BnaC09g50670D	BnaA05g02700D	BnaA05g17430D	BnaA05g21380D	BnaA05g21660D		BnaC09g33840D	BnaC09g47890D	BnaA05g03280D	BnaA05g28100D	BnaA05g29800D	BnaC08g06530D		BnaC09g37460D	BnaC09g48570D	BnaA05g10380D	BnaA05g31300D	BnaA05g23190D	BnaA06g05530D		BnaC09g26070D	BnaC09g44520D	BnaC09g38070D	BnaA05g15490D	BnaA05g02250D	BnaC04g16810D
BnaA05g00960D	BnaC09g50680D	BnaA05g02710D	BnaA05g17480D	BnaA05g21410D	BnaA05g22100D		BnaC09g33950D	BnaC09g47910D	BnaA05g03330D	BnaA05g28120D	BnaA05g29820D	BnaC08g08810D		BnaC09g37850D	BnaC09g48580D	BnaA05g10770D	BnaA05g32040D	BnaA05g23430D	BnaA06g05850D		BnaC09g26080D	BnaC09g44590D	BnaC09g38140D	BnaA05g17430D	BnaA05g02390D	BnaC04g17670D
BnaA05g00970D	BnaC09g50690D	BnaA05g02740D	BnaA05g17910D	BnaA05g21760D	BnaA05g22500D		BnaC09g34010D	BnaC09g48030D	BnaA05g03400D	BnaA05g28150D	BnaA05g29830D	BnaC08g09960D		BnaC09g37880D	BnaC09g48610D	BnaA05g10830D	BnaA05g32050D	BnaA05g23530D	BnaA06g07650D		BnaC09g26150D	BnaC09g44600D	BnaC09g38180D	BnaA05g17840D	BnaA05g02840D	BnaC04g19200D
BnaA05g01050D	BnaC09g50700D	BnaA05g02750D	BnaA05g18510D	BnaA05g21780D	BnaA05g22610D		BnaC09g34100D	BnaC09g48040D	BnaA05g03470D	BnaA05g28180D	BnaA05g29840D	BnaC08g09970D		BnaC09g37950D	BnaC09g48620D	BnaA05g10840D	BnaA05g32370D	BnaA05g23660D	BnaA06g08200D		BnaC09g26410D	BnaC09g44650D	BnaC09g38220D	BnaA05g18580D	BnaA05g03150D	BnaC04g19710D
BnaA05g01060D	BnaC09g50710D	BnaA05g02780D	BnaA05g18580D	BnaA05g22230D	BnaA05g23040D		BnaC09g34110D	BnaC09g48180D	BnaA05g03490D	BnaA05g28440D	BnaA05g29850D	BnaC08g12000D		BnaC09g38040D	BnaC09g48640D	BnaA05g10960D	BnaA05g33410D	BnaA05g23800D	BnaA06g10090D		BnaC09g26540D	BnaC09g44780D	BnaC09g38280D	BnaA05g19430D	BnaA05g03290D	BnaC04g19900D
BnaA05g01080D	BnaC09g50740D	BnaA05g03130D	BnaA05g18660D	BnaA05g22240D	BnaA05g23160D		BnaC09g34780D	BnaC09g48250D	BnaA05g03540D	BnaA05g28710D	BnaA05g29860D	BnaC08g13910D		BnaC09g38180D	BnaC09g48650D	BnaA05g11060D	BnaA05g33470D	BnaA05g24490D	BnaA06g10160D		BnaC09g26580D	BnaC09g45080D	BnaC09g38320D	BnaA05g19550D	BnaA05g03320D	BnaC04g20250D
BnaA05g01090D	BnaC09g50750D	BnaA05g03140D	BnaA05g18800D	BnaA05g22280D	BnaA05g23310D		BnaC09g34790D	BnaC09g48260D	BnaA05g03560D	BnaA05g28720D	BnaA05g29930D	BnaC08g13990D		BnaC09g38220D	BnaC09g48670D	BnaA05g11140D	BnaA05g33630D	BnaA05g24500D	BnaA06g10180D		BnaC09g26710D	BnaC09g45410D	BnaC09g38380D	BnaA05g20140D	BnaA05g03470D	BnaC04g20460D
BnaA05g01100D	BnaC09g50760D	BnaA05g03270D	BnaA05g18830D	BnaA05g22290D	BnaA05g23510D		BnaC09g34870D	BnaC09g48280D	BnaA05g03710D	BnaA05g28930D	BnaA05g29950D	BnaC08g14130D		BnaC09g38380D	BnaC09g48680D	BnaA05g11170D	BnaA05g33780D	BnaA05g24610D	BnaA06g10200D		BnaC09g27080D	BnaC09g45450D	BnaC09g38660D	BnaA05g20660D	BnaA05g04240D	BnaC04g21020D
BnaA05g01220D	BnaC09g50770D	BnaA05g03330D	BnaA05g19210D	BnaA05g22320D	BnaA05g23530D		BnaC09g34880D	BnaC09g48430D	BnaA05g03750D	BnaA05g29060D	BnaA05g29960D	BnaC08g14300D		BnaC09g38630D	BnaC09g48690D	BnaA05g11210D	BnaA05g33800D	BnaA05g25210D	BnaA06g10210D		BnaC09g27310D	BnaC09g45470D	BnaC09g38920D	BnaA05g20710D	BnaA05g04250D	BnaC04g21170D
BnaA05g01290D	BnaC09g50780D	BnaA05g03390D	BnaA05g19270D	BnaA05g22340D	BnaA05g24010D		BnaC09g35210D	BnaC09g48500D	BnaA05g03790D	BnaA05g29300D	BnaA05g29970D	BnaC08g15280D		BnaC09g38660D	BnaC09g48700D	BnaA05g11250D	BnaA05g33940D	BnaA05g25680D	BnaA06g10230D		BnaC09g27500D	BnaC09g45490D	BnaC09g38990D	BnaA05g21140D	BnaA05g04480D	BnaC04g21190D
BnaA05g01300D	BnaC09g50790D	BnaA05g03400D	BnaA05g19550D	BnaA05g22360D	BnaA05g24580D		BnaC09g35230D	BnaC09g48510D	BnaA05g03950D	BnaA05g29310D	BnaA05g29990D	BnaC08g19510D		BnaC09g38790D	BnaC09g48730D	BnaA05g11280D	BnaC04g00290D	BnaA05g26240D	BnaA06g10770D		BnaC09g27510D	BnaC09g45500D	BnaC09g39160D	BnaA05g21200D	BnaA05g04530D	BnaC04g21380D
BnaA05g01310D	BnaC09g50810D	BnaA05g03460D	BnaA05g19640D	BnaA05g22440D	BnaA05g25310D		BnaC09g35310D	BnaC09g48680D	BnaA05g04180D	BnaA05g29320D	BnaA05g30020D	BnaC08g20550D		BnaC09g38860D	BnaC09g48750D	BnaA05g11360D	BnaC04g00350D	BnaA05g26280D	BnaA06g11460D		BnaC09g27560D	BnaC09g45540D	BnaC09g39310D	BnaA05g22420D	BnaA05g04630D	BnaC04g21410D
BnaA05g01340D	BnaC09g50830D	BnaA05g03470D	BnaA05g20080D	BnaA05g22640D	BnaA05g25430D		BnaC09g35750D	BnaC09g48700D	BnaA05g04300D	BnaA05g29370D	BnaA05g30030D	BnaC08g22170D		BnaC09g38990D	BnaC09g48800D	BnaA05g11610D	BnaC04g00380D	BnaA05g27510D	BnaA06g11510D		BnaC09g27590D	BnaC09g45810D	BnaC09g39380D	BnaA05g22440D	BnaA05g04720D	BnaC04g21420D
BnaA05g01350D	BnaA05g00120D	BnaA05g03490D	BnaA05g20140D	BnaA05g22710D	BnaA05g25450D		BnaC09g35860D	BnaC09g49000D	BnaA05g04350D	BnaA05g29410D	BnaA05g30050D	BnaC08g22890D		BnaC09g39060D	BnaC09g48870D	BnaA05g12500D	BnaC04g00390D	BnaA05g27600D	BnaA06g13910D		BnaC09g27860D	BnaC09g46210D	BnaC09g39740D	BnaA05g22520D	BnaA05g04940D	BnaC04g22000D
BnaA05g01480D	BnaA05g00150D	BnaA05g03530D	BnaA05g20270D	BnaA05g22760D	BnaA05g25720D		BnaC09g36120D	BnaC09g49250D	BnaA05g04540D	BnaA05g29460D	BnaA05g30060D	BnaC08g24360D		BnaC09g39160D	BnaC09g48880D	BnaA05g12510D	BnaC04g00800D	BnaA05g29240D	BnaA06g14040D		BnaC09g27990D	BnaC09g46290D	BnaC09g40030D	BnaA05g22690D	BnaA05g05010D	BnaC04g22220D
BnaA05g01590D	BnaA05g00220D	BnaA05g03540D	BnaA05g20480D	BnaA05g22850D	BnaA05g26330D		BnaC09g36130D	BnaC09g49260D	BnaA05g04770D	BnaA05g29500D	BnaA05g30070D	BnaC08g24430D		BnaC09g39310D	BnaC09g48890D	BnaA05g12560D	BnaC04g01080D	BnaA05g29270D	BnaA06g15870D		BnaC09g28020D	BnaC09g46600D	BnaC09g40060D	BnaA05g22860D	BnaA05g05340D	BnaC04g22270D
BnaA05g01600D	BnaA05g00280D	BnaA05g03560D	BnaA05g20550D	BnaA05g23060D	BnaA05g26420D		BnaC09g36190D	BnaC09g49270D	BnaA05g04780D	BnaA05g29790D	BnaA05g30080D	BnaC08g25770D		BnaC09g39380D	BnaC09g48930D	BnaA05g12570D	BnaC04g01190D	BnaA05g29350D	BnaA06g16170D		BnaC09g28030D	BnaC09g46780D	BnaC09g40220D	BnaA05g22970D	BnaA05g05380D	BnaC04g23180D
BnaA05g01680D	BnaA05g00310D	BnaA05g03640D	BnaA05g20640D	BnaA05g23380D	BnaA05g27160D		BnaC09g36270D	BnaC09g49460D	BnaA05g04890D	BnaA05g29980D	BnaA05g30110D	BnaC08g26010D		BnaC09g39740D	BnaC09g48940D	BnaA05g12660D	BnaC04g01210D	BnaA05g29360D	BnaA06g16660D		BnaC09g28080D	BnaC09g46960D	BnaC09g40230D	BnaA05g23050D	BnaA05g05830D	BnaC04g23390D
BnaA05g01780D	BnaA05g00320D	BnaA05g03750D	BnaA05g20660D	BnaA05g23930D	BnaA05g27240D		BnaC09g36340D	BnaC09g49550D	BnaA05g04910D	BnaA05g30210D	BnaA05g30160D	BnaC08g26240D		BnaC09g39800D	BnaC09g48950D	BnaA05g12730D	BnaC04g01520D	BnaA05g29520D	BnaA06g17140D		BnaC09g28190D	BnaC09g47020D	BnaC09g40360D	BnaA05g23200D	BnaA05g05930D	BnaC04g23430D
BnaA05g01790D	BnaA05g00340D	BnaA05g03790D	BnaA05g20790D	BnaA05g24050D	BnaA05g27550D		BnaC09g36350D	BnaC09g49630D	BnaA05g05120D	BnaA05g30220D	BnaA05g30220D	BnaC08g26260D		BnaC09g40030D	BnaC09g48960D	BnaA05g12840D	BnaC04g01850D	BnaA05g29820D	BnaA06g17280D		BnaC09g28400D	BnaC09g47090D	BnaC09g40370D	BnaA05g23430D	BnaA05g06040D	BnaC04g23460D
BnaA05g01860D	BnaA05g00380D	BnaA05g03810D	BnaA05g20990D	BnaA05g24770D	BnaA05g27790D		BnaC09g36490D	BnaC09g49640D	BnaA05g05140D	BnaA05g30260D	BnaA05g30230D	BnaC08g26400D		BnaC09g40040D	BnaC09g48970D	BnaA05g13010D	BnaC04g02080D	BnaA05g29830D	BnaA06g17340D		BnaC09g28670D	BnaC09g47120D	BnaC09g40460D	BnaA05g23460D	BnaA05g06350D	BnaC04g24780D
BnaA05g01870D	BnaA05g00430D	BnaA05g03950D	BnaA05g21030D	BnaA05g24790D	BnaA05g27990D		BnaC09g36540D	BnaC09g49650D	BnaA05g05500D	BnaA05g30300D	BnaA05g30250D	BnaC08g26410D		BnaC09g40060D	BnaC09g48980D	BnaA05g13070D	BnaC04g02100D	BnaA05g29950D	BnaA06g17940D		BnaC09g28720D	BnaC09g47160D	BnaC09g40530D	BnaA05g23490D	BnaA05g06410D	BnaC04g24860D
BnaA05g01880D	BnaA05g00740D	BnaA05g04090D	BnaA05g21190D	BnaA05g25220D	BnaA05g28050D		BnaC09g36580D	BnaC09g49780D	BnaA05g05620D	BnaA05g30440D	BnaA05g30260D	BnaC08g27150D		BnaC09g40070D	BnaC09g49000D	BnaA05g13240D	BnaC04g02910D	BnaA05g30000D	BnaA06g18500D		BnaC09g29030D	BnaC09g47230D	BnaC09g40660D	BnaA05g23660D	BnaA05g06470D	BnaC04g24960D
BnaA05g01890D	BnaA05g00870D	BnaA05g04180D	BnaA05g21390D	BnaA05g25270D	BnaA05g28580D		BnaC09g36730D	BnaC09g49790D	BnaA05g05760D	BnaA05g30450D	BnaA05g30270D	BnaC08g27180D		BnaC09g40180D	BnaC09g49010D	BnaA05g13450D	BnaC04g02970D	BnaA05g30050D	BnaA06g18990D		BnaC09g29090D	BnaC09g47270D	BnaC09g40820D	BnaA05g23770D	BnaA05g06910D	BnaC04g25380D
BnaA05g01940D	BnaA05g01240D	BnaA05g04200D	BnaA05g21420D	BnaA05g25320D	BnaA05g28630D		BnaC09g36750D	BnaC09g49820D	BnaA05g05850D	BnaA05g30460D	BnaA05g30280D	BnaC08g27320D		BnaC09g40220D	BnaC09g49020D	BnaA05g13520D	BnaC04g02990D	BnaA05g30060D	BnaA06g19390D		BnaC09g29100D	BnaC09g47430D	BnaC09g41220D	BnaA05g24050D	BnaA05g07470D	BnaC04g26510D
BnaA05g01960D	BnaA05g01420D	BnaA05g04300D	BnaA05g21450D	BnaA05g25410D	BnaA05g28760D		BnaC09g36920D	BnaC09g49910D	BnaA05g05920D	BnaA05g30470D	BnaA05g30290D	BnaC08g27560D		BnaC09g40360D	BnaC09g49080D	BnaA05g13740D	BnaC04g03110D	BnaA05g30630D	BnaA06g19440D		BnaC09g29130D	BnaC09g47620D	BnaC09g41260D	BnaA05g24230D	BnaA05g07770D	BnaC04g26920D
BnaA05g02030D	BnaA05g02100D	BnaA05g04350D	BnaA05g21670D	BnaA05g26240D	BnaA05g28830D		BnaC09g37030D	BnaC09g49920D	BnaA05g06280D	BnaA05g30610D	BnaA05g30300D	BnaC08g27920D		BnaC09g40370D	BnaC09g49100D	BnaA05g13790D	BnaC04g03290D	BnaA05g30870D	BnaA06g19810D		BnaC09g29140D	BnaC09g47680D	BnaC09g41270D	BnaA05g24500D	BnaA05g07800D	BnaC04g27310D
BnaA05g02130D	BnaA05g02270D	BnaA05g04370D	BnaA05g21730D	BnaA05g26380D	BnaA05g29210D		BnaC09g37120D	BnaC09g49990D	BnaA05g06410D	BnaA05g30630D	BnaA05g30340D	BnaC08g27930D		BnaC09g40440D	BnaC09g49110D	BnaA05g13800D	BnaC04g03310D	BnaA05g30980D	BnaA06g20280D		BnaC09g29150D	BnaC09g47700D	BnaC09g41280D	BnaA05g24540D	BnaA05g07860D	BnaC04g27690D
BnaA05g02200D	BnaA05g02390D	BnaA05g04470D	BnaA05g21750D	BnaA05g26410D	BnaA05g29650D		BnaC09g37190D	BnaC09g50070D	BnaA05g06440D	BnaA05g30650D	BnaA05g30390D	BnaC08g28550D		BnaC09g40500D	BnaC09g49120D	BnaA05g13900D	BnaC04g03340D	BnaA05g31480D	BnaA06g20370D		BnaC09g29230D	BnaC09g47790D	BnaC09g41480D	BnaA05g24610D	BnaA05g07920D	BnaC04g28070D
BnaA05g02210D	BnaA05g02400D	BnaA05g04490D	BnaA05g21810D	BnaA05g27090D	BnaA05g30230D		BnaC09g37240D	BnaC09g50090D	BnaA05g06920D	BnaA05g30790D	BnaA05g30400D	BnaC08g28840D		BnaC09g40530D	BnaC09g49140D	BnaA05g13940D	BnaC04g03670D	BnaA05g32560D	BnaA06g22220D		BnaC09g29280D	BnaC09g47840D	BnaC09g41540D	BnaA05g24880D	BnaA05g07960D	BnaC04g28360D
BnaA05g02230D	BnaA05g03210D	BnaA05g04540D	BnaA05g21820D	BnaA05g27420D	BnaA05g31960D		BnaC09g37260D	BnaC09g50150D	BnaA05g06940D	BnaA05g30800D	BnaA05g30410D	BnaC08g28900D		BnaC09g40620D	BnaC09g49150D	BnaA05g14130D	BnaC04g03780D	BnaA05g32730D	BnaA06g22660D		BnaC09g29290D	BnaC09g47860D	BnaC09g41570D	BnaA05g24910D	BnaA05g08010D	BnaC04g28430D
BnaA05g02250D	BnaA05g03220D	BnaA05g04580D	BnaA05g21830D	BnaA05g28200D	BnaA05g32040D		BnaC09g37330D	BnaC09g50160D	BnaA05g06970D	BnaA05g30830D	BnaA05g30420D	BnaC08g32120D		BnaC09g40820D	BnaC09g49160D	BnaA05g14810D	BnaC04g03900D	BnaA05g33370D	BnaA06g22900D		BnaC09g29450D	BnaC09g47890D	BnaC09g41600D	BnaA05g25200D	BnaA05g08380D	BnaC04g28820D
BnaA05g02280D	BnaA05g03290D	BnaA05g04640D	BnaA05g21980D	BnaA05g28270D	BnaA05g32420D		BnaC09g37460D	BnaC09g50170D	BnaA05g07150D	BnaA05g30860D	BnaA05g30440D	BnaC08g33620D		BnaC09g41220D	BnaC09g49180D	BnaA05g14980D	BnaC04g04130D	BnaA05g33380D	BnaA06g23960D		BnaC09g29520D	BnaC09g47910D	BnaC09g41610D	BnaA05g25680D	BnaA05g08870D	BnaC04g28920D
BnaA05g02300D	BnaA05g03360D	BnaA05g04790D	BnaA05g22340D	BnaA05g29070D	BnaA05g33160D		BnaC09g37480D	BnaC09g50190D	BnaA05g07210D	BnaA05g30940D	BnaA05g30450D	BnaC08g34230D		BnaC09g41330D	BnaC09g49190D	BnaA05g15140D	BnaC04g04400D	BnaA05g33510D	BnaA06g24460D		BnaC09g29530D	BnaC09g47950D	BnaC09g41680D	BnaA05g26100D	BnaA05g09060D	BnaC04g29350D
BnaA05g02330D	BnaA05g03580D	BnaA05g05060D	BnaA05g22420D	BnaA05g30120D	BnaA05g33900D		BnaC09g37950D	BnaC09g50270D	BnaA05g07290D	BnaA05g31010D	BnaA05g30470D	BnaC08g34950D		BnaC09g41450D	BnaC09g49200D	BnaA05g15250D	BnaC04g04760D	BnaA05g33520D	BnaA06g24500D		BnaC09g29630D	BnaC09g48020D	BnaC09g41900D	BnaA05g26280D	BnaA05g09120D	BnaC04g29400D
BnaA05g02360D	BnaA05g04020D	BnaA05g05120D	BnaA05g22690D	BnaA05g30260D	BnaA05g34120D		BnaC09g38120D	BnaC09g50320D	BnaA05g07300D	BnaA05g31030D	BnaA05g30500D	BnaC08g35240D		BnaC09g41570D	BnaC09g49250D	BnaA05g15330D	BnaC04g05050D	BnaA05g33630D	BnaA06g24800D		BnaC09g29680D	BnaC09g48100D	BnaC09g41980D	BnaA05g26360D	BnaA05g09170D	BnaC04g29450D
BnaA05g02420D	BnaA05g04920D	BnaA05g05140D	BnaA05g22860D	BnaA05g30270D	BnaC04g00010D		BnaC09g38220D	BnaC09g50490D	BnaA05g07330D	BnaA05g31070D	BnaA05g30520D	BnaC08g36050D		BnaC09g41600D	BnaC09g49260D	BnaA05g15340D	BnaC04g05120D	BnaC04g00300D	BnaA06g24900D		BnaC09g30110D	BnaC09g48110D	BnaC09g42140D	BnaA05g26380D	BnaA05g09500D	BnaC04g29770D
BnaA05g02480D	BnaA05g04960D	BnaA05g05210D	BnaA05g22970D	BnaA05g30660D	BnaC04g00020D		BnaC09g38240D	BnaC09g50530D	BnaA05g07440D	BnaA05g31300D	BnaA05g30530D	BnaC08g36220D		BnaC09g41620D	BnaC09g49270D	BnaA05g15450D	BnaC04g05690D	BnaC04g00350D	BnaA06g25280D		BnaC09g30120D	BnaC09g48180D	BnaC09g42570D	BnaA05g26540D	BnaA05g09540D	BnaC04g30050D
BnaA05g02560D	BnaA05g05020D	BnaA05g05290D	BnaA05g22990D	BnaA05g30860D	BnaC04g00040D		BnaC09g38280D	BnaC09g50570D	BnaA05g07490D	BnaA05g31380D	BnaA05g30550D	BnaC08g36230D		BnaC09g41670D	BnaC09g49290D	BnaA05g15690D	BnaC04g05720D	BnaC04g00740D	BnaA06g25710D		BnaC09g30190D	BnaC09g48280D	BnaC09g42690D	BnaA05g26640D	BnaA05g09590D	BnaC04g30400D
BnaA05g02600D	BnaA05g05180D	BnaA05g05620D	BnaA05g23110D	BnaA05g30870D	BnaC04g00080D		BnaC09g38320D	BnaC09g50580D	BnaA05g07550D	BnaA05g31870D	BnaA05g30590D	BnaC08g36260D		BnaC09g41680D	BnaC09g49320D	BnaA05g15730D	BnaC04g06200D	BnaC04g00980D	BnaA06g26230D		BnaC09g30210D	BnaC09g48320D	BnaC09g42780D	BnaA05g27120D	BnaA05g10020D	BnaC04g31500D
BnaA05g02640D	BnaA05g05400D	BnaA05g05630D	BnaA05g23160D	BnaA05g30960D	BnaC04g00490D		BnaC09g38380D	BnaC09g50760D	BnaA05g07570D	BnaA05g32040D	BnaA05g30630D	BnaC08g36460D		BnaC09g41800D	BnaC09g49360D	BnaA05g15820D	BnaC04g06270D	BnaC04g01070D	BnaA06g26490D		BnaC09g30220D	BnaC09g48340D	BnaC09g42950D	BnaA05g29200D	BnaA05g10040D	BnaC04g32270D
BnaA05g02650D	BnaA05g05420D	BnaA05g05760D	BnaA05g23200D	BnaA05g30980D	BnaC04g00650D		BnaC09g38630D	BnaA05g00070D	BnaA05g07620D	BnaA05g32370D	BnaA05g30640D	BnaC08g36700D		BnaC09g41840D	BnaC09g49370D	BnaA05g15830D	BnaC04g06800D	BnaC04g01560D	BnaA06g27960D		BnaC09g30290D	BnaC09g48430D	BnaC09g42960D	BnaA05g29370D	BnaA05g10180D	BnaC04g33260D
BnaA05g02670D	BnaA05g05830D	BnaA05g05850D	BnaA05g23310D	BnaA05g31400D	BnaC04g00720D		BnaC09g38660D	BnaA05g00100D	BnaA05g07740D	BnaA05g32390D	BnaA05g30660D	BnaC08g36910D		BnaC09g41850D	BnaC09g49380D	BnaA05g15860D	BnaC04g06880D	BnaC04g01630D	BnaA06g28330D		BnaC09g30680D	BnaC09g48440D	BnaC09g43140D	BnaA05g30610D	BnaA05g10480D	BnaC04g33270D
BnaA05g02690D	BnaA05g05840D	BnaA05g05920D	BnaA05g23430D	BnaA05g31720D	BnaC04g01020D		BnaC09g38950D	BnaA05g00120D	BnaA05g07850D	BnaA05g32760D	BnaA05g30670D	BnaC08g37430D		BnaC09g41980D	BnaC09g49410D	BnaA05g16130D	BnaC04g07300D	BnaC04g02110D	BnaA06g29080D		BnaC09g30910D	BnaC09g48450D	BnaC09g43250D	BnaA05g30630D	BnaA05g10640D	BnaC04g33290D
BnaA05g02700D	BnaA05g06110D	BnaA05g06060D	BnaA05g23490D	BnaA05g31730D	BnaC04g01120D		BnaC09g38990D	BnaA05g00150D	BnaA05g07870D	BnaA05g32840D	BnaA05g30700D	BnaC08g37940D		BnaC09g42050D	BnaC09g49420D	BnaA05g16170D	BnaC04g08310D	BnaC04g02550D	BnaA06g29480D		BnaC09g31360D	BnaC09g48500D	BnaC09g43450D	BnaA05g30790D	BnaA05g10720D	BnaC04g33400D
BnaA05g02710D	BnaA05g06400D	BnaA05g06280D	BnaA05g23510D	BnaA05g32200D	BnaC04g01210D		BnaC09g39140D	BnaA05g00230D	BnaA05g07900D	BnaA05g32900D	BnaA05g30730D	BnaC08g38220D		BnaC09g42060D	BnaC09g49430D	BnaA05g16180D	BnaC04g08620D	BnaC04g02640D	BnaA06g29580D		BnaC09g31370D	BnaC09g48510D	BnaC09g43570D	BnaA05g30800D	BnaA05g10730D	BnaC04g33590D
BnaA05g02730D	BnaA05g06800D	BnaA05g06290D	BnaA05g24010D	BnaA05g32840D	BnaC04g01570D		BnaC09g39160D	BnaA05g00280D	BnaA05g07910D	BnaA05g33200D	BnaA05g30740D	BnaC08g38720D		BnaC09g42500D	BnaC09g49460D	BnaA05g16360D	BnaC04g09100D	BnaC04g02910D	BnaA06g29710D		BnaC09g31540D	BnaC09g48540D	BnaC09g43900D	BnaA05g30920D	BnaA05g10850D	BnaC04g33610D
BnaA05g02740D	BnaA05g07190D	BnaA05g06370D	BnaA05g24520D	BnaA05g32880D	BnaC04g01600D		BnaC09g39190D	BnaA05g00290D	BnaA05g08060D	BnaA05g33230D	BnaA05g30760D	BnaC08g38840D		BnaC09g42630D	BnaC09g49470D	BnaA05g16500D	BnaC04g09330D	BnaC04g03110D	BnaA06g30020D		BnaC09g31630D	BnaC09g48560D	BnaC09g43960D	BnaA05g30960D	BnaA05g10880D	BnaC04g33680D
BnaA05g02750D	BnaA05g07310D	BnaA05g06410D	BnaA05g24540D	BnaA05g33230D	BnaC04g01850D		BnaC09g39310D	BnaA05g00300D	BnaA05g08110D	BnaA05g33400D	BnaA05g30770D	BnaC08g38940D		BnaC09g42740D	BnaC09g49480D	BnaA05g16510D	BnaC04g09650D	BnaC04g03670D	BnaA06g30040D		BnaC09g31680D	BnaC09g48570D	BnaC09g43990D	BnaA05g31300D	BnaA05g11020D	BnaC04g33810D
BnaA05g02780D	BnaA05g07320D	BnaA05g06520D	BnaA05g24610D	BnaA05g33290D	BnaC04g01960D		BnaC09g39380D	BnaA05g00310D	BnaA05g08120D	BnaA05g33470D	BnaA05g30790D	BnaC08g39060D		BnaC09g42780D	BnaC09g49490D	BnaA05g16650D	BnaC04g10260D	BnaC04g03680D	BnaA06g30200D		BnaC09g31790D	BnaC09g48580D	BnaC09g44080D	BnaA05g31390D	BnaA05g11330D	BnaC04g34580D
BnaA05g03110D	BnaA05g07460D	BnaA05g06650D	BnaA05g24880D	BnaA05g33320D	BnaC04g02190D		BnaC09g39490D	BnaA05g00320D	BnaA05g08250D	BnaA05g33520D	BnaA05g30800D	BnaC08g39070D		BnaC09g42880D	BnaC09g49550D	BnaA05g16660D	BnaC04g10350D	BnaC04g03880D	BnaA06g30520D		BnaC09g31850D	BnaC09g48610D	BnaC09g44170D	BnaA05g31980D	BnaA05g11340D	BnaC04g34750D
BnaA05g03130D	BnaA05g07500D	BnaA05g06680D	BnaA05g25030D	BnaA05g33390D	BnaC04g02360D		BnaC09g39530D	BnaA05g00340D	BnaA05g08390D	BnaA05g33630D	BnaA05g30830D	BnaC08g39240D		BnaC09g42900D	BnaC09g49560D	BnaA05g16980D	BnaC04g10550D	BnaC04g04170D	BnaA06g30740D		BnaC09g31950D	BnaC09g48620D	BnaC09g44180D	BnaA05g32040D	BnaA05g11440D	BnaC04g35580D
BnaA05g03140D	BnaA05g07600D	BnaA05g06810D	BnaA05g25160D	BnaA05g33400D	BnaC04g02610D		BnaC09g39740D	BnaA05g00360D	BnaA05g08410D	BnaA05g33780D	BnaA05g30860D	BnaC08g39710D		BnaC09g42960D	BnaC09g49610D	BnaA05g17000D	BnaC04g10980D	BnaC04g04280D	BnaA06g31490D		BnaC09g32040D	BnaC09g48640D	BnaC09g44530D	BnaA05g32370D	BnaA05g11570D	BnaC04g36750D
BnaA05g03180D	BnaA05g07960D	BnaA05g06830D	BnaA05g25310D	BnaA05g33410D	BnaC04g02840D		BnaC09g39800D	BnaA05g00380D	BnaA05g08720D	BnaA05g33920D	BnaA05g30870D	BnaC08g40100D		BnaC09g43140D	BnaC09g49620D	BnaA05g17160D	BnaC04g11340D	BnaC04g04400D	BnaA06g31500D		BnaC09g32270D	BnaC09g48650D	BnaC09g44550D	BnaA05g32420D	BnaA05g11820D	BnaC04g38110D
BnaA05g03190D	BnaA05g08560D	BnaA05g06920D	BnaA05g25690D	BnaA05g33420D	BnaC04g03330D		BnaC09g39870D	BnaA05g00430D	BnaA05g08810D	BnaA05g33940D	BnaA05g30890D	BnaC08g40450D		BnaC09g43250D	BnaC09g49630D	BnaA05g17210D	BnaC04g11470D	BnaC04g04430D	BnaA06g31630D		BnaC09g32300D	BnaC09g48670D	BnaC09g44620D	BnaA05g32910D	BnaA05g12770D	BnaC04g39150D
BnaA05g03230D	BnaA05g08640D	BnaA05g07080D	BnaA05g25940D	BnaA05g33470D	BnaC04g03410D		BnaC09g39910D	BnaA05g00540D	BnaA05g08860D	BnaA05g34060D	BnaA05g30910D	BnaC08g40470D		BnaC09g43400D	BnaC09g49640D	BnaA05g17280D	BnaC04g11880D	BnaC04g04460D	BnaA06g32170D		BnaC09g32320D	BnaC09g48680D	BnaC09g44830D	BnaA05g33780D	BnaA05g12940D	BnaC04g39260D
BnaA05g03250D	BnaA05g09780D	BnaA05g07100D	BnaA05g25970D	BnaA05g33510D	BnaC04g03700D		BnaC09g40030D	BnaA05g00640D	BnaA05g09030D	BnaC04g00350D	BnaA05g30930D	BnaC08g40520D		BnaC09g43570D	BnaC09g49660D	BnaA05g17350D	BnaC04g12520D	BnaC04g04500D	BnaA06g32190D		BnaC09g32380D	BnaC09g48690D	BnaC09g45060D	BnaA05g33920D	BnaA05g12980D	BnaC04g39350D
BnaA05g03270D	BnaA05g09820D	BnaA05g07150D	BnaA05g26930D	BnaA05g33520D	BnaC04g03870D		BnaC09g40040D	BnaA05g00740D	BnaA05g09110D	BnaC04g00380D	BnaA05g30940D	BnaC08g40980D		BnaC09g43610D	BnaC09g49670D	BnaA05g17390D	BnaC04g12610D	BnaC04g04570D	BnaA06g32480D		BnaC09g32400D	BnaC09g48700D	BnaC09g45140D	BnaA05g33940D	BnaA05g13130D	BnaC04g39510D
BnaA05g03280D	BnaA05g10480D	BnaA05g07200D	BnaA05g27130D	BnaA05g33870D	BnaC04g04230D		BnaC09g40060D	BnaA05g00750D	BnaA05g09140D	BnaC04g00430D	BnaA05g30970D	BnaC08g41050D		BnaC09g43960D	BnaC09g49700D	BnaA05g17420D	BnaC04g12710D	BnaC04g04900D	BnaA06g32570D		BnaC09g32470D	BnaC09g48730D	BnaC09g45590D	BnaA05g34110D	BnaA05g13230D	BnaC04g40500D
BnaA05g03310D	BnaA05g11150D	BnaA05g07210D	BnaA05g27240D	BnaA05g33920D	BnaC04g04240D		BnaC09g40180D	BnaA05g00870D	BnaA05g09170D	BnaC04g00800D	BnaA05g31010D	BnaC08g41080D		BnaC09g43990D	BnaC09g49710D	BnaA05g17720D	BnaC04g12840D	BnaC04g05090D	BnaA06g33850D		BnaC09g32490D	BnaC09g48750D	BnaC09g45600D	BnaC04g00290D	BnaA05g13380D	BnaC04g40780D
BnaA05g03320D	BnaA05g11160D	BnaA05g07350D	BnaA05g27990D	BnaA05g33940D	BnaC04g04590D		BnaC09g40220D	BnaA05g01240D	BnaA05g09510D	BnaC04g00810D	BnaA05g31030D	BnaC08g41130D		BnaC09g44170D	BnaC09g49720D	BnaA05g18040D	BnaC04g13380D	BnaC04g05120D	BnaA06g35300D		BnaC09g32930D	BnaC09g48760D	BnaC09g45700D	BnaC04g00330D	BnaA05g13410D	BnaC04g40960D
BnaA05g03330D	BnaA05g11240D	BnaA05g07490D	BnaA05g28580D	BnaA05g34000D	BnaC04g04730D		BnaC09g40260D	BnaA05g01280D	BnaA05g09590D	BnaC04g01970D	BnaA05g31040D	BnaC08g41180D		BnaC09g44320D	BnaC09g49740D	BnaA05g18050D	BnaC04g14780D	BnaC04g05650D	BnaA06g35480D		BnaC09g33060D	BnaC09g48800D	BnaC09g45720D	BnaC04g00350D	BnaA05g13530D	BnaC04g42340D
BnaA05g03420D	BnaA05g11350D	BnaA05g07570D	BnaA05g28760D	BnaA05g34030D	BnaC04g04840D		BnaC09g40440D	BnaA05g01330D	BnaA05g09630D	BnaC04g02080D	BnaA05g31060D	BnaC08g41380D		BnaC09g44550D	BnaC09g49780D	BnaA05g18150D	BnaC04g14960D	BnaC04g05660D	BnaA06g35510D		BnaC09g33220D	BnaC09g48860D	BnaC09g45770D	BnaC04g00390D	BnaA05g13700D	BnaC04g42750D
BnaA05g03470D	BnaA05g11500D	BnaA05g07620D	BnaA05g28830D	BnaA05g34060D	BnaC04g05090D		BnaC09g40560D	BnaA05g01350D	BnaA05g09640D	BnaC04g02100D	BnaA05g31070D	BnaC08g41390D		BnaC09g44820D	BnaC09g49790D	BnaA05g18560D	BnaC04g15350D	BnaC04g06010D	BnaA06g35590D		BnaC09g33240D	BnaC09g48870D	BnaC09g45830D	BnaC04g00470D	BnaA05g13920D	BnaC04g43140D
BnaA05g03490D	BnaA05g11570D	BnaA05g07740D	BnaA05g29250D	BnaA05g34110D	BnaC04g05510D		BnaC09g40660D	BnaA05g01450D	BnaA05g09700D	BnaC04g02340D	BnaA05g31080D	BnaC08g41760D		BnaC09g44830D	BnaC09g49800D	BnaA05g18710D	BnaC04g15550D	BnaC04g06350D	BnaA06g35650D		BnaC09g33300D	BnaC09g48880D	BnaC09g46030D	BnaC04g00750D	BnaA05g14180D	BnaC04g43590D
BnaA05g03530D	BnaA05g11720D	BnaA05g07820D	BnaA05g29270D	BnaC04g00350D	BnaC04g05750D		BnaC09g40690D	BnaA05g01560D	BnaA05g09800D	BnaC04g02370D	BnaA05g31120D	BnaC08g41780D		BnaC09g45060D	BnaC09g49810D	BnaA05g18770D	BnaC04g17940D	BnaC04g06620D	BnaA06g35850D		BnaC09g33380D	BnaC09g48890D	BnaC09g46070D	BnaC04g00800D	BnaA05g14190D	BnaC04g43900D
BnaA05g03540D	BnaA05g12160D	BnaA05g07840D	BnaA05g29340D	BnaC04g00380D	BnaC04g05770D		BnaC09g40730D	BnaA05g01890D	BnaA05g09930D	BnaC04g02750D	BnaA05g31140D	BnaC08g41790D		BnaC09g45140D	BnaC09g49820D	BnaA05g18790D	BnaC04g18710D	BnaC04g07990D	BnaA06g35910D		BnaC09g33470D	BnaC09g48930D	BnaC09g46240D	BnaC04g00810D	BnaA05g14370D	BnaC04g44120D
BnaA05g03560D	BnaA05g12250D	BnaA05g07870D	BnaA05g29360D	BnaC04g00690D	BnaC04g05790D		BnaC09g40820D	BnaA05g02010D	BnaA05g10050D	BnaC04g02910D	BnaA05g31170D	BnaC08g41800D		BnaC09g45370D	BnaC09g49830D	BnaA05g19360D	BnaC04g20720D	BnaC04g08070D	BnaC08g00240D		BnaC09g33510D	BnaC09g48950D	BnaC09g46270D	BnaC04g00980D	BnaA05g14560D	BnaC04g44220D
BnaA05g03570D	BnaA05g12310D	BnaA05g07890D	BnaA05g29370D	BnaC04g00930D	BnaC04g05870D		BnaC09g40900D	BnaA05g02100D	BnaA05g10190D	BnaC04g03110D	BnaA05g31200D	BnaC08g41850D		BnaC09g45380D	BnaC09g49840D	BnaA05g19740D	BnaC04g20780D	BnaC04g08390D	BnaC08g00490D		BnaC09g33700D	BnaC09g48960D	BnaC09g46540D	BnaC04g00990D	BnaA05g14680D	BnaC04g44450D
BnaA05g03590D	BnaA05g12330D	BnaA05g07900D	BnaA05g29410D	BnaC04g01070D	BnaC04g06220D		BnaC09g40940D	BnaA05g02270D	BnaA05g10380D	BnaC04g03280D	BnaA05g31220D	BnaC08g41980D		BnaC09g45630D	BnaC09g49850D	BnaA05g19840D	BnaC04g20930D	BnaC04g09020D	BnaC08g01070D		BnaC09g33710D	BnaC09g48970D	BnaC09g46670D	BnaC04g01000D	BnaA05g15230D	BnaC04g45060D
BnaA05g03640D	BnaA05g12360D	BnaA05g07910D	BnaA05g29450D	BnaC04g01970D	BnaC04g06260D		BnaC09g41090D	BnaA05g02720D	BnaA05g10660D	BnaC04g03310D	BnaA05g31230D	BnaC08g41990D		BnaC09g45670D	BnaC09g49860D	BnaA05g19950D	BnaC04g21660D	BnaC04g09030D	BnaC08g01530D		BnaC09g33760D	BnaC09g48980D	BnaC09g46990D	BnaC04g01060D	BnaA05g15260D	BnaC04g45340D
BnaA05g03690D	BnaA05g12490D	BnaA05g07930D	BnaA05g29650D	BnaC04g02080D	BnaC04g06440D		BnaC09g41260D	BnaA05g03050D	BnaA05g10670D	BnaC04g03340D	BnaA05g31240D	BnaC08g42090D		BnaC09g45760D	BnaC09g49870D	BnaA05g19960D	BnaC04g21760D	BnaC04g09050D	BnaC08g01830D		BnaC09g33950D	BnaC09g48990D	BnaC09g47350D	BnaC04g01970D	BnaA05g15310D	BnaC04g46060D
BnaA05g03750D	BnaA05g12540D	BnaA05g07940D	BnaA05g29680D	BnaC04g02100D	BnaC04g06450D		BnaC09g41270D	BnaA05g03080D	BnaA05g10770D	BnaC04g03670D	BnaA05g31260D	BnaC08g42320D		BnaC09g45770D	BnaC09g49880D	BnaA05g19970D	BnaC04g22040D	BnaC04g11350D	BnaC08g02320D		BnaC09g33990D	BnaC09g49000D	BnaC09g47370D	BnaC04g02080D	BnaA05g15790D	BnaC04g46370D
BnaA05g03770D	BnaA05g12840D	BnaA05g07970D	BnaA05g29730D	BnaC04g02370D	BnaC04g06460D		BnaC09g41330D	BnaA05g03090D	BnaA05g10830D	BnaC04g03680D	BnaA05g31280D	BnaC08g42450D		BnaC09g45790D	BnaC09g49910D	BnaA05g20020D	BnaC04g22050D	BnaC04g11450D	BnaC08g02330D		BnaC09g34000D	BnaC09g49010D	BnaC09g47400D	BnaC04g02090D	BnaA05g15980D	BnaC04g46470D
BnaA05g03780D	BnaA05g13230D	BnaA05g07980D	BnaA05g29830D	BnaC04g02750D	BnaC04g06680D		BnaC09g41440D	BnaA05g03210D	BnaA05g10840D	BnaC04g03730D	BnaA05g31300D	BnaC08g42480D		BnaC09g45860D	BnaC09g49920D	BnaA05g20040D	BnaC04g22860D	BnaC04g11740D	BnaC08g02450D		BnaC09g34010D	BnaC09g49020D	BnaC09g47630D	BnaC04g02100D	BnaA05g16000D	BnaC04g47050D
BnaA05g03790D	BnaA05g13530D	BnaA05g08040D	BnaA05g29970D	BnaC04g02870D	BnaC04g06700D		BnaC09g41540D	BnaA05g03290D	BnaA05g10960D	BnaC04g03740D	BnaA05g31340D	BnaC08g42550D		BnaC09g46010D	BnaC09g49950D	BnaA05g20240D	BnaC04g23100D	BnaC04g12130D	BnaC08g02590D		BnaC09g34020D	BnaC09g49080D	BnaC09g47730D	BnaC04g02120D	BnaA05g16040D	BnaC04g47210D
BnaA05g03950D	BnaA05g13560D	BnaA05g08110D	BnaA05g30110D	BnaC04g02910D	BnaC04g06800D		BnaC09g41570D	BnaA05g03360D	BnaA05g11140D	BnaC04g03780D	BnaA05g31380D	BnaC08g42630D		BnaC09g46220D	BnaC09g49970D	BnaA05g20250D	BnaC04g23150D	BnaC04g12550D	BnaC08g02600D		BnaC09g34100D	BnaC09g49090D	BnaC09g47740D	BnaC04g02340D	BnaA05g16170D	BnaC04g47280D
BnaA05g04180D	BnaA05g13680D	BnaA05g08120D	BnaA05g30220D	BnaC04g03110D	BnaC04g07040D		BnaC09g41630D	BnaA05g03460D	BnaA05g11170D	BnaC04g03810D	BnaA05g31410D	BnaC08g42640D		BnaC09g46300D	BnaC09g49990D	BnaA05g20350D	BnaC04g24800D	BnaC04g12820D	BnaC08g03230D		BnaC09g34110D	BnaC09g49100D	BnaC09g47990D	BnaC04g02370D	BnaA05g16320D	BnaC04g47370D
BnaA05g04200D	BnaA05g13700D	BnaA05g08130D	BnaA05g30300D	BnaC04g03890D	BnaC04g07110D		BnaC09g41680D	BnaA05g03520D	BnaA05g11250D	BnaC04g04400D	BnaA05g31470D	BnaC08g42650D		BnaC09g46380D	BnaC09g50020D	BnaA05g20390D	BnaC04g25200D	BnaC04g13140D	BnaC08g03730D		BnaC09g34190D	BnaC09g49110D	BnaC09g48200D	BnaC04g02910D	BnaA05g16340D	BnaC04g47550D
BnaA05g04210D	BnaA05g14000D	BnaA05g08150D	BnaA05g30440D	BnaC04g03970D	BnaC04g07160D		BnaC09g41690D	BnaA05g04020D	BnaA05g11280D	BnaC04g04800D	BnaA05g31500D	BnaC08g42660D		BnaC09g46710D	BnaC09g50050D	BnaA05g20400D	BnaC04g25370D	BnaC04g13400D	BnaC08g04110D		BnaC09g34310D	BnaC09g49120D	BnaC09g48250D	BnaC04g03110D	BnaA05g16430D	BnaC04g47870D
BnaA05g04300D	BnaA05g14370D	BnaA05g08160D	BnaA05g30490D	BnaC04g04260D	BnaC04g07210D		BnaC09g41800D	BnaA05g04060D	BnaA05g11360D	BnaC04g04830D	BnaA05g31550D	BnaC08g42670D		BnaC09g46800D	BnaC09g50070D	BnaA05g20800D	BnaC04g25800D	BnaC04g13660D	BnaC08g04690D		BnaC09g34680D	BnaC09g49140D	BnaC09g48290D	BnaC04g03290D	BnaA05g16600D	BnaC04g48350D
BnaA05g04350D	BnaA05g14840D	BnaA05g08250D	BnaA05g30630D	BnaC04g04400D	BnaC04g07570D		BnaC09g41850D	BnaA05g04150D	BnaA05g11470D	BnaC04g05050D	BnaA05g31560D	BnaC08g42850D		BnaC09g46810D	BnaC09g50080D	BnaA05g21120D	BnaC04g25920D	BnaC04g13710D	BnaC08g05990D		BnaC09g34700D	BnaC09g49150D	BnaC09g48650D	BnaC04g03380D	BnaA05g17480D	BnaC04g48620D
BnaA05g04370D	BnaA05g15200D	BnaA05g08340D	BnaA05g30730D	BnaC04g04830D	BnaC04g07800D		BnaC09g41870D	BnaA05g04500D	BnaA05g11950D	BnaC04g05120D	BnaA05g31660D	BnaC08g42880D		BnaC09g46990D	BnaC09g50090D	BnaA05g21160D	BnaC04g27700D	BnaC04g13900D	BnaC08g07690D		BnaC09g34810D	BnaC09g49160D	BnaC09g49050D	BnaC04g03670D	BnaA05g17980D	BnaC04g48850D
BnaA05g04460D	BnaA05g15220D	BnaA05g08410D	BnaA05g30790D	BnaC04g04970D	BnaC04g07910D		BnaC09g41900D	BnaA05g04650D	BnaA05g12510D	BnaC04g05790D	BnaA05g31680D	BnaC08g43130D		BnaC09g47220D	BnaC09g50120D	BnaA05g21320D	BnaC04g28550D	BnaC04g15490D	BnaC08g07890D		BnaC09g34820D	BnaC09g49180D	BnaA05g00160D	BnaC04g03680D	BnaA05g18830D	BnaC04g49030D
BnaA05g04490D	BnaA05g15290D	BnaA05g08530D	BnaA05g30800D	BnaC04g05490D	BnaC04g08060D		BnaC09g41910D	BnaA05g04710D	BnaA05g12560D	BnaC04g06210D	BnaA05g31700D	BnaC08g43170D		BnaC09g47360D	BnaC09g50130D	BnaA05g21580D	BnaC04g29010D	BnaC04g16000D	BnaC08g09390D		BnaC09g34840D	BnaC09g49190D	BnaA05g00370D	BnaC04g04120D	BnaA05g19090D	BnaC04g49110D
BnaA05g04540D	BnaA05g15360D	BnaA05g08580D	BnaA05g31260D	BnaC04g05780D	BnaC04g08160D		BnaC09g41980D	BnaA05g04730D	BnaA05g12660D	BnaC04g06270D	BnaA05g31780D	BnaC08g43180D		BnaC09g47370D	BnaC09g50140D	BnaA05g21650D	BnaC04g29030D	BnaC04g16450D	BnaC08g09980D		BnaC09g34880D	BnaC09g49200D	BnaA05g00450D	BnaC04g04260D	BnaA05g19450D	BnaC04g49380D
BnaA05g04560D	BnaA05g15910D	BnaA05g08630D	BnaA05g31380D	BnaC04g06000D	BnaC04g08400D		BnaC09g42040D	BnaA05g05070D	BnaA05g12730D	BnaC04g06710D	BnaA05g31830D	BnaC08g43190D		BnaC09g47380D	BnaC09g50150D	BnaA05g22070D	BnaC04g29630D	BnaC04g16920D	BnaC08g10600D		BnaC09g35210D	BnaC09g49220D	BnaA05g00460D	BnaC04g04400D	BnaA05g19460D	BnaC04g49570D
BnaA05g04640D	BnaA05g16240D	BnaA05g08720D	BnaA05g32040D	BnaC04g06280D	BnaC04g08670D		BnaC09g42050D	BnaA05g05090D	BnaA05g12980D	BnaC04g06780D	BnaA05g31840D	BnaC08g43200D		BnaC09g47600D	BnaC09g50160D	BnaA05g22260D	BnaC04g29740D	BnaC04g18260D	BnaC08g10640D		BnaC09g35430D	BnaC09g49250D	BnaA05g00520D	BnaC04g04800D	BnaA05g19520D	BnaC04g49770D
BnaA05g04670D	BnaA05g16320D	BnaA05g08810D	BnaA05g32050D	BnaC04g06710D	BnaC04g08770D		BnaC09g42280D	BnaA05g05200D	BnaA05g13070D	BnaC04g06800D	BnaA05g31850D	BnaC08g43300D		BnaC09g47630D	BnaC09g50170D	BnaA05g22680D	BnaC04g30230D	BnaC04g19270D	BnaC08g11360D		BnaC09g35860D	BnaC09g49260D	BnaA05g00570D	BnaC04g05050D	BnaA05g19640D	BnaC04g50100D
BnaA05g04780D	BnaA05g16340D	BnaA05g08860D	BnaA05g32300D	BnaC04g06790D	BnaC04g09000D		BnaC09g42420D	BnaA05g05280D	BnaA05g13100D	BnaC04g07010D	BnaA05g31860D	BnaC08g43360D		BnaC09g47970D	BnaC09g50230D	BnaA05g22710D	BnaC04g30430D	BnaC04g19700D	BnaC08g12340D		BnaC09g36110D	BnaC09g49270D	BnaA05g00690D	BnaC04g05890D	BnaA05g19710D	BnaC04g50350D
BnaA05g04790D	BnaA05g16350D	BnaA05g08930D	BnaA05g32440D	BnaC04g06880D	BnaC04g09130D		BnaC09g42500D	BnaA05g05370D	BnaA05g13240D	BnaC04g07020D	BnaA05g31870D	BnaC08g43390D		BnaC09g47990D	BnaC09g50250D	BnaA05g22790D	BnaC04g30900D	BnaC04g20310D	BnaC08g13050D		BnaC09g36120D	BnaC09g49290D	BnaA05g00760D	BnaC04g06200D	BnaA05g19750D	BnaC04g50490D
BnaA05g04830D	BnaA05g16490D	BnaA05g09110D	BnaA05g32960D	BnaC04g06960D	BnaC04g10060D		BnaC09g42700D	BnaA05g05380D	BnaA05g13450D	BnaC04g07090D	BnaA05g31880D	BnaC08g43400D		BnaC09g48190D	BnaC09g50260D	BnaA05g23260D	BnaC04g30940D	BnaC04g20710D	BnaC08g13170D		BnaC09g36140D	BnaC09g49320D	BnaA05g00790D	BnaC04g06270D	BnaA05g19910D	BnaC04g50520D
BnaA05g04890D	BnaA05g16520D	BnaA05g09140D	BnaA05g33430D	BnaC04g07010D	BnaC04g10140D		BnaC09g42710D	BnaA05g05400D	BnaA05g13530D	BnaC04g07100D	BnaA05g31890D	BnaC08g43440D		BnaC09g48240D	BnaC09g50270D	BnaA05g23280D	BnaC04g31050D	BnaC04g20740D	BnaC08g14030D		BnaC09g36190D	BnaC09g49360D	BnaA05g00940D	BnaC04g06280D	BnaA05g20210D	BnaC04g50840D
BnaA05g05060D	BnaA05g16610D	BnaA05g09170D	BnaA05g33510D	BnaC04g07130D	BnaC04g10280D		BnaC09g42740D	BnaA05g05420D	BnaA05g13740D	BnaC04g07110D	BnaA05g31910D	BnaC08g43490D		BnaC09g48290D	BnaC09g50300D	BnaA05g23380D	BnaC04g31670D	BnaC04g20970D	BnaC08g14810D		BnaC09g36340D	BnaC09g49370D	BnaA05g01050D	BnaC04g06880D	BnaA05g20360D	BnaC04g50920D
BnaA05g05080D	BnaA05g17430D	BnaA05g09180D	BnaA05g33520D	BnaC04g07310D	BnaC04g10370D		BnaC09g42780D	BnaA05g05440D	BnaA05g13790D	BnaC04g07130D	BnaA05g31930D	BnaC08g43770D		BnaC09g48310D	BnaC09g50310D	BnaA05g23530D	BnaC04g31760D	BnaC04g21760D	BnaC08g15800D		BnaC09g36360D	BnaC09g49380D	BnaA05g01070D	BnaC04g07000D	BnaA05g20640D	BnaC04g51180D
BnaA05g05120D	BnaA05g17450D	BnaA05g09590D	BnaA05g33530D	BnaC04g07600D	BnaC04g10380D		BnaC09g42880D	BnaA05g05590D	BnaA05g13800D	BnaC04g07270D	BnaA05g31940D	BnaC08g43820D		BnaA05g00130D	BnaC09g50320D	BnaA05g23570D	BnaC04g31840D	BnaC04g21970D	BnaC08g15830D		BnaC09g36540D	BnaC09g49410D	BnaA05g01080D	BnaC04g07010D	BnaA05g20800D	BnaC04g51300D
BnaA05g05190D	BnaA05g17810D	BnaA05g09630D	BnaA05g33630D	BnaC04g07980D	BnaC04g10610D		BnaC09g42900D	BnaA05g05610D	BnaA05g13900D	BnaC04g07300D	BnaA05g31950D	BnaC08g43830D		BnaA05g00160D	BnaC09g50330D	BnaA05g23620D	BnaC04g32010D	BnaC04g22160D	BnaC08g15840D		BnaC09g36730D	BnaC09g49420D	BnaA05g01090D	BnaC04g07130D	BnaA05g20830D	BnaC04g51480D
BnaA05g05220D	BnaA05g17840D	BnaA05g09700D	BnaA05g33780D	BnaC04g08090D	BnaC04g10620D		BnaC09g42960D	BnaA05g05680D	BnaA05g14120D	BnaC04g07310D	BnaA05g31970D	BnaC08g43840D		BnaA05g00370D	BnaC09g50340D	BnaA05g23630D	BnaC04g32230D	BnaC04g22290D	BnaC08g16710D		BnaC09g36750D	BnaC09g49430D	BnaA05g01100D	BnaC04g08200D	BnaA05g21680D	BnaC03g00020D
BnaA05g05290D	BnaA05g17920D	BnaA05g09800D	BnaA05g33800D	BnaC04g08280D	BnaC04g10680D		BnaC09g43140D	BnaA05g05740D	BnaA05g14160D	BnaC04g07660D	BnaA05g32030D	BnaC08g43980D		BnaA05g00490D	BnaC09g50350D	BnaA05g24000D	BnaC04g32520D	BnaC04g22330D	BnaC08g16820D		BnaC09g36790D	BnaC09g49460D	BnaA05g01150D	BnaC04g08610D	BnaA05g22090D	BnaC03g00080D
BnaA05g05310D	BnaA05g18290D	BnaA05g09810D	BnaA05g33840D	BnaC04g08390D	BnaC04g11090D		BnaC09g43210D	BnaA05g05780D	BnaA05g14190D	BnaC04g08330D	BnaA05g32040D	BnaC08g44350D		BnaA05g00520D	BnaC09g50360D	BnaA05g24250D	BnaC04g32540D	BnaC04g22340D	BnaC08g17870D		BnaC09g36810D	BnaC09g49470D	BnaA05g01300D	BnaC04g08950D	BnaA05g22100D	BnaC03g00110D
BnaA05g05500D	BnaA05g18390D	BnaA05g09930D	BnaA05g33850D	BnaC04g08660D	BnaC04g11160D		BnaC09g43250D	BnaA05g06110D	BnaA05g14250D	BnaC04g08960D	BnaA05g32060D	BnaC08g44690D		BnaA05g00540D	BnaC09g50410D	BnaA05g24630D	BnaC04g33460D	BnaC04g23110D	BnaC08g18010D		BnaC09g36890D	BnaC09g49480D	BnaA05g01310D	BnaC04g08960D	BnaA05g22390D	BnaC03g00120D
BnaA05g05620D	BnaA05g18430D	BnaA05g09950D	BnaA05g33900D	BnaC04g08870D	BnaC04g11220D		BnaC09g43450D	BnaA05g06130D	BnaA05g14800D	BnaC04g08970D	BnaA05g32100D	BnaC08g45270D		BnaA05g00550D	BnaC09g50420D	BnaA05g24750D	BnaC04g33800D	BnaC04g23530D	BnaC08g18090D		BnaC09g36970D	BnaC09g49490D	BnaA05g01430D	BnaC04g08970D	BnaA05g22410D	BnaC03g00170D
BnaA05g05630D	BnaA05g18580D	BnaA05g09980D	BnaA05g33990D	BnaC04g08960D	BnaC04g11630D		BnaC09g43570D	BnaA05g06190D	BnaA05g14810D	BnaC04g09010D	BnaA05g32130D	BnaC08g45490D		BnaA05g00770D	BnaC09g50440D	BnaA05g24790D	BnaC04g34510D	BnaC04g24160D	BnaC08g18150D		BnaC09g37060D	BnaC09g49560D	BnaA05g01470D	BnaC04g09070D	BnaA05g22420D	BnaC03g00180D
BnaA05g05710D	BnaA05g18620D	BnaA05g10020D	BnaA05g34090D	BnaC04g08970D	BnaC04g12100D		BnaC09g43790D	BnaA05g06230D	BnaA05g14830D	BnaC04g09070D	BnaA05g32160D	BnaC08g45620D		BnaA05g00840D	BnaC09g50460D	BnaA05g24950D	BnaC04g34860D	BnaC04g25340D	BnaC08g18280D		BnaC09g37120D	BnaC09g49610D	BnaA05g01620D	BnaC04g09100D	BnaA05g22480D	BnaC03g00220D
BnaA05g05760D	BnaA05g18660D	BnaA05g10050D	BnaA05g34100D	BnaC04g08990D	BnaC04g12390D		BnaC09g43900D	BnaA05g06310D	BnaA05g14920D	BnaC04g09100D	BnaA05g32180D	BnaC08g45780D		BnaA05g00910D	BnaC09g50470D	BnaA05g25110D	BnaC04g35000D	BnaC04g26040D	BnaC08g18450D		BnaC09g37140D	BnaC09g49620D	BnaA05g01680D	BnaC04g09330D	BnaA05g22500D	BnaC03g00250D
BnaA05g05850D	BnaA05g18750D	BnaA05g10190D	BnaA05g34120D	BnaC04g10200D	BnaC04g12410D		BnaC09g43960D	BnaA05g06380D	BnaA05g14980D	BnaC04g09650D	BnaA05g32200D	BnaC08g45990D		BnaA05g00960D	BnaC09g50490D	BnaA05g25210D	BnaC04g35190D	BnaC04g26290D	BnaC08g18860D		BnaC09g37240D	BnaC09g49630D	BnaA05g01850D	BnaC04g09440D	BnaA05g22510D	BnaC03g00260D
BnaA05g05920D	BnaA05g18810D	BnaA05g10290D	BnaA05g34150D	BnaC04g10350D	BnaC04g12980D		BnaC09g43980D	BnaA05g06450D	BnaA05g15250D	BnaC04g09870D	BnaA05g32250D	BnaC08g46050D		BnaA05g01010D	BnaC09g50530D	BnaA05g25540D	BnaC04g35330D	BnaC04g26460D	BnaC08g20330D		BnaC09g37310D	BnaC09g49640D	BnaA05g01860D	BnaC04g09650D	BnaA05g22520D	BnaC03g00270D
BnaA05g06060D	BnaA05g18830D	BnaA05g10380D	BnaC04g00280D	BnaC04g10550D	BnaC04g13140D		BnaC09g44080D	BnaA05g06530D	BnaA05g15330D	BnaC04g10250D	BnaA05g32260D	BnaC08g46080D		BnaA05g01030D	BnaC09g50550D	BnaA05g25570D	BnaC04g35900D	BnaC04g26590D	BnaC08g20530D		BnaC09g37340D	BnaC09g49660D	BnaA05g01960D	BnaC04g10260D	BnaA05g22540D	BnaC03g00280D
BnaA05g06290D	BnaA05g19240D	BnaA05g10660D	BnaC04g00300D	BnaC04g10740D	BnaC04g13380D		BnaC09g44430D	BnaA05g06800D	BnaA05g15450D	BnaC04g10350D	BnaA05g32280D	BnaC01g00360D		BnaA05g01050D	BnaC09g50560D	BnaA05g26020D	BnaC04g35920D	BnaC04g27410D	BnaC08g20630D		BnaC09g37460D	BnaC09g49670D	BnaA05g02140D	BnaC04g10740D	BnaA05g22780D	BnaC03g00810D
BnaA05g06370D	BnaA05g19270D	BnaA05g10720D	BnaC04g00350D	BnaC04g10790D	BnaC04g13520D		BnaC09g44530D	BnaA05g06820D	BnaA05g15730D	BnaC04g10980D	BnaA05g32290D	BnaC01g02340D		BnaA05g01060D	BnaC09g50570D	BnaA05g26070D	BnaC04g36160D	BnaC04g28200D	BnaC08g21310D		BnaC09g37580D	BnaC09g49700D	BnaA05g02210D	BnaC04g10980D	BnaA05g22810D	BnaC03g00880D
BnaA05g06410D	BnaA05g19320D	BnaA05g10730D	BnaC04g00390D	BnaC04g10960D	BnaC04g13680D		BnaC09g44680D	BnaA05g07040D	BnaA05g15820D	BnaC04g11470D	BnaA05g32300D	BnaC01g02430D		BnaA05g01080D	BnaC09g50580D	BnaA05g26180D	BnaC04g36180D	BnaC04g28880D	BnaC08g24010D		BnaC09g37800D	BnaC09g49710D	BnaA05g02220D	BnaC04g11360D	BnaA05g23070D	BnaC03g01010D
BnaA05g06490D	BnaA05g19460D	BnaA05g10770D	BnaC04g00650D	BnaC04g11010D	BnaC04g14610D		BnaC09g44820D	BnaA05g07190D	BnaA05g15830D	BnaC04g11490D	BnaA05g32320D	BnaC01g03210D		BnaA05g01290D	BnaC09g50590D	BnaA05g26570D	BnaC04g36250D	BnaC04g29010D	BnaC08g24170D		BnaC09g37850D	BnaC09g49720D	BnaA05g02250D	BnaC04g11470D	BnaA05g23190D	BnaC03g01190D
BnaA05g06520D	BnaA05g19500D	BnaA05g11170D	BnaC04g00740D	BnaC04g11470D	BnaC04g14790D		BnaC09g45060D	BnaA05g07500D	BnaA05g15860D	BnaC04g11880D	BnaA05g32340D	BnaC01g05110D		BnaA05g01300D	BnaC09g50600D	BnaA05g26810D	BnaC04g36330D	BnaC04g29030D	BnaC08g24680D		BnaC09g37880D	BnaC09g49740D	BnaA05g02300D	BnaC04g11650D	BnaA05g23430D	BnaC03g01450D
BnaA05g06650D	BnaA05g19520D	BnaA05g11250D	BnaC04g00800D	BnaC04g11730D	BnaC04g14870D		BnaC09g45370D	BnaA05g07690D	BnaA05g15980D	BnaC04g12520D	BnaA05g32350D	BnaC01g06080D		BnaA05g01340D	BnaC09g50620D	BnaA05g26940D	BnaC04g36700D	BnaC04g29270D	BnaC08g24750D		BnaC09g37950D	BnaC09g49780D	BnaA05g02330D	BnaC04g11880D	BnaA05g23660D	BnaC03g01750D
BnaA05g06810D	BnaA05g19550D	BnaA05g11360D	BnaC04g01020D	BnaC04g11800D	BnaC04g15370D		BnaC09g45380D	BnaA05g07920D	BnaA05g16060D	BnaC04g12610D	BnaA05g32370D	BnaC01g06120D		BnaA05g01570D	BnaC09g50640D	BnaA05g27140D	BnaC04g36890D	BnaC04g29310D	BnaC08g24840D		BnaC09g38070D	BnaC09g49790D	BnaA05g02360D	BnaC04g12520D	BnaA05g23700D	BnaC03g02130D
BnaA05g06830D	BnaA05g20140D	BnaA05g11380D	BnaC04g01210D	BnaC04g12300D	BnaC04g15490D		BnaC09g45510D	BnaA05g07960D	BnaA05g16150D	BnaC04g12640D	BnaA05g32380D	BnaC01g06540D		BnaA05g01630D	BnaC09g50650D	BnaA05g27160D	BnaC04g37060D	BnaC04g29640D	BnaC08g25010D		BnaC09g38180D	BnaC09g49800D	BnaA05g02560D	BnaC04g12610D	BnaA05g23800D	BnaC03g02280D
BnaA05g06880D	BnaA05g20510D	BnaA05g11390D	BnaC04g01850D	BnaC04g12510D	BnaC04g15680D		BnaC09g45630D	BnaA05g07970D	BnaA05g16180D	BnaC04g12710D	BnaA05g32390D	BnaC01g07140D		BnaA05g01680D	BnaC09g50660D	BnaA05g27540D	BnaC04g37620D	BnaC04g29780D	BnaC08g26910D		BnaC09g38220D	BnaC09g49810D	BnaA05g02610D	BnaC04g12640D	BnaA05g24610D	BnaC03g02370D
BnaA05g06920D	BnaA05g20580D	BnaA05g11610D	BnaC04g02130D	BnaC04g12550D	BnaC04g15800D		BnaC09g45700D	BnaA05g08000D	BnaA05g16660D	BnaC04g12730D	BnaA05g32440D	BnaC01g07370D		BnaA05g01780D	BnaC09g50670D	BnaA05g27560D	BnaC04g37750D	BnaC04g29850D	BnaC08g27310D		BnaC09g38380D	BnaC09g49820D	BnaA05g02640D	BnaC04g12680D	BnaA05g24740D	BnaC03g02560D
BnaA05g06930D	BnaA05g20590D	BnaA05g12230D	BnaC04g02340D	BnaC04g12560D	BnaC04g15970D		BnaC09g45770D	BnaA05g08070D	BnaA05g16920D	BnaC04g12850D	BnaA05g32480D	BnaC01g08120D		BnaA05g01790D	BnaC09g50680D	BnaA05g27790D	BnaC04g38040D	BnaC04g29930D	BnaC08g27710D		BnaC09g38630D	BnaC09g49830D	BnaA05g02650D	BnaC04g12850D	BnaA05g24750D	BnaC03g02640D
BnaA05g06940D	BnaA05g20640D	BnaA05g12510D	BnaC04g02370D	BnaC04g12610D	BnaC04g16150D		BnaC09g46010D	BnaA05g08370D	BnaA05g16980D	BnaC04g13550D	BnaA05g32500D	BnaC01g08230D		BnaA05g01850D	BnaC09g50690D	BnaA05g28070D	BnaC04g38120D	BnaC04g30120D	BnaC08g30150D		BnaC09g38790D	BnaC09g49840D	BnaA05g02710D	BnaC04g13550D	BnaA05g25030D	BnaC03g02850D
BnaA05g06970D	BnaA05g20660D	BnaA05g12530D	BnaC04g02910D	BnaC04g12620D	BnaC04g16160D		BnaC09g46070D	BnaA05g08560D	BnaA05g17000D	BnaC04g13880D	BnaA05g32540D	BnaC01g08280D		BnaA05g01860D	BnaC09g50700D	BnaA05g28090D	BnaC04g38300D	BnaC04g30220D	BnaC08g31440D		BnaC09g38980D	BnaC09g49850D	BnaA05g02730D	BnaC04g13750D	BnaA05g25680D	BnaC03g02860D
BnaA05g06990D	BnaA05g20960D	BnaA05g12560D	BnaC04g03110D	BnaC04g12640D	BnaC04g16290D		BnaC09g46240D	BnaA05g08570D	BnaA05g17160D	BnaC04g14500D	BnaA05g32550D	BnaC01g10070D		BnaA05g01870D	BnaC09g50710D	BnaA05g28220D	BnaC04g39060D	BnaC04g30230D	BnaC08g31980D		BnaC09g38990D	BnaC09g49860D	BnaA05g02740D	BnaC04g13900D	BnaA05g25970D	BnaC03g02960D
BnaA05g07030D	BnaA05g21030D	BnaA05g12570D	BnaC04g03290D	BnaC04g13660D	BnaC04g16510D		BnaC09g46300D	BnaA05g08640D	BnaA05g17210D	BnaC04g14960D	BnaA05g32560D	BnaC01g10200D		BnaA05g01880D	BnaC09g50740D	BnaA05g28510D	BnaC04g39410D	BnaC04g30500D	BnaC08g32070D		BnaC09g39060D	BnaC09g49870D	BnaA05g02780D	BnaC04g14080D	BnaA05g26060D	BnaC03g03270D
BnaA05g07100D	BnaA05g21190D	BnaA05g12660D	BnaC04g03310D	BnaC04g14300D	BnaC04g16900D		BnaC09g46390D	BnaA05g08670D	BnaA05g17350D	BnaC04g14990D	BnaA05g32590D	BnaC01g10230D		BnaA05g01960D	BnaC09g50750D	BnaA05g28550D	BnaC04g39510D	BnaC04g30900D	BnaC08g32360D		BnaC09g39160D	BnaC09g49880D	BnaA05g03140D	BnaC04g14500D	BnaA05g26200D	BnaC03g03350D
BnaA05g07110D	BnaA05g21210D	BnaA05g12670D	BnaC04g03330D	BnaC04g14310D	BnaC04g16940D		BnaC09g46440D	BnaA05g08730D	BnaA05g17390D	BnaC04g15350D	BnaA05g32620D	BnaC01g12060D		BnaA05g02130D	BnaC09g50760D	BnaA05g28850D	BnaC04g39750D	BnaC04g30910D	BnaC08g32550D		BnaC09g39310D	BnaC09g49910D	BnaA05g03470D	BnaC04g14640D	BnaA05g26240D	BnaC03g03400D
BnaA05g07210D	BnaA05g21220D	BnaA05g12840D	BnaC04g03340D	BnaC04g14480D	BnaC04g17010D		BnaC09g46640D	BnaA05g08840D	BnaA05g17420D	BnaC04g15490D	BnaA05g32630D	BnaC01g12260D		BnaA05g02190D	BnaC09g50770D	BnaA05g28870D	BnaC04g40130D	BnaC04g31200D	BnaC08g32850D		BnaC09g39380D	BnaC09g49920D	BnaA05g03490D	BnaC04g14740D	BnaA05g26280D	BnaC03g03440D
BnaA05g07240D	BnaA05g21240D	BnaA05g13070D	BnaC04g03710D	BnaC04g14490D	BnaC04g17100D		BnaC09g46730D	BnaA05g08900D	BnaA05g17490D	BnaC04g16180D	BnaA05g32770D	BnaC01g12320D		BnaA05g02200D	BnaC09g50780D	BnaA05g29070D	BnaC04g40520D	BnaC04g31720D	BnaC08g34010D		BnaC09g39400D	BnaC09g49950D	BnaA05g03750D	BnaC04g14960D	BnaA05g26570D	BnaC03g03450D
BnaA05g07350D	BnaA05g21250D	BnaA05g13240D	BnaC04g03870D	BnaC04g14950D	BnaC04g17230D		BnaC09g46830D	BnaA05g08950D	BnaA05g18050D	BnaC04g16450D	BnaA05g32780D	BnaC01g13210D		BnaA05g02210D	BnaC09g50790D	BnaA05g30120D	BnaC04g40770D	BnaC04g32540D	BnaC08g34270D		BnaC09g39740D	BnaC09g49970D	BnaA05g03790D	BnaC04g14990D	BnaA05g26660D	BnaC03g03480D
BnaA05g07360D	BnaA05g21300D	BnaA05g13450D	BnaC04g04130D	BnaC04g14960D	BnaC04g17720D		BnaC09g46980D	BnaA05g09090D	BnaA05g18100D	BnaC04g16470D	BnaA05g32840D	BnaC01g13420D		BnaA05g02250D	BnaC09g50810D	BnaA05g30680D	BnaC04g40820D	BnaC04g32810D	BnaC08g34300D		BnaC09g40030D	BnaC09g49990D	BnaA05g03830D	BnaC04g15140D	BnaA05g27510D	BnaC03g03500D
BnaA05g07450D	BnaA05g21370D	BnaA05g13740D	BnaC04g04210D	BnaC04g15140D	BnaC04g17860D		BnaC09g47080D	BnaA05g09380D	BnaA05g18150D	BnaC04g16860D	BnaA05g32900D	BnaC01g15300D		BnaA05g02280D	BnaC09g50830D	BnaA05g30850D	BnaC04g40980D	BnaC04g32920D	BnaC08g34730D		BnaC09g40040D	BnaC09g50020D	BnaA05g04300D	BnaC04g15350D	BnaA05g27690D	BnaC03g03530D
BnaA05g07470D	BnaA05g21380D	BnaA05g13760D	BnaC04g04400D	BnaC04g15640D	BnaC04g17890D		BnaC09g47220D	BnaA05g09400D	BnaA05g18330D	BnaC04g17440D	BnaA05g32920D	BnaC01g15480D		BnaA05g02300D	BnaA05g00070D	BnaA05g30980D	BnaC04g41030D	BnaC04g33140D	BnaC08g35020D		BnaC09g40060D	BnaC09g50070D	BnaA05g04320D	BnaC04g16180D	BnaA05g28200D	BnaC03g03560D
BnaA05g07490D	BnaA05g21390D	BnaA05g13790D	BnaC04g04730D	BnaC04g15920D	BnaC04g18370D		BnaC09g47280D	BnaA05g09410D	BnaA05g18500D	BnaC04g17620D	BnaA05g33010D	BnaC01g16690D		BnaA05g02330D	BnaA05g00110D	BnaA05g31370D	BnaC04g41120D	BnaC04g33480D	BnaC08g35060D		BnaC09g40070D	BnaC09g50080D	BnaA05g04350D	BnaC04g16450D	BnaA05g29350D	BnaC03g03570D
BnaA05g07550D	BnaA05g21400D	BnaA05g13800D	BnaC04g04840D	BnaC04g16180D	BnaC04g18630D		BnaC09g47360D	BnaA05g09600D	BnaA05g18560D	BnaC04g17750D	BnaA05g33030D	BnaC01g16790D		BnaA05g02360D	BnaA05g00120D	BnaA05g32580D	BnaC04g42060D	BnaC04g33490D	BnaC08g35130D		BnaC09g40180D	BnaC09g50090D	BnaA05g04450D	BnaC04g16470D	BnaA05g29520D	BnaC03g03580D
BnaA05g07570D	BnaA05g21410D	BnaA05g13900D	BnaC04g05050D	BnaC04g16390D	BnaC04g19700D		BnaC09g47370D	BnaA05g09820D	BnaA05g18790D	BnaC04g18340D	BnaA05g33080D	BnaC01g17280D		BnaA05g02420D	BnaA05g00150D	BnaA05g32630D	BnaC04g42120D	BnaC04g33610D	BnaC08g35230D		BnaC09g40220D	BnaC09g50120D	BnaA05g04540D	BnaC04g16790D	BnaA05g29820D	BnaC03g03590D
BnaA05g07620D	BnaA05g21730D	BnaA05g13940D	BnaC04g05320D	BnaC04g16470D	BnaC04g20460D		BnaC09g47380D	BnaA05g09830D	BnaA05g19100D	BnaC04g19270D	BnaA05g33140D	BnaC01g17510D		BnaA05g02550D	BnaA05g00190D	BnaA05g32660D	BnaC04g42730D	BnaC04g33870D	BnaC08g35450D		BnaC09g40250D	BnaC09g50130D	BnaA05g04670D	BnaC04g17620D	BnaA05g29830D	BnaC03g03600D
BnaA05g07740D	BnaA05g21750D	BnaA05g14130D	BnaC04g05490D	BnaC04g16670D	BnaC04g20780D		BnaC09g47580D	BnaA05g10030D	BnaA05g19140D	BnaC04g21040D	BnaA05g33180D	BnaC01g17520D		BnaA05g02560D	BnaA05g00220D	BnaA05g32750D	BnaC04g43130D	BnaC04g34240D	BnaC08g35860D		BnaC09g40320D	BnaC09g50140D	BnaA05g04740D	BnaC04g17940D	BnaA05g30630D	BnaC03g03620D
BnaA05g07810D	BnaA05g21780D	BnaA05g14160D	BnaC04g05510D	BnaC04g18200D	BnaC04g20860D		BnaC09g47740D	BnaA05g10180D	BnaA05g19360D	BnaC04g21760D	BnaA05g33200D	BnaC01g18780D		BnaA05g02610D	BnaA05g00290D	BnaA05g32850D	BnaC04g43170D	BnaC04g34610D	BnaC08g35980D		BnaC09g40360D	BnaC09g50150D	BnaA05g04780D	BnaC04g18260D	BnaA05g30720D	BnaC03g03630D
BnaA05g07820D	BnaA05g21800D	BnaA05g14180D	BnaC04g05540D	BnaC04g18290D	BnaC04g21020D		BnaC09g47820D	BnaA05g10480D	BnaA05g19580D	BnaC04g21970D	BnaA05g33210D	BnaC01g19300D		BnaA05g02640D	BnaA05g00300D	BnaA05g33020D	BnaC04g43580D	BnaC04g35030D	BnaC08g36080D		BnaC09g40460D	BnaC09g50160D	BnaA05g04830D	BnaC04g20310D	BnaA05g30760D	BnaC03g03770D
BnaA05g07850D	BnaA05g21810D	BnaA05g14800D	BnaC04g05690D	BnaC04g18900D	BnaC04g21370D		BnaC09g48200D	BnaA05g10540D	BnaA05g19630D	BnaC04g22050D	BnaA05g33230D	BnaC01g20580D		BnaA05g02650D	BnaA05g00310D	BnaA05g33030D	BnaC04g43670D	BnaC04g35190D	BnaC08g36100D		BnaC09g40530D	BnaC09g50170D	BnaA05g04890D	BnaC04g20460D	BnaA05g30870D	BnaC03g03880D
BnaA05g07860D	BnaA05g21820D	BnaA05g14810D	BnaC04g05770D	BnaC04g18920D	BnaC04g21580D		BnaC09g48290D	BnaA05g10570D	BnaA05g19740D	BnaC04g22290D	BnaA05g33240D	BnaC01g20890D		BnaA05g02670D	BnaA05g00320D	BnaA05g33100D	BnaC04g44500D	BnaC04g35330D	BnaC08g36320D		BnaC09g40590D	BnaC09g50230D	BnaA05g04910D	BnaC04g20720D	BnaA05g30980D	BnaC03g03920D
BnaA05g07870D	BnaA05g21830D	BnaA05g14830D	BnaC04g06200D	BnaC04g20510D	BnaC04g21600D		BnaC09g48650D	BnaA05g10740D	BnaA05g19880D	BnaC04g23100D	BnaA05g33250D	BnaC01g21080D		BnaA05g02690D	BnaA05g00340D	BnaA05g33160D	BnaC04g44920D	BnaC04g35900D	BnaC08g36670D		BnaC09g40620D	BnaC09g50250D	BnaA05g05010D	BnaC04g21040D	BnaA05g31260D	BnaC03g04080D
BnaA05g07880D	BnaA05g21930D	BnaA05g14880D	BnaC04g06260D	BnaC04g21760D	BnaC04g21710D		BnaC09g48750D	BnaA05g10750D	BnaA05g19910D	BnaC04g24170D	BnaA05g33260D	BnaC01g22040D		BnaA05g02700D	BnaA05g00360D	BnaA05g33170D	BnaC04g44960D	BnaC04g35920D	BnaC08g36830D		BnaC09g40660D	BnaC09g50260D	BnaA05g05120D	BnaC04g21550D	BnaA05g31480D	BnaC03g04090D
BnaA05g07890D	BnaA05g22150D	BnaA05g14980D	BnaC04g06320D	BnaC04g21790D	BnaC04g21770D		BnaC09g48760D	BnaA05g10820D	BnaA05g19950D	BnaC04g25270D	BnaA05g33270D	BnaC01g22240D		BnaA05g02710D	BnaA05g00380D	BnaA05g33210D	BnaC04g45100D	BnaC04g36180D	BnaC08g37880D		BnaC09g40820D	BnaC09g50300D	BnaA05g05140D	BnaC04g21760D	BnaA05g32540D	BnaC03g04130D
BnaA05g07900D	BnaA05g22230D	BnaA05g15250D	BnaC04g06920D	BnaC04g21970D	BnaC04g21810D		BnaC09g48790D	BnaA05g11150D	BnaA05g19960D	BnaC04g25370D	BnaA05g33310D	BnaC01g22950D		BnaA05g02730D	BnaA05g00430D	BnaA05g33460D	BnaC04g45660D	BnaC04g36760D	BnaC08g38120D		BnaC09g41220D	BnaC09g50310D	BnaA05g05170D	BnaC04g21970D	BnaA05g32730D	BnaC03g04140D
BnaA05g07910D	BnaA05g22280D	BnaA05g15360D	BnaC04g07070D	BnaC04g22250D	BnaC04g22080D		BnaC09g48940D	BnaA05g11160D	BnaA05g19970D	BnaC04g25700D	BnaA05g33350D	BnaC01g24110D		BnaA05g02740D	BnaA05g00640D	BnaC04g00010D	BnaC04g45700D	BnaC04g36900D	BnaC08g38150D		BnaC09g41230D	BnaC09g50320D	BnaA05g05190D	BnaC04g22040D	BnaA05g32770D	BnaC03g04170D
BnaA05g07930D	BnaA05g22290D	BnaA05g15450D	BnaC04g07110D	BnaC04g22340D	BnaC04g22290D		BnaC09g48950D	BnaA05g11350D	BnaA05g20020D	BnaC04g26710D	BnaA05g33360D	BnaC01g25000D		BnaA05g02780D	BnaA05g00680D	BnaC04g00020D	BnaC04g47480D	BnaC04g36930D	BnaC08g38200D		BnaC09g41260D	BnaC09g50330D	BnaA05g05230D	BnaC04g22050D	BnaA05g33520D	BnaC03g04180D
BnaA05g07940D	BnaA05g22340D	BnaA05g15690D	BnaC04g07210D	BnaC04g22430D	BnaC04g22410D		BnaC09g48990D	BnaA05g11500D	BnaA05g20040D	BnaC04g26920D	BnaA05g33440D	BnaC01g27620D		BnaA05g02830D	BnaA05g00740D	BnaC04g00030D	BnaC04g47520D	BnaC04g36990D	BnaC08g38370D		BnaC09g41280D	BnaC09g50340D	BnaA05g05240D	BnaC04g22170D	BnaA05g33630D	BnaC03g04200D
BnaA05g07950D	BnaA05g22420D	BnaA05g15730D	BnaC04g07300D	BnaC04g22610D	BnaC04g22460D		BnaC09g49010D	BnaA05g11720D	BnaA05g20210D	BnaC04g27800D	BnaA05g33470D	BnaC01g29480D		BnaA05g02850D	BnaA05g00870D	BnaC04g00120D	BnaC04g47640D	BnaC04g37650D	BnaC08g38480D		BnaC09g41540D	BnaC09g50350D	BnaA05g05290D	BnaC04g22330D	BnaA05g33720D	BnaC03g04230D
BnaA05g07970D	BnaA05g22640D	BnaA05g15740D	BnaC04g07570D	BnaC04g23420D	BnaC04g23150D		BnaC09g49050D	BnaA05g11790D	BnaA05g20220D	BnaC04g28310D	BnaA05g33480D	BnaC01g29860D		BnaA05g03130D	BnaA05g00940D	BnaC04g00180D	BnaC04g47770D	BnaC04g38020D	BnaC08g38500D		BnaC09g41570D	BnaC09g50360D	BnaA05g05360D	BnaC04g22390D	BnaA05g33850D	BnaC03g04300D
BnaA05g08010D	BnaA05g22690D	BnaA05g15820D	BnaC04g07730D	BnaC04g23820D	BnaC04g23240D		BnaC09g49180D	BnaA05g12160D	BnaA05g20240D	BnaC04g28430D	BnaA05g33490D	BnaC01g29950D		BnaA05g03140D	BnaA05g01120D	BnaC04g00190D	BnaC04g48360D	BnaC04g38520D	BnaC08g38650D		BnaC09g41600D	BnaC09g50410D	BnaA05g05440D	BnaC04g22930D	BnaA05g33900D	BnaC03g04400D
BnaA05g08040D	BnaA05g22770D	BnaA05g15860D	BnaC04g07800D	BnaC04g24880D	BnaC04g24530D		BnaC09g49190D	BnaA05g12250D	BnaA05g20390D	BnaC04g28920D	BnaA05g33890D	BnaC01g31740D		BnaA05g03170D	BnaA05g01170D	BnaC04g00200D	BnaC04g48490D	BnaC04g39820D	BnaC08g38850D		BnaC09g41610D	BnaC09g50420D	BnaA05g05550D	BnaC04g23060D	BnaC04g00300D	BnaC03g04490D
BnaA05g08060D	BnaA05g22810D	BnaA05g15980D	BnaC04g07990D	BnaC04g24950D	BnaC04g24800D		BnaC09g49400D	BnaA05g12290D	BnaA05g20400D	BnaC04g30430D	BnaC04g00200D	BnaC01g33540D		BnaA05g03180D	BnaA05g01270D	BnaC04g00260D	BnaC04g48640D	BnaC04g40030D	BnaC08g39030D		BnaC09g41680D	BnaC09g50430D	BnaA05g05570D	BnaC04g23100D	BnaC04g00350D	BnaC03g04500D
BnaA05g08100D	BnaA05g22850D	BnaA05g16060D	BnaC04g08000D	BnaC04g25500D	BnaC04g25630D		BnaC09g49430D	BnaA05g12310D	BnaA05g20560D	BnaC04g31600D	BnaC04g00530D	BnaC01g33560D		BnaA05g03230D	BnaA05g01420D	BnaC04g00590D	BnaC04g48700D	BnaC04g40700D	BnaC08g40810D		BnaC09g41800D	BnaC09g50440D	BnaA05g05590D	BnaC04g23110D	BnaC04g00430D	BnaC03g04520D
BnaA05g08110D	BnaA05g22860D	BnaA05g16130D	BnaC04g08310D	BnaC04g26790D	BnaC04g25920D		BnaC09g49680D	BnaA05g12330D	BnaA05g20700D	BnaC04g31670D	BnaC04g00640D	BnaC01g33680D		BnaA05g03270D	BnaA05g01560D	BnaC04g00620D	BnaC04g48930D	BnaC04g41460D	BnaC08g40940D		BnaC09g41840D	BnaC09g50460D	BnaA05g05610D	BnaC04g23150D	BnaC04g00490D	BnaC03g04530D
BnaA05g08130D	BnaA05g22970D	BnaA05g16180D	BnaC04g08620D	BnaC04g26810D	BnaC04g25970D		BnaC09g49880D	BnaA05g12420D	BnaA05g21160D	BnaC04g32010D	BnaC04g01210D	BnaC01g34640D		BnaA05g03330D	BnaA05g01940D	BnaC04g00650D	BnaC04g49190D	BnaC04g43520D	BnaC08g41320D		BnaC09g41900D	BnaC09g50470D	BnaA05g05620D	BnaC04g23230D	BnaC04g00740D	BnaC03g04550D
BnaA05g08150D	BnaA05g22990D	BnaA05g16260D	BnaC04g08840D	BnaC04g26920D	BnaC04g26040D		BnaC09g49960D	BnaA05g12540D	BnaA05g21320D	BnaC04g33190D	BnaC04g01500D	BnaC01g35480D		BnaA05g03490D	BnaA05g02000D	BnaC04g00660D	BnaC04g49440D	BnaC04g43580D	BnaC08g42220D		BnaC09g41980D	BnaC09g50490D	BnaA05g05640D	BnaC04g23830D	BnaC04g00790D	BnaC03g04640D
BnaA05g08160D	BnaA05g23110D	BnaA05g16630D	BnaC04g08960D	BnaC04g27200D	BnaC04g26090D		BnaC09g50050D	BnaA05g12850D	BnaA05g21400D	BnaC04g33210D	BnaC04g03010D	BnaC01g36820D		BnaA05g03530D	BnaA05g02270D	BnaC04g01030D	BnaC04g49670D	BnaC04g43990D	BnaC08g42330D		BnaC09g42050D	BnaC09g50520D	BnaA05g05660D	BnaC04g25370D	BnaC04g00830D	BnaC03g04790D
BnaA05g08240D	BnaA05g23430D	BnaA05g16650D	BnaC04g09000D	BnaC04g27690D	BnaC04g26250D		BnaC09g50360D	BnaA05g13060D	BnaA05g21650D	BnaC04g33800D	BnaC04g03440D	BnaC01g38510D		BnaA05g03540D	BnaA05g02390D	BnaC04g01550D	BnaC04g49730D	BnaC04g44000D	BnaC08g42480D		BnaC09g42250D	BnaC09g50530D	BnaA05g05760D	BnaC04g25500D	BnaC04g00900D	BnaC03g04810D
BnaA05g08250D	BnaA05g23490D	BnaA05g16660D	BnaC04g09650D	BnaC04g27700D	BnaC04g26320D		BnaC09g50410D	BnaA05g13230D	BnaA05g21660D	BnaC04g34510D	BnaC04g03590D	BnaC01g38960D		BnaA05g03560D	BnaA05g02400D	BnaC04g01570D	BnaC04g49790D	BnaC04g45580D	BnaC08g42570D		BnaC09g42380D	BnaC09g50550D	BnaA05g05840D	BnaC04g25700D	BnaC04g00920D	BnaC03g04940D
BnaA05g08340D	BnaA05g23930D	BnaA05g16680D	BnaC04g09930D	BnaC04g28050D	BnaC04g26370D		BnaC09g50540D	BnaA05g13560D	BnaA05g22260D	BnaC04g34700D	BnaC04g03670D	BnaC01g38980D		BnaA05g03570D	BnaA05g02440D	BnaC04g01810D	BnaC04g49890D	BnaC04g45680D	BnaC08g42630D		BnaC09g42390D	BnaC09g50560D	BnaA05g06190D	BnaC04g25800D	BnaC04g01050D	BnaC03g04950D
BnaA05g08380D	BnaA05g24190D	BnaA05g16830D	BnaC04g10060D	BnaC04g28280D	BnaC04g26460D		BnaC09g50690D	BnaA05g13680D	BnaA05g22400D	BnaC04g35420D	BnaC04g03680D	BnaC01g39170D		BnaA05g03640D	BnaA05g02510D	BnaC04g01920D	BnaC04g49980D	BnaC04g45700D	BnaC08g42650D		BnaC09g42570D	BnaC09g50570D	BnaA05g06230D	BnaC04g26510D	BnaC04g01070D	BnaC03g05000D
BnaA05g08410D	BnaA05g24230D	BnaA05g16980D	BnaC04g10140D	BnaC04g28590D	BnaC04g27640D		BnaC09g50710D	BnaA05g13870D	BnaA05g22790D	BnaC04g35930D	BnaC04g03870D	BnaA02g00870D		BnaA05g03710D	BnaA05g02620D	BnaC04g02200D	BnaC04g50000D	BnaC04g45840D	BnaC08g42830D		BnaC09g42630D	BnaC09g50580D	BnaA05g06260D	BnaC04g26710D	BnaC04g01130D	BnaC03g05030D
BnaA05g08520D	BnaA05g24540D	BnaA05g16990D	BnaC04g10260D	BnaC04g28820D	BnaC04g27670D		BnaA05g00130D	BnaA05g14080D	BnaA05g23040D	BnaC04g36160D	BnaC04g04150D	BnaA02g01360D		BnaA05g03750D	BnaA05g02840D	BnaC04g02510D	BnaC04g50530D	BnaC04g45950D	BnaC08g42880D		BnaC09g42740D	BnaC09g50590D	BnaA05g06310D	BnaC04g26730D	BnaC04g01170D	BnaC03g05100D
BnaA05g08530D	BnaA05g24550D	BnaA05g17000D	BnaC04g10380D	BnaC04g28830D	BnaC04g28150D		BnaA05g00140D	BnaA05g14200D	BnaA05g23060D	BnaC04g36180D	BnaC04g04520D	BnaA02g02720D		BnaA05g03790D	BnaA05g03040D	BnaC04g02600D	BnaC04g50550D	BnaC04g45960D	BnaC08g42890D		BnaC09g42780D	BnaC09g50600D	BnaA05g06490D	BnaC04g26790D	BnaC04g01360D	BnaC03g05120D
BnaA05g08540D	BnaA05g24610D	BnaA05g17160D	BnaC04g10550D	BnaC04g28960D	BnaC04g28300D		BnaA05g00370D	BnaA05g14440D	BnaA05g23080D	BnaC04g36290D	BnaC04g05080D	BnaA02g03120D		BnaA05g03950D	BnaA05g03050D	BnaC04g02720D	BnaC04g50910D	BnaC04g46050D	BnaC08g42900D		BnaC09g42830D	BnaC09g50620D	BnaA05g06710D	BnaC04g26920D	BnaC04g01550D	BnaC03g05330D
BnaA05g08580D	BnaA05g25020D	BnaA05g17210D	BnaC04g10620D	BnaC04g28970D	BnaC04g28550D		BnaA05g00400D	BnaA05g14540D	BnaA05g23280D	BnaC04g36320D	BnaC04g05110D	BnaA02g03250D		BnaA05g04070D	BnaA05g03160D	BnaC04g02840D	BnaC04g51210D	BnaC04g46350D	BnaC08g43560D		BnaC09g42950D	BnaC09g50640D	BnaA05g06830D	BnaC04g27080D	BnaC04g01560D	BnaC03g05350D
BnaA05g08590D	BnaA05g25160D	BnaA05g17390D	BnaC04g11220D	BnaC04g29350D	BnaC04g28810D		BnaA05g00460D	BnaA05g14840D	BnaA05g23380D	BnaC04g36850D	BnaC04g05120D	BnaA02g04240D		BnaA05g04090D	BnaA05g03190D	BnaC04g02860D	BnaC04g51630D	BnaC04g46650D	BnaC08g43650D		BnaC09g42960D	BnaC09g50650D	BnaA05g06920D	BnaC04g27690D	BnaC04g01630D	BnaC03g05400D
BnaA05g08630D	BnaA05g25220D	BnaA05g17780D	BnaC04g11470D	BnaC04g29620D	BnaC04g29630D		BnaA05g00490D	BnaA05g15200D	BnaA05g23570D	BnaC04g37530D	BnaC04g05500D	BnaA02g05900D		BnaA05g04180D	BnaA05g03210D	BnaC04g02890D	BnaC03g00060D	BnaC04g46900D	BnaC08g43770D		BnaC09g43140D	BnaC09g50660D	BnaA05g06990D	BnaC04g27700D	BnaC04g01680D	BnaC03g05420D
BnaA05g08650D	BnaA05g25270D	BnaA05g18020D	BnaC04g11630D	BnaC04g30400D	BnaC04g30030D		BnaA05g00500D	BnaA05g15220D	BnaA05g23620D	BnaC04g37620D	BnaC04g05640D	BnaA02g06580D		BnaA05g04200D	BnaA05g03220D	BnaC04g02930D	BnaC03g00070D	BnaC04g47390D	BnaC08g43840D		BnaC09g43250D	BnaC09g50670D	BnaA05g07060D	BnaC04g28430D	BnaC04g02110D	BnaC03g05630D
BnaA05g08810D	BnaA05g25320D	BnaA05g18030D	BnaC04g11650D	BnaC04g31200D	BnaC04g30270D		BnaA05g00520D	BnaA05g15290D	BnaA05g23630D	BnaC04g37710D	BnaC04g05650D	BnaA02g06670D		BnaA05g04300D	BnaA05g03290D	BnaC04g03010D	BnaC03g00970D	BnaC04g47470D	BnaC08g44050D		BnaC09g43450D	BnaC09g50680D	BnaA05g07120D	BnaC04g28590D	BnaC04g02240D	BnaC03g05660D
BnaA05g08820D	BnaA05g25390D	BnaA05g18040D	BnaC04g11880D	BnaC04g31720D	BnaC04g30280D		BnaA05g00570D	BnaA05g15360D	BnaA05g24000D	BnaC04g37720D	BnaC04g06540D	BnaA02g06690D		BnaA05g04350D	BnaA05g03320D	BnaC04g03060D	BnaC03g01020D	BnaC04g47850D	BnaC08g44140D		BnaC09g43570D	BnaC09g50690D	BnaA05g07180D	BnaC04g28760D	BnaC04g02550D	BnaC03g05700D
BnaA05g08860D	BnaA05g25410D	BnaA05g18050D	BnaC04g12080D	BnaC04g32170D	BnaC04g30380D		BnaA05g00580D	BnaA05g15400D	BnaA05g24250D	BnaC04g38080D	BnaC04g06680D	BnaA02g06730D		BnaA05g04370D	BnaA05g03360D	BnaC04g03090D	BnaC03g01290D	BnaC04g47970D	BnaC08g44740D		BnaC09g43610D	BnaC09g50700D	BnaA05g07210D	BnaC04g29070D	BnaC04g02640D	BnaC03g06390D
BnaA05g08930D	BnaA05g25840D	BnaA05g18150D	BnaC04g12130D	BnaC04g32270D	BnaC04g30980D		BnaA05g00690D	BnaA05g15870D	BnaA05g24750D	BnaC04g38120D	BnaC04g07270D	BnaA02g06870D		BnaA05g04400D	BnaA05g03660D	BnaC04g03100D	BnaC03g01360D	BnaC04g48570D	BnaC08g45040D		BnaC09g43760D	BnaC09g50710D	BnaA05g07290D	BnaC04g29350D	BnaC04g02730D	BnaC03g06420D
BnaA05g09030D	BnaA05g26100D	BnaA05g18210D	BnaC04g12390D	BnaC04g33290D	BnaC04g31520D		BnaA05g00840D	BnaA05g15910D	BnaA05g24950D	BnaC04g38530D	BnaC04g07980D	BnaA02g07620D		BnaA05g04470D	BnaA05g03740D	BnaC04g03120D	BnaC03g01690D	BnaC04g48700D	BnaC08g45200D		BnaC09g43900D	BnaC09g50740D	BnaA05g07300D	BnaC04g29450D	BnaC04g03110D	BnaC03g06500D
BnaA05g09120D	BnaA05g26380D	BnaA05g18250D	BnaC04g12520D	BnaC04g33560D	BnaC04g31770D		BnaA05g00970D	BnaA05g16090D	BnaA05g27140D	BnaC04g39060D	BnaC04g08330D	BnaA02g10080D		BnaA05g04490D	BnaA05g04220D	BnaC04g03300D	BnaC03g01740D	BnaC04g48930D	BnaC08g45400D		BnaC09g43960D	BnaC09g50750D	BnaA05g07310D	BnaC04g29660D	BnaC04g03590D	BnaC03g06550D
BnaA05g09140D	BnaA05g26410D	BnaA05g18710D	BnaC04g12840D	BnaC04g33570D	BnaC04g31900D		BnaA05g01050D	BnaA05g16240D	BnaA05g27160D	BnaC04g39460D	BnaC04g10680D	BnaA02g13220D		BnaA05g04540D	BnaA05g04230D	BnaC04g03400D	BnaC03g01960D	BnaC04g48970D	BnaC08g45410D		BnaC09g43990D	BnaC09g50760D	BnaA05g07320D	BnaC04g29730D	BnaC04g03670D	BnaC03g06650D
BnaA05g09160D	BnaA05g26560D	BnaA05g18770D	BnaC04g12980D	BnaC04g33740D	BnaC04g31930D		BnaA05g01080D	BnaA05g16340D	BnaA05g27700D	BnaC04g39510D	BnaC04g10770D	BnaA02g13790D		BnaA05g04580D	BnaA05g04250D	BnaC04g03430D	BnaC03g02050D	BnaC04g49830D	BnaC08g45520D		BnaC09g44170D	BnaC09g50770D	BnaA05g07330D	BnaC04g30050D	BnaC04g03680D	BnaC03g06830D
BnaA05g09170D	BnaA05g26870D	BnaA05g19110D	BnaC04g13140D	BnaC04g33870D	BnaC04g31980D		BnaA05g01150D	BnaA05g16370D	BnaA05g28020D	BnaC04g39750D	BnaC04g10780D	BnaA02g14790D		BnaA05g04640D	BnaA05g04480D	BnaC04g03610D	BnaC03g02130D	BnaC04g49890D	BnaC08g45540D		BnaC09g44210D	BnaC09g50780D	BnaA05g07360D	BnaC04g30250D	BnaC04g03730D	BnaC03g06840D
BnaA05g09180D	BnaA05g26930D	BnaA05g19360D	BnaC04g13380D	BnaC04g33890D	BnaC04g32030D		BnaA05g01220D	BnaA05g16730D	BnaA05g28090D	BnaC04g40580D	BnaC04g11350D	BnaA02g16100D		BnaA05g04660D	BnaA05g04530D	BnaC04g03960D	BnaC03g03520D	BnaC04g49900D	BnaC08g45590D		BnaC09g44550D	BnaC09g50790D	BnaA05g07520D	BnaC04g30430D	BnaC04g03780D	BnaC03g06910D
BnaA05g09280D	BnaA05g27090D	BnaA05g19740D	BnaC04g13850D	BnaC04g33900D	BnaC04g32220D		BnaA05g01260D	BnaA05g16850D	BnaA05g29470D	BnaC04g40620D	BnaC04g11360D	BnaA02g16500D		BnaA05g04670D	BnaA05g04720D	BnaC04g04590D	BnaC03g03740D	BnaC04g49920D	BnaC08g45740D		BnaC09g44830D	BnaC09g50810D	BnaA05g07550D	BnaC04g30840D	BnaC04g03880D	BnaC03g07000D
BnaA05g09300D	BnaA05g27420D	BnaA05g19780D	BnaC04g13870D	BnaC04g33910D	BnaC04g32520D		BnaA05g01290D	BnaA05g17430D	BnaA05g30680D	BnaC04g40630D	BnaC04g13900D	BnaA02g16740D		BnaA05g04740D	BnaA05g04730D	BnaC04g05020D	BnaC03g04090D	BnaC04g49950D	BnaC08g45770D		BnaC09g44860D	BnaC09g50830D	BnaA05g07570D	BnaC04g30910D	BnaC04g03900D	BnaC03g07580D
BnaA05g09500D	BnaA05g27880D	BnaA05g19840D	BnaC04g13880D	BnaC04g34440D	BnaC04g32670D		BnaA05g01300D	BnaA05g17470D	BnaA05g33030D	BnaC04g40980D	BnaC04g14940D	BnaA02g17020D		BnaA05g04780D	BnaA05g04820D	BnaC04g05030D	BnaC03g04830D	BnaC04g49960D	BnaC08g45990D		BnaC09g45060D	BnaA05g00070D	BnaA05g07730D	BnaC04g30940D	BnaC04g03940D	BnaC03g08830D
BnaA05g09510D	BnaA05g28120D	BnaA05g19950D	BnaC04g14870D	BnaC04g34500D	BnaC04g32720D		BnaA05g01310D	BnaA05g17840D	BnaA05g33210D	BnaC04g41050D	BnaC04g14960D	BnaA02g17550D		BnaA05g04790D	BnaA05g05020D	BnaC04g05440D	BnaC03g04930D	BnaC04g50090D	BnaC08g46000D		BnaC09g45140D	BnaA05g00110D	BnaA05g07740D	BnaC04g31300D	BnaC04g04130D	BnaC03g08960D
BnaA05g09590D	BnaA05g28410D	BnaA05g19960D	BnaC04g15370D	BnaC04g34540D	BnaC04g32750D		BnaA05g01500D	BnaA05g17920D	BnaA05g33290D	BnaC04g41120D	BnaC04g14980D	BnaA02g21600D		BnaA05g04890D	BnaA05g05070D	BnaC04g05780D	BnaC03g05120D	BnaC04g50240D	BnaC08g46040D		BnaC09g45370D	BnaA05g00120D	BnaA05g07800D	BnaC04g31440D	BnaC04g04150D	BnaC03g09340D
BnaA05g09630D	BnaA05g28460D	BnaA05g19970D	BnaC04g15490D	BnaC04g34570D	BnaC04g33190D		BnaA05g01520D	BnaA05g18020D	BnaA05g33410D	BnaC04g41200D	BnaC04g14990D	BnaA02g23870D		BnaA05g05120D	BnaA05g05180D	BnaC04g05990D	BnaC03g05260D	BnaC04g50550D	BnaC08g46120D		BnaC09g45510D	BnaA05g00150D	BnaA05g07870D	BnaC04g31550D	BnaC04g04170D	BnaC03g09350D
BnaA05g09640D	BnaA05g29250D	BnaA05g20020D	BnaC04g15680D	BnaC04g34910D	BnaC04g33320D		BnaA05g01570D	BnaA05g18280D	BnaA05g33460D	BnaC04g41330D	BnaC04g15130D	BnaA02g26260D		BnaA05g05140D	BnaA05g05200D	BnaC04g06030D	BnaC03g05380D	BnaC04g50600D	BnaC01g01380D		BnaC09g45590D	BnaA05g00190D	BnaA05g07910D	BnaC04g31670D	BnaC04g04210D	BnaC03g09540D
BnaA05g09700D	BnaA05g29270D	BnaA05g20040D	BnaC04g15800D	BnaC04g36800D	BnaC04g33580D		BnaA05g01680D	BnaA05g18290D	BnaA05g34030D	BnaC04g41340D	BnaC04g15350D	BnaA02g26660D		BnaA05g05170D	BnaA05g05340D	BnaC04g06100D	BnaC03g05390D	BnaC04g51510D	BnaC01g01490D		BnaC09g45600D	BnaA05g00250D	BnaA05g08100D	BnaC04g31690D	BnaC04g04280D	BnaC03g09990D
BnaA05g09800D	BnaA05g29300D	BnaA05g20210D	BnaC04g16150D	BnaC04g36850D	BnaC04g33750D		BnaA05g01780D	BnaA05g18390D	BnaC04g00010D	BnaC04g41500D	BnaC04g16180D	BnaA02g26910D		BnaA05g05190D	BnaA05g05380D	BnaC04g06430D	BnaC03g06510D	BnaC03g00240D	BnaC01g01570D		BnaC09g45700D	BnaA05g00290D	BnaA05g08110D	BnaC04g31840D	BnaC04g04430D	BnaC03g11200D
BnaA05g09810D	BnaA05g29310D	BnaA05g20220D	BnaC04g16450D	BnaC04g37000D	BnaC04g33800D		BnaA05g01790D	BnaA05g18430D	BnaC04g00020D	BnaC04g41630D	BnaC04g19260D	BnaA02g26940D		BnaA05g05290D	BnaA05g05420D	BnaC04g06550D	BnaC03g06660D	BnaC03g00560D	BnaC01g01610D		BnaC09g45720D	BnaA05g00300D	BnaA05g08150D	BnaC04g32010D	BnaC04g04460D	BnaC03g11230D
BnaA05g09910D	BnaA05g29320D	BnaA05g20240D	BnaC04g17010D	BnaC04g37620D	BnaC04g33820D		BnaA05g01810D	BnaA05g18680D	BnaC04g00120D	BnaC04g41670D	BnaC04g23420D	BnaA02g30250D		BnaA05g05310D	BnaA05g05680D	BnaC04g06700D	BnaC03g06840D	BnaC03g00700D	BnaC01g01640D		BnaC09g45760D	BnaA05g00310D	BnaA05g08210D	BnaC04g32170D	BnaC04g04500D	BnaC03g11550D
BnaA05g09930D	BnaA05g29360D	BnaA05g20390D	BnaC04g17210D	BnaC04g37900D	BnaC04g34810D		BnaA05g01820D	BnaA05g18830D	BnaC04g00170D	BnaC04g42720D	BnaC04g24800D	BnaA02g30470D		BnaA05g05350D	BnaA05g05740D	BnaC04g06830D	BnaC03g07400D	BnaC03g00770D	BnaC01g02120D		BnaC09g45770D	BnaA05g00320D	BnaA05g08380D	BnaC04g32270D	BnaC04g04570D	BnaC03g12440D
BnaA05g09950D	BnaA05g29370D	BnaA05g20560D	BnaC04g17440D	BnaC04g38060D	BnaC04g35320D		BnaA05g01840D	BnaA05g18900D	BnaC04g00180D	BnaC04g43170D	BnaC04g26210D	BnaA02g30710D		BnaA05g05550D	BnaA05g05830D	BnaC04g06960D	BnaC03g07730D	BnaC03g00970D	BnaC01g02240D		BnaC09g45790D	BnaA05g00340D	BnaA05g08410D	BnaC04g32420D	BnaC04g04650D	BnaC03g12480D
BnaA05g10020D	BnaA05g29380D	BnaA05g20700D	BnaC04g17890D	BnaC04g39460D	BnaC04g35580D		BnaA05g01870D	BnaA05g19180D	BnaC04g00190D	BnaC04g43580D	BnaC04g26530D	BnaA02g31260D		BnaA05g05620D	BnaA05g05910D	BnaC04g07190D	BnaC03g07740D	BnaC03g01200D	BnaC01g02380D		BnaC09g45830D	BnaA05g00360D	BnaA05g08440D	BnaC04g32810D	BnaC04g04900D	BnaC03g12490D
BnaA05g10040D	BnaA05g29410D	BnaA05g21070D	BnaC04g18090D	BnaC04g39580D	BnaC04g35710D		BnaA05g01880D	BnaA05g19210D	BnaC04g00200D	BnaC04g44730D	BnaC04g27800D	BnaA02g31430D		BnaA05g05630D	BnaA05g05990D	BnaC04g07550D	BnaC03g07760D	BnaC03g01600D	BnaC01g02550D		BnaC09g45840D	BnaA05g00430D	BnaA05g08630D	BnaC04g33000D	BnaC04g05650D	BnaC03g12970D
BnaA05g10190D	BnaA05g29420D	BnaA05g21160D	BnaC04g18270D	BnaC04g39630D	BnaC04g35870D		BnaA05g01940D	BnaA05g19240D	BnaC04g00590D	BnaC04g44780D	BnaC04g29840D	BnaA02g32360D		BnaA05g05700D	BnaA05g06040D	BnaC04g07790D	BnaC03g07910D	BnaC03g01630D	BnaC01g02630D		BnaC09g45860D	BnaA05g00480D	BnaA05g08660D	BnaC04g33130D	BnaC04g05660D	BnaC03g13330D
BnaA05g10280D	BnaA05g29440D	BnaA05g21170D	BnaC04g18630D	BnaC04g39750D	BnaC04g35950D		BnaA05g02030D	BnaA05g19250D	BnaC04g00620D	BnaC04g44900D	BnaC04g30500D	BnaA02g32750D		BnaA05g05710D	BnaA05g06060D	BnaC04g07910D	BnaC03g07940D	BnaC03g02750D	BnaC01g03400D		BnaC09g46220D	BnaA05g00600D	BnaA05g08710D	BnaC04g33260D	BnaC04g05690D	BnaC03g13350D
BnaA05g10290D	BnaA05g29450D	BnaA05g21560D	BnaC04g19270D	BnaC04g40390D	BnaC04g36310D		BnaA05g02130D	BnaA05g19270D	BnaC04g00710D	BnaC04g44960D	BnaC04g30940D	BnaA02g33530D		BnaA05g05760D	BnaA05g06110D	BnaC04g08010D	BnaC03g08110D	BnaC03g03550D	BnaC01g04190D		BnaC09g46240D	BnaA05g00740D	BnaA05g08820D	BnaC04g33760D	BnaC04g06010D	BnaC03g13580D
BnaA05g10380D	BnaA05g29500D	BnaA05g21650D	BnaC04g20180D	BnaC04g40400D	BnaC04g36340D		BnaA05g02200D	BnaA05g19320D	BnaC04g01030D	BnaC04g45390D	BnaC04g31670D	BnaA02g33650D		BnaA05g05840D	BnaA05g06350D	BnaC04g08160D	BnaC03g08300D	BnaC03g03610D	BnaC01g04230D		BnaC09g46270D	BnaA05g01170D	BnaA05g08860D	BnaC04g33800D	BnaC04g06220D	BnaC03g13900D
BnaA05g10540D	BnaA05g29670D	BnaA05g21720D	BnaC04g20310D	BnaC04g40420D	BnaC04g36410D		BnaA05g02210D	BnaA05g19390D	BnaC04g01130D	BnaC04g45550D	BnaC04g32090D	BnaC07g00140D		BnaA05g05850D	BnaA05g06380D	BnaC04g08170D	BnaC03g08880D	BnaC03g04970D	BnaC01g04800D		BnaC09g46280D	BnaA05g01270D	BnaA05g09110D	BnaC04g35030D	BnaC04g06260D	BnaC03g14050D
BnaA05g10630D	BnaA05g29680D	BnaA05g22300D	BnaC04g20740D	BnaC04g40450D	BnaC04g36700D		BnaA05g02220D	BnaA05g19450D	BnaC04g01290D	BnaC04g45720D	BnaC04g33980D	BnaC07g00320D		BnaA05g05880D	BnaA05g06400D	BnaC04g08350D	BnaC03g08950D	BnaC03g05090D	BnaC01g04870D		BnaC09g46300D	BnaA05g01420D	BnaA05g09120D	BnaC04g35300D	BnaC04g06620D	BnaC03g14170D
BnaA05g10650D	BnaA05g29830D	BnaA05g22360D	BnaC04g20780D	BnaC04g40580D	BnaC04g37130D		BnaA05g02230D	BnaA05g19550D	BnaC04g01490D	BnaC04g45970D	BnaC04g34470D	BnaC07g00340D		BnaA05g05920D	BnaA05g06530D	BnaC04g08700D	BnaC03g09050D	BnaC03g05220D	BnaC01g05970D		BnaC09g46380D	BnaA05g01560D	BnaA05g09170D	BnaC04g35330D	BnaC04g06660D	BnaC03g14200D
BnaA05g10660D	BnaA05g29860D	BnaA05g22680D	BnaC04g20860D	BnaC04g40960D	BnaC04g37140D		BnaA05g02250D	BnaA05g19590D	BnaC04g01510D	BnaC04g45980D	BnaC04g36170D	BnaC07g01150D		BnaA05g06280D	BnaA05g06540D	BnaC04g08870D	BnaC03g09060D	BnaC03g05800D	BnaC01g06320D		BnaC09g46540D	BnaA05g01600D	BnaA05g09510D	BnaC04g35900D	BnaC04g07220D	BnaC03g14530D
BnaA05g10670D	BnaA05g29930D	BnaA05g22710D	BnaC04g20910D	BnaC04g41050D	BnaC04g37470D		BnaA05g02330D	BnaA05g19610D	BnaC04g01550D	BnaC04g46450D	BnaC04g36180D	BnaC07g01380D		BnaA05g06290D	BnaA05g06800D	BnaC04g09150D	BnaC03g09560D	BnaC03g05830D	BnaC01g06330D		BnaC09g46640D	BnaA05g01940D	BnaA05g09530D	BnaC04g35920D	BnaC04g08160D	BnaC03g14960D
BnaA05g10680D	BnaA05g29950D	BnaA05g22760D	BnaC04g21040D	BnaC04g41110D	BnaC04g37870D		BnaA05g02350D	BnaA05g20100D	BnaC04g01570D	BnaC04g46620D	BnaC04g36320D	BnaC07g01720D		BnaA05g06370D	BnaA05g07320D	BnaC04g09160D	BnaC03g10130D	BnaC03g05940D	BnaC01g07920D		BnaC09g46670D	BnaA05g01980D	BnaA05g09620D	BnaC04g35930D	BnaC04g08520D	BnaC03g15440D
BnaA05g10830D	BnaA05g29960D	BnaA05g22790D	BnaC04g21580D	BnaC04g41120D	BnaC04g37960D		BnaA05g02360D	BnaA05g20120D	BnaC04g01670D	BnaC04g46930D	BnaC04g36930D	BnaC07g04280D		BnaA05g06520D	BnaA05g07470D	BnaC04g10170D	BnaC03g10610D	BnaC03g06070D	BnaC01g08780D		BnaC09g46710D	BnaA05g02000D	BnaA05g09640D	BnaC04g36060D	BnaC04g09000D	BnaC03g15750D
BnaA05g10840D	BnaA05g29970D	BnaA05g23260D	BnaC04g21650D	BnaC04g41220D	BnaC04g37980D		BnaA05g02410D	BnaA05g20140D	BnaC04g02200D	BnaC04g47050D	BnaC04g36990D	BnaC07g06340D		BnaA05g06650D	BnaA05g07500D	BnaC04g10470D	BnaC03g10670D	BnaC03g06330D	BnaC01g09100D		BnaC09g46800D	BnaA05g02010D	BnaA05g09700D	BnaC04g36160D	BnaC04g09380D	BnaC03g15920D
BnaA05g10960D	BnaA05g30000D	BnaA05g23380D	BnaC04g21710D	BnaC04g42010D	BnaC04g38300D		BnaA05g02420D	BnaA05g20270D	BnaC04g02240D	BnaC04g47500D	BnaC04g38530D	BnaC07g06980D		BnaA05g06700D	BnaA05g07600D	BnaC04g10580D	BnaC03g10800D	BnaC03g06720D	BnaC01g09410D		BnaC09g46980D	BnaA05g02270D	BnaA05g09740D	BnaC04g36170D	BnaC04g09940D	BnaC03g15930D
BnaA05g11050D	BnaA05g30110D	BnaA05g23450D	BnaC04g21810D	BnaC04g42540D	BnaC04g38370D		BnaA05g02460D	BnaA05g20480D	BnaC04g02510D	BnaC04g47510D	BnaC04g39360D	BnaC07g07640D		BnaA05g06830D	BnaA05g07690D	BnaC04g10730D	BnaC03g11050D	BnaC03g06840D	BnaC01g10120D		BnaC09g46990D	BnaA05g02290D	BnaA05g09800D	BnaC04g36180D	BnaC04g10140D	BnaC03g15950D
BnaA05g11060D	BnaA05g30160D	BnaA05g23560D	BnaC04g22100D	BnaC04g42550D	BnaC04g38450D		BnaA05g02480D	BnaA05g20490D	BnaC04g02520D	BnaC04g47640D	BnaC04g39580D	BnaC07g08960D		BnaA05g06870D	BnaA05g07770D	BnaC04g10930D	BnaC03g11150D	BnaC03g07150D	BnaC01g10210D		BnaC09g47220D	BnaA05g02350D	BnaA05g09930D	BnaC04g36330D	BnaC04g10240D	BnaC03g16040D
BnaA05g11140D	BnaA05g30170D	BnaA05g23570D	BnaC04g22760D	BnaC04g43690D	BnaC04g38490D		BnaA05g02560D	BnaA05g20510D	BnaC04g02720D	BnaC04g47680D	BnaC04g40130D	BnaC07g09390D		BnaA05g06920D	BnaA05g07800D	BnaC04g11030D	BnaC03g11250D	BnaC03g07190D	BnaC01g10250D		BnaC09g47350D	BnaA05g02380D	BnaA05g09980D	BnaC04g36720D	BnaC04g11450D	BnaC03g16080D
BnaA05g11170D	BnaA05g30210D	BnaA05g23630D	BnaC04g23150D	BnaC04g43780D	BnaC04g38500D		BnaA05g02600D	BnaA05g20640D	BnaC04g02840D	BnaC04g48220D	BnaC04g40210D	BnaC07g09960D		BnaA05g06940D	BnaA05g07820D	BnaC04g11110D	BnaC03g11310D	BnaC03g07200D	BnaC01g10910D		BnaC09g47360D	BnaA05g02390D	BnaA05g10050D	BnaC04g36930D	BnaC04g11740D	BnaC03g16450D
BnaA05g11210D	BnaA05g30220D	BnaA05g24000D	BnaC04g23240D	BnaC04g44900D	BnaC04g38570D		BnaA05g02610D	BnaA05g20660D	BnaC04g02860D	BnaC04g48260D	BnaC04g40340D	BnaC07g11440D		BnaA05g06960D	BnaA05g07860D	BnaC04g11160D	BnaC03g11570D	BnaC03g07510D	BnaC01g11370D		BnaC09g47370D	BnaA05g02400D	BnaA05g10180D	BnaC04g37000D	BnaC04g11810D	BnaC03g16550D
BnaA05g11340D	BnaA05g30250D	BnaA05g24050D	BnaC04g23530D	BnaC04g45430D	BnaC04g38970D		BnaA05g02640D	BnaA05g20710D	BnaC04g02880D	BnaC04g48360D	BnaC04g40390D	BnaC07g14020D		BnaA05g06970D	BnaA05g07920D	BnaC04g11280D	BnaC03g11620D	BnaC03g07660D	BnaC01g11380D		BnaC09g47380D	BnaA05g02840D	BnaA05g10200D	BnaC04g37060D	BnaC04g12130D	BnaC03g16950D
BnaA05g11390D	BnaA05g30270D	BnaA05g24410D	BnaC04g24530D	BnaC04g45600D	BnaC04g39200D		BnaA05g02650D	BnaA05g21030D	BnaC04g02890D	BnaC04g48640D	BnaC04g40710D	BnaC07g14680D		BnaA05g06990D	BnaA05g07960D	BnaC04g12240D	BnaC03g12240D	BnaC03g07670D	BnaC01g11650D		BnaC09g47440D	BnaA05g03050D	BnaA05g10620D	BnaC04g37530D	BnaC04g12550D	BnaC03g17310D
BnaA05g11470D	BnaA05g30280D	BnaA05g24630D	BnaC04g24800D	BnaC04g45680D	BnaC04g39240D		BnaA05g02680D	BnaA05g21360D	BnaC04g02930D	BnaC04g48700D	BnaC04g41290D	BnaC07g16530D		BnaA05g07150D	BnaA05g07980D	BnaC04g12920D	BnaC03g12820D	BnaC03g07680D	BnaC01g13240D		BnaC09g47550D	BnaA05g03210D	BnaA05g10660D	BnaC04g38110D	BnaC04g12720D	BnaC03g17580D
BnaA05g11960D	BnaA05g30300D	BnaA05g24740D	BnaC04g25370D	BnaC04g45920D	BnaC04g39290D		BnaA05g02700D	BnaA05g21370D	BnaC04g03000D	BnaC04g49440D	BnaC04g41340D	BnaC07g17250D		BnaA05g07210D	BnaA05g08010D	BnaC04g13040D	BnaC03g12840D	BnaC03g07700D	BnaC01g15480D		BnaC09g47600D	BnaA05g03220D	BnaA05g10670D	BnaC04g39060D	BnaC04g12820D	BnaC03g17740D
BnaA05g12120D	BnaA05g30390D	BnaA05g24750D	BnaC04g25920D	BnaC04g45960D	BnaC04g39330D		BnaA05g02710D	BnaA05g21450D	BnaC04g03010D	BnaC04g49570D	BnaC04g42950D	BnaC07g17300D		BnaA05g07230D	BnaA05g08560D	BnaC04g13230D	BnaC03g13060D	BnaC03g07710D	BnaC01g15530D		BnaC09g47630D	BnaA05g03290D	BnaA05g10680D	BnaC04g39460D	BnaC04g12980D	BnaC03g17910D
BnaA05g12500D	BnaA05g30420D	BnaA05g24950D	BnaC04g25970D	BnaC04g45980D	BnaC04g39400D		BnaA05g02730D	BnaA05g21460D	BnaC04g03030D	BnaC04g49670D	BnaC04g45170D	BnaC07g17940D		BnaA05g07240D	BnaA05g08640D	BnaC04g13570D	BnaC03g13120D	BnaC03g07750D	BnaC01g15640D		BnaC09g47690D	BnaA05g03320D	BnaA05g10700D	BnaC04g39500D	BnaC04g13110D	BnaC03g18780D
BnaA05g12510D	BnaA05g30440D	BnaA05g25110D	BnaC04g26090D	BnaC04g46100D	BnaC04g39410D		BnaA05g02740D	BnaA05g21760D	BnaC04g03100D	BnaC04g49870D	BnaC04g45390D	BnaC07g20410D		BnaA05g07290D	BnaA05g09090D	BnaC04g14790D	BnaC03g13140D	BnaC03g07760D	BnaC01g15700D		BnaC09g47740D	BnaA05g03550D	BnaA05g10840D	BnaC04g39510D	BnaC04g13140D	BnaC03g19000D
BnaA05g12560D	BnaA05g30630D	BnaA05g25440D	BnaC04g26250D	BnaC04g46360D	BnaC04g39840D		BnaA05g02750D	BnaA05g21800D	BnaC04g03120D	BnaC04g50000D	BnaC04g47210D	BnaC07g20420D		BnaA05g07300D	BnaA05g09540D	BnaC04g14820D	BnaC03g13430D	BnaC03g07930D	BnaC01g16080D		BnaC09g47970D	BnaA05g03660D	BnaA05g11060D	BnaC04g39750D	BnaC04g13400D	BnaC03g19560D
BnaA05g12570D	BnaA05g30660D	BnaA05g25540D	BnaC04g26290D	BnaC04g46430D	BnaC04g40070D		BnaA05g02780D	BnaA05g21810D	BnaC04g03350D	BnaC04g50430D	BnaC04g47680D	BnaC07g20620D		BnaA05g07350D	BnaA05g09550D	BnaC04g15470D	BnaC03g13580D	BnaC03g08100D	BnaC01g16430D		BnaC09g47990D	BnaA05g03740D	BnaA05g11140D	BnaC04g39810D	BnaC04g13490D	BnaC03g19960D
BnaA05g12660D	BnaA05g30870D	BnaA05g25570D	BnaC04g26580D	BnaC04g46620D	BnaC04g40290D		BnaA05g02980D	BnaA05g22150D	BnaC04g03400D	BnaC04g50550D	BnaC04g47940D	BnaC07g22160D		BnaA05g07490D	BnaA05g09610D	BnaC04g15590D	BnaC03g13590D	BnaC03g08110D	BnaC01g16440D		BnaC09g48160D	BnaA05g03960D	BnaA05g11280D	BnaC04g40130D	BnaC04g14340D	BnaC03g20100D
BnaA05g12670D	BnaA05g30960D	BnaA05g25630D	BnaC04g28550D	BnaC04g46730D	BnaC04g40500D		BnaA05g03140D	BnaA05g22230D	BnaC04g03430D	BnaC04g50900D	BnaC04g48630D	BnaC07g23090D		BnaA05g07520D	BnaA05g09750D	BnaC04g15990D	BnaC03g14140D	BnaC03g08140D	BnaC01g16660D		BnaC09g48190D	BnaA05g04060D	BnaA05g11330D	BnaC04g40240D	BnaC04g14410D	BnaC03g20800D
BnaA05g12730D	BnaA05g31030D	BnaA05g26020D	BnaC04g28980D	BnaC04g46800D	BnaC04g41200D		BnaA05g03170D	BnaA05g22280D	BnaC04g03440D	BnaC04g50920D	BnaC04g50740D	BnaC07g24470D		BnaA05g07550D	BnaA05g09820D	BnaC04g16070D	BnaC03g14180D	BnaC03g08220D	BnaC01g17270D		BnaC09g48290D	BnaA05g04220D	BnaA05g11360D	BnaC04g40400D	BnaC04g14440D	BnaC03g20820D
BnaA05g13070D	BnaA05g31040D	BnaA05g26070D	BnaC04g29030D	BnaC04g47050D	BnaC04g41260D		BnaA05g03180D	BnaA05g22360D	BnaC04g03700D	BnaC04g51510D	BnaC04g50900D	BnaC07g25440D		BnaA05g07570D	BnaA05g10180D	BnaC04g16100D	BnaC03g14540D	BnaC03g08340D	BnaC01g17510D		BnaC09g49230D	BnaA05g04230D	BnaA05g11420D	BnaC04g40520D	BnaC04g14620D	BnaC03g21630D
BnaA05g13220D	BnaA05g31080D	BnaA05g26180D	BnaC04g29450D	BnaC04g48190D	BnaC04g41350D		BnaA05g03230D	BnaA05g22420D	BnaC04g03870D	BnaC03g00060D	BnaC04g51410D	BnaC07g25850D		BnaA05g07620D	BnaA05g10480D	BnaC04g16140D	BnaC03g15210D	BnaC03g08450D	BnaC01g18280D		BnaA05g00130D	BnaA05g04250D	BnaA05g11470D	BnaC04g40620D	BnaC04g14760D	BnaC03g21840D
BnaA05g13450D	BnaA05g31140D	BnaA05g26220D	BnaC04g29630D	BnaC04g48640D	BnaC04g41610D		BnaA05g03250D	BnaA05g22440D	BnaC04g04230D	BnaC03g00070D	BnaC04g51610D	BnaC07g26120D		BnaA05g07740D	BnaA05g10570D	BnaC04g16150D	BnaC03g15930D	BnaC03g08460D	BnaC01g19300D		BnaA05g00160D	BnaA05g04480D	BnaA05g11930D	BnaC04g40960D	BnaC04g15490D	BnaC03g22020D
BnaA05g13740D	BnaA05g31170D	BnaA05g26660D	BnaC04g30230D	BnaC04g49280D	BnaC04g42060D		BnaA05g03270D	BnaA05g22450D	BnaC04g04490D	BnaC03g00080D	BnaC03g04730D	BnaC07g26280D		BnaA05g07840D	BnaA05g10620D	BnaC04g16320D	BnaC03g15980D	BnaC03g08640D	BnaC01g19450D		BnaA05g00370D	BnaA05g04630D	BnaA05g12070D	BnaC04g40980D	BnaC04g16000D	BnaC03g22270D
BnaA05g13790D	BnaA05g31280D	BnaA05g26810D	BnaC04g30270D	BnaC04g49360D	BnaC04g42120D		BnaA05g03280D	BnaA05g22470D	BnaC04g04590D	BnaC03g00120D	BnaC03g06060D	BnaC07g26500D		BnaA05g07850D	BnaA05g10640D	BnaC04g16390D	BnaC03g16540D	BnaC03g08650D	BnaC01g20260D		BnaA05g00450D	BnaA05g04720D	BnaA05g12180D	BnaC04g41050D	BnaC04g16450D	BnaC03g22400D
BnaA05g13800D	BnaA05g31300D	BnaA05g26940D	BnaC04g30280D	BnaC04g49370D	BnaC04g42170D		BnaA05g03300D	BnaA05g22480D	BnaC04g05020D	BnaC03g00260D	BnaC03g06140D	BnaC07g26700D		BnaA05g07870D	BnaA05g10740D	BnaC04g16630D	BnaC03g16570D	BnaC03g08660D	BnaC01g21110D		BnaA05g00460D	BnaA05g04730D	BnaA05g12200D	BnaC04g41120D	BnaC04g16860D	BnaC03g22410D
BnaA05g13900D	BnaA05g31340D	BnaA05g27140D	BnaC04g30430D	BnaC04g49570D	BnaC04g42380D		BnaA05g03320D	BnaA05g22860D	BnaC04g05030D	BnaC03g01030D	BnaC03g06660D	BnaC07g26800D		BnaA05g07900D	BnaA05g10750D	BnaC04g16650D	BnaC03g16580D	BnaC03g08950D	BnaC01g22300D		BnaA05g00520D	BnaA05g04820D	BnaA05g12210D	BnaC04g41330D	BnaC04g16900D	BnaC03g22420D
BnaA05g14100D	BnaA05g31380D	BnaA05g27180D	BnaC04g30900D	BnaC04g49630D	BnaC04g42440D		BnaA05g03330D	BnaA05g23110D	BnaC04g05440D	BnaC03g01100D	BnaC03g06850D	BnaC07g27700D		BnaA05g07910D	BnaA05g10850D	BnaC04g16800D	BnaC03g16630D	BnaC03g09240D	BnaC01g23010D		BnaA05g00540D	BnaA05g04920D	BnaA05g12350D	BnaC04g41340D	BnaC04g17240D	BnaC03g22500D
BnaA05g14130D	BnaA05g31550D	BnaA05g27540D	BnaC04g30980D	BnaC04g49800D	BnaC04g42630D		BnaA05g03370D	BnaA05g23160D	BnaC04g05630D	BnaC03g01110D	BnaC03g07590D	BnaC07g27870D		BnaA05g08040D	BnaA05g10880D	BnaC04g16820D	BnaC03g17050D	BnaC03g10150D	BnaC01g23090D		BnaA05g00550D	BnaA05g05020D	BnaA05g12390D	BnaC04g41450D	BnaC04g18710D	BnaC03g22610D
BnaA05g14160D	BnaA05g31720D	BnaA05g28020D	BnaC04g31050D	BnaC04g49990D	BnaC04g43040D		BnaA05g03420D	BnaA05g23200D	BnaC04g05750D	BnaC03g01160D	BnaC03g07710D	BnaC07g28230D		BnaA05g08060D	BnaA05g11020D	BnaC04g16830D	BnaC03g17120D	BnaC03g10610D	BnaC01g23750D		BnaA05g00690D	BnaA05g05050D	BnaA05g12430D	BnaC04g41630D	BnaC04g18800D	BnaC03g23570D
BnaA05g14180D	BnaA05g31780D	BnaA05g28070D	BnaC04g31840D	BnaC04g50720D	BnaC04g43300D		BnaA05g03430D	BnaA05g23430D	BnaC04g05780D	BnaC03g01200D	BnaC03g07750D	BnaC07g29710D		BnaA05g08100D	BnaA05g11350D	BnaC04g16840D	BnaC03g17300D	BnaC03g10670D	BnaC01g24150D		BnaA05g00720D	BnaA05g05070D	BnaA05g12510D	BnaC04g41850D	BnaC04g19270D	BnaC03g24210D
BnaA05g14190D	BnaA05g31880D	BnaA05g28090D	BnaC04g31900D	BnaC04g50950D	BnaC04g43750D		BnaA05g03470D	BnaA05g23490D	BnaC04g05990D	BnaC03g01740D	BnaC03g08790D	BnaC07g29740D		BnaA05g08110D	BnaA05g11440D	BnaC04g16850D	BnaC03g17470D	BnaC03g10890D	BnaC01g24670D		BnaA05g00760D	BnaA05g05340D	BnaA05g12530D	BnaC04g43290D	BnaC04g19510D	BnaC03g24640D
BnaA05g14250D	BnaA05g31930D	BnaA05g28110D	BnaC04g31910D	BnaC04g51160D	BnaC04g44310D		BnaA05g03490D	BnaA05g23650D	BnaC04g06030D	BnaC03g01960D	BnaC03g08800D	BnaC07g29830D		BnaA05g08120D	BnaA05g11500D	BnaC04g16940D	BnaC03g17560D	BnaC03g11420D	BnaC01g25010D		BnaA05g00770D	BnaA05g05380D	BnaA05g12690D	BnaC04g43580D	BnaC04g19680D	BnaC03g26080D
BnaA05g14430D	BnaA05g32050D	BnaA05g28220D	BnaC04g32010D	BnaC03g00250D	BnaC04g44320D		BnaA05g03540D	BnaA05g23660D	BnaC04g06100D	BnaC03g02050D	BnaC03g10610D	BnaC07g30460D		BnaA05g08140D	BnaA05g11570D	BnaC04g17100D	BnaC03g17780D	BnaC03g11450D	BnaC01g25550D		BnaA05g00790D	BnaA05g05400D	BnaA05g12950D	BnaC04g44120D	BnaC04g19920D	BnaC03g26310D
BnaA05g14800D	BnaA05g32200D	BnaA05g28420D	BnaC04g32230D	BnaC03g00260D	BnaC04g44540D		BnaA05g03560D	BnaA05g23700D	BnaC04g06220D	BnaC03g02130D	BnaC03g11420D	BnaC07g30560D		BnaA05g08150D	BnaA05g11790D	BnaC04g17220D	BnaC03g17860D	BnaC03g11700D	BnaC01g28420D		BnaA05g00830D	BnaA05g05420D	BnaA05g12980D	BnaC04g44790D	BnaC04g20260D	BnaC03g28420D
BnaA05g14810D	BnaA05g32320D	BnaA05g28510D	BnaC04g32380D	BnaC03g00270D	BnaC04g45060D		BnaA05g03570D	BnaA05g23740D	BnaC04g06670D	BnaC03g02200D	BnaC03g12340D	BnaC07g31220D		BnaA05g08250D	BnaA05g11880D	BnaC04g17230D	BnaC03g18410D	BnaC03g12540D	BnaC01g29980D		BnaA05g00910D	BnaA05g05430D	BnaA05g13030D	BnaC04g44900D	BnaC04g20710D	BnaC03g28690D
BnaA05g14830D	BnaA05g32370D	BnaA05g28550D	BnaC04g32520D	BnaC03g00560D	BnaC04g45640D		BnaA05g03590D	BnaA05g23770D	BnaC04g06680D	BnaC03g02620D	BnaC03g12680D	BnaC07g32280D		BnaA05g08340D	BnaA05g12020D	BnaC04g17300D	BnaC03g19230D	BnaC03g12640D	BnaC01g30850D		BnaA05g00930D	BnaA05g05830D	BnaA05g13070D	BnaC04g45100D	BnaC04g20740D	BnaC03g28730D
BnaA05g14880D	BnaA05g32840D	BnaA05g28610D	BnaC04g32750D	BnaC03g00750D	BnaC04g45690D		BnaA05g03750D	BnaA05g23820D	BnaC04g06720D	BnaC03g03270D	BnaC03g12840D	BnaC07g33200D		BnaA05g08410D	BnaA05g12160D	BnaC04g17370D	BnaC03g19260D	BnaC03g12680D	BnaC01g31820D		BnaA05g00970D	BnaA05g05850D	BnaA05g13290D	BnaC04g45200D	BnaC04g20970D	BnaC03g28760D
BnaA05g14980D	BnaA05g32880D	BnaA05g28640D	BnaC04g32910D	BnaC03g00880D	BnaC04g45700D		BnaA05g03780D	BnaA05g23830D	BnaC04g06830D	BnaC03g03620D	BnaC03g13580D	BnaC07g34350D		BnaA05g08440D	BnaA05g12250D	BnaC04g17380D	BnaC03g20000D	BnaC03g13060D	BnaC01g32000D		BnaA05g01050D	BnaA05g05910D	BnaA05g13450D	BnaC04g45210D	BnaC04g21600D	BnaC03g28920D
BnaA05g15310D	BnaA05g33230D	BnaA05g28870D	BnaC04g33800D	BnaC03g01200D	BnaC04g45710D		BnaA05g03790D	BnaA05g23850D	BnaC04g06890D	BnaC03g03670D	BnaC03g13770D	BnaC07g35090D		BnaA05g08520D	BnaA05g12420D	BnaC04g17420D	BnaC03g20060D	BnaC03g13140D	BnaC01g32380D		BnaA05g01060D	BnaA05g05930D	BnaA05g13550D	BnaC04g45430D	BnaC04g21790D	BnaC03g29910D
BnaA05g15330D	BnaA05g33250D	BnaA05g28920D	BnaC04g35030D	BnaC03g01350D	BnaC04g45940D		BnaA05g03800D	BnaA05g23870D	BnaC04g07160D	BnaC03g03740D	BnaC03g14510D	BnaC07g35220D		BnaA05g08540D	BnaA05g12540D	BnaC04g17670D	BnaC03g20080D	BnaC03g13210D	BnaC01g33500D		BnaA05g01070D	BnaA05g06040D	BnaA05g13680D	BnaC04g45680D	BnaC04g21870D	BnaC03g30260D
BnaA05g15350D	BnaA05g33320D	BnaA05g29070D	BnaC04g35190D	BnaC03g01610D	BnaC04g45950D		BnaA05g03830D	BnaA05g23890D	BnaC04g07690D	BnaC03g04800D	BnaC03g14520D	BnaC07g36030D		BnaA05g08550D	BnaA05g12640D	BnaC04g17750D	BnaC03g20530D	BnaC03g13310D	BnaC01g33790D		BnaA05g01080D	BnaA05g06060D	BnaA05g13740D	BnaC04g45850D	BnaC04g21900D	BnaC03g31130D
BnaA05g15450D	BnaA05g33350D	BnaA05g29090D	BnaC04g35290D	BnaC03g01730D	BnaC04g46190D		BnaA05g03950D	BnaA05g23910D	BnaC04g07790D	BnaC03g04830D	BnaC03g14930D	BnaC07g37060D		BnaA05g08630D	BnaA05g12770D	BnaC04g17780D	BnaC03g20540D	BnaC03g13320D	BnaC01g34970D		BnaA05g01100D	BnaA05g06110D	BnaA05g13750D	BnaC04g46450D	BnaC04g22290D	BnaC03g31350D
BnaA05g15510D	BnaA05g33380D	BnaA05g29770D	BnaC04g35320D	BnaC03g01930D	BnaC04g46640D		BnaA05g04090D	BnaA05g23940D	BnaC04g08010D	BnaC03g04930D	BnaC03g15380D	BnaC07g37780D		BnaA05g08650D	BnaA05g13110D	BnaC04g17820D	BnaC03g21070D	BnaC03g14250D	BnaC01g35230D		BnaA05g01290D	BnaA05g06350D	BnaA05g13790D	BnaC04g46620D	BnaC04g22760D	BnaC03g31580D
BnaA05g15580D	BnaA05g33390D	BnaA05g29910D	BnaC04g35710D	BnaC03g02020D	BnaC04g46680D		BnaA05g04180D	BnaA05g24010D	BnaC04g08100D	BnaC03g05380D	BnaC03g15410D	BnaC07g39200D		BnaA05g08660D	BnaA05g13130D	BnaC04g18870D	BnaC03g21120D	BnaC03g15010D	BnaC01g36370D		BnaA05g01300D	BnaA05g06460D	BnaA05g13800D	BnaC04g47320D	BnaC04g23110D	BnaC03g31890D
BnaA05g15630D	BnaA05g33400D	BnaA05g30120D	BnaC04g35920D	BnaC03g02070D	BnaC04g47040D		BnaA05g04200D	BnaA05g24020D	BnaC04g08110D	BnaC03g05570D	BnaC03g15430D	BnaC07g40160D		BnaA05g08720D	BnaA05g13230D	BnaC04g19660D	BnaC03g21360D	BnaC03g16150D	BnaC01g36420D		BnaA05g01410D	BnaA05g06530D	BnaA05g13850D	BnaC04g47470D	BnaC04g23530D	BnaC03g32010D
BnaA05g15690D	BnaA05g33410D	BnaA05g30260D	BnaC04g35930D	BnaC03g02130D	BnaC04g47200D		BnaA05g04240D	BnaA05g24030D	BnaC04g08160D	BnaC03g05820D	BnaC03g16530D	BnaC07g41210D		BnaA05g08860D	BnaA05g13560D	BnaC04g19910D	BnaC03g21650D	BnaC03g16480D	BnaC01g36920D		BnaA05g01500D	BnaA05g06730D	BnaA05g13900D	BnaC04g47500D	BnaC04g23890D	BnaC03g32060D
BnaA05g15730D	BnaA05g33420D	BnaA05g30330D	BnaC04g36180D	BnaC03g02140D	BnaC04g47290D		BnaA05g04300D	BnaA05g24040D	BnaC04g08170D	BnaC03g05940D	BnaC03g16860D	BnaC07g42210D		BnaA05g09110D	BnaA05g13700D	BnaC04g21140D	BnaC03g21860D	BnaC03g17030D	BnaC01g37130D		BnaA05g01620D	BnaA05g06950D	BnaA05g14000D	BnaC04g48090D	BnaC04g24160D	BnaC03g32290D
BnaA05g15740D	BnaA05g33430D	BnaA05g30680D	BnaC04g36700D	BnaC03g02200D	BnaC04g47620D		BnaA05g04350D	BnaA05g24050D	BnaC04g08320D	BnaC03g06000D	BnaC03g17780D	BnaC07g43050D		BnaA05g09140D	BnaA05g13920D	BnaC04g21410D	BnaC03g21980D	BnaC03g17650D	BnaC01g38950D		BnaA05g01680D	BnaA05g07380D	BnaA05g14060D	BnaC04g48190D	BnaC04g24760D	BnaC03g32300D
BnaA05g15820D	BnaA05g33440D	BnaA05g30860D	BnaC04g36730D	BnaC03g02260D	BnaC04g47750D		BnaA05g04370D	BnaA05g24070D	BnaC04g08350D	BnaC03g06010D	BnaC03g18820D	BnaC07g43170D		BnaA05g09300D	BnaA05g14370D	BnaC04g21480D	BnaC03g22170D	BnaC03g17660D	BnaC01g38960D		BnaA05g01820D	BnaA05g07470D	BnaA05g14120D	BnaC04g48260D	BnaC04g25340D	BnaC03g32370D
BnaA05g15860D	BnaA05g33470D	BnaA05g30980D	BnaC04g36890D	BnaC03g02340D	BnaC04g47840D		BnaA05g04480D	BnaA05g24090D	BnaC04g08510D	BnaC03g06210D	BnaC03g20080D	BnaC07g43190D		BnaA05g09330D	BnaA05g14620D	BnaC04g21540D	BnaC03g22460D	BnaC03g17780D	BnaC01g39330D		BnaA05g01840D	BnaA05g07600D	BnaA05g14130D	BnaC04g48360D	BnaC04g25770D	BnaC03g32720D
BnaA05g15980D	BnaA05g33480D	BnaA05g31370D	BnaC04g37520D	BnaC03g02560D	BnaC04g48150D		BnaA05g04540D	BnaA05g24100D	BnaC04g08660D	BnaC03g06270D	BnaC03g20860D	BnaC07g44150D		BnaA05g09510D	BnaA05g14680D	BnaC04g21630D	BnaC03g23310D	BnaC03g17880D	BnaC01g39390D		BnaA05g01850D	BnaA05g07690D	BnaA05g14490D	BnaC04g48700D	BnaC04g26090D	BnaC03g32770D
BnaA05g16060D	BnaA05g33510D	BnaA05g31400D	BnaC04g37750D	BnaC03g02620D	BnaC04g48370D		BnaA05g04580D	BnaA05g24110D	BnaC04g08700D	BnaC03g06320D	BnaC03g21120D	BnaC07g46510D		BnaA05g09700D	BnaA05g14760D	BnaC04g21720D	BnaC03g23460D	BnaC03g17930D	BnaC01g40320D		BnaA05g01860D	BnaA05g07770D	BnaA05g14560D	BnaC04g48930D	BnaC04g26290D	BnaC03g32780D
BnaA05g16120D	BnaA05g33520D	BnaA05g31660D	BnaC04g37910D	BnaC03g02760D	BnaC04g48630D		BnaA05g04600D	BnaA05g24120D	BnaC04g08800D	BnaC03g06660D	BnaC03g22110D	BnaC07g46820D		BnaA05g09780D	BnaA05g14770D	BnaC04g21770D	BnaC03g23850D	BnaC03g18280D	BnaA02g00920D		BnaA05g01960D	BnaA05g07860D	BnaA05g14570D	BnaC04g49440D	BnaC04g26410D	BnaC03g33630D
BnaA05g16130D	BnaA05g33580D	BnaA05g31850D	BnaC04g38020D	BnaC03g02770D	BnaC04g48880D		BnaA05g04660D	BnaA05g24150D	BnaC04g08870D	BnaC03g06700D	BnaC03g22390D	BnaA01g00190D		BnaA05g09800D	BnaA05g15170D	BnaC04g21780D	BnaC03g24290D	BnaC03g18350D	BnaA02g02440D		BnaA05g02210D	BnaA05g07920D	BnaA05g14610D	BnaC04g49570D	BnaC04g26460D	BnaC03g33700D
BnaA05g16150D	BnaA05g33630D	BnaA05g32090D	BnaC04g38080D	BnaC03g03220D	BnaC04g49300D		BnaA05g04770D	BnaA05g24170D	BnaC04g09150D	BnaC03g07170D	BnaC03g22750D	BnaA01g00360D		BnaA05g09910D	BnaA05g15200D	BnaC04g22220D	BnaC03g24600D	BnaC03g18830D	BnaA02g02500D		BnaA05g02220D	BnaA05g07960D	BnaA05g14690D	BnaC04g49790D	BnaC04g26660D	BnaC03g33750D
BnaA05g16170D	BnaA05g33670D	BnaA05g32580D	BnaC04g38280D	BnaC03g03270D	BnaC04g49900D		BnaA05g04780D	BnaA05g24190D	BnaC04g09160D	BnaC03g07400D	BnaC03g23340D	BnaA01g01010D		BnaA05g09930D	BnaA05g15220D	BnaC04g22270D	BnaC03g24720D	BnaC03g19210D	BnaA02g04740D		BnaA05g02250D	BnaA05g07980D	BnaA05g14830D	BnaC04g49830D	BnaC04g26790D	BnaC03g34320D
BnaA05g16180D	BnaA05g33780D	BnaA05g32660D	BnaC04g38450D	BnaC03g03390D	BnaC04g49940D		BnaA05g04830D	BnaA05g24200D	BnaC04g09780D	BnaC03g07570D	BnaC03g23800D	BnaA01g01330D		BnaA05g09950D	BnaA05g15290D	BnaC04g22310D	BnaC03g24910D	BnaC03g19250D	BnaA02g05020D		BnaA05g02280D	BnaA05g08010D	BnaA05g14930D	BnaC04g49950D	BnaC04g27590D	BnaC03g34340D
BnaA05g16260D	BnaA05g33840D	BnaA05g32850D	BnaC04g38960D	BnaC03g03410D	BnaC04g49960D		BnaA05g04890D	BnaA05g24220D	BnaC04g10220D	BnaC03g07730D	BnaC03g24250D	BnaA01g02060D		BnaA05g09980D	BnaA05g15790D	BnaC04g22360D	BnaC03g25220D	BnaC03g19480D	BnaA02g05660D		BnaA05g02300D	BnaA05g08070D	BnaA05g14980D	BnaC04g50460D	BnaC04g27650D	BnaC03g34830D
BnaA05g16630D	BnaA05g33880D	BnaA05g32970D	BnaC04g38970D	BnaC03g03440D	BnaC04g50050D		BnaA05g04960D	BnaA05g24230D	BnaC04g10270D	BnaC03g07740D	BnaC03g25830D	BnaA01g02570D		BnaA05g09990D	BnaA05g15980D	BnaC04g22410D	BnaC03g25530D	BnaC03g19610D	BnaA02g06020D		BnaA05g02330D	BnaA05g08370D	BnaA05g15250D	BnaC04g50600D	BnaC04g28250D	BnaC03g35260D
BnaA05g16650D	BnaA05g33900D	BnaA05g33000D	BnaC04g39130D	BnaC03g03670D	BnaC04g50230D		BnaA05g04970D	BnaA05g24260D	BnaC04g10470D	BnaC03g07940D	BnaC03g26480D	BnaA01g05070D		BnaA05g10050D	BnaA05g16340D	BnaC04g22460D	BnaC03g26160D	BnaC03g20280D	BnaA02g06730D		BnaA05g02360D	BnaA05g08470D	BnaA05g15310D	BnaC04g50900D	BnaC04g28550D	BnaC03g35680D
BnaA05g16660D	BnaA05g33920D	BnaA05g33020D	BnaC04g39200D	BnaC03g03770D	BnaC04g50550D		BnaA05g05120D	BnaA05g24300D	BnaC04g10530D	BnaC03g08040D	BnaC03g26780D	BnaA01g05290D		BnaA05g10380D	BnaA05g16730D	BnaC04g22470D	BnaC03g26260D	BnaC03g20990D	BnaA02g06790D		BnaA05g02480D	BnaA05g08560D	BnaA05g15330D	BnaC04g51310D	BnaC04g28880D	BnaC03g35870D
BnaA05g16680D	BnaA05g33940D	BnaA05g33030D	BnaC04g39410D	BnaC03g03860D	BnaC04g50760D		BnaA05g05140D	BnaA05g24310D	BnaC04g10570D	BnaC03g08090D	BnaC03g27370D	BnaA01g05960D		BnaA05g10660D	BnaA05g17430D	BnaC04g22670D	BnaC03g26300D	BnaC03g21390D	BnaA02g07020D		BnaA05g02560D	BnaA05g08640D	BnaA05g15340D	BnaC04g51480D	BnaC04g29010D	BnaC03g36170D
BnaA05g16700D	BnaA05g33950D	BnaA05g33100D	BnaC04g40770D	BnaC03g03880D	BnaC04g51100D		BnaA05g05190D	BnaA05g24320D	BnaC04g10580D	BnaC03g08390D	BnaC03g28340D	BnaA01g06170D		BnaA05g10670D	BnaA05g17480D	BnaC04g23330D	BnaC03g26400D	BnaC03g21850D	BnaA02g08050D		BnaA05g02610D	BnaA05g08780D	BnaA05g15420D	BnaC03g00060D	BnaC04g29030D	BnaC03g36450D
BnaA05g16730D	BnaA05g33990D	BnaA05g33210D	BnaC04g40820D	BnaC03g04500D	BnaC03g00180D		BnaA05g05240D	BnaA05g24380D	BnaC04g10930D	BnaC03g08410D	BnaC03g29290D	BnaA01g06600D		BnaA05g10700D	BnaA05g17840D	BnaC04g23460D	BnaC03g26780D	BnaC03g21860D	BnaA02g08530D		BnaA05g02640D	BnaA05g08840D	BnaA05g15450D	BnaC03g00070D	BnaC04g29230D	BnaC03g36460D
BnaA05g16920D	BnaA05g34000D	BnaA05g33290D	BnaC04g40980D	BnaC03g04520D	BnaC03g00210D		BnaA05g05500D	BnaA05g24390D	BnaC04g11110D	BnaC03g08550D	BnaC03g29500D	BnaA01g06740D		BnaA05g10840D	BnaA05g18290D	BnaC04g23540D	BnaC03g27000D	BnaC03g22060D	BnaA02g09590D		BnaA05g02650D	BnaA05g08870D	BnaA05g15830D	BnaC03g00250D	BnaC04g29270D	BnaC03g37210D
BnaA05g16970D	BnaA05g34060D	BnaA05g33460D	BnaC04g41410D	BnaC03g04530D	BnaC03g00700D		BnaA05g05620D	BnaA05g24420D	BnaC04g11160D	BnaC03g08770D	BnaC03g29810D	BnaA01g07750D		BnaA05g10960D	BnaA05g18390D	BnaC04g24410D	BnaC03g27100D	BnaC03g22140D	BnaA02g09650D		BnaA05g02670D	BnaA05g08920D	BnaA05g15860D	BnaC03g00710D	BnaC04g29310D	BnaC03g37530D
BnaA05g16980D	BnaA05g34080D	BnaA05g34020D	BnaC04g41660D	BnaC03g04720D	BnaC03g00970D		BnaA05g05700D	BnaA05g24430D	BnaC04g11750D	BnaC03g08800D	BnaC03g30980D	BnaA01g08500D		BnaA05g11140D	BnaA05g18430D	BnaC04g24510D	BnaC03g27120D	BnaC03g22640D	BnaA02g10160D		BnaA05g02680D	BnaA05g09060D	BnaA05g15950D	BnaC03g01160D	BnaC04g29630D	BnaC03g39130D
BnaA05g16990D	BnaA05g34090D	BnaC04g00010D	BnaC04g41670D	BnaC03g04730D	BnaC03g01080D		BnaA05g05840D	BnaA05g24460D	BnaC04g12100D	BnaC03g08810D	BnaC03g31700D	BnaA01g09310D		BnaA05g11170D	BnaA05g18520D	BnaC04g24580D	BnaC03g27360D	BnaC03g22950D	BnaA02g10720D		BnaA05g02710D	BnaA05g09440D	BnaA05g16060D	BnaC03g01190D	BnaC04g29700D	BnaC03g39380D
BnaA05g17000D	BnaA05g34100D	BnaC04g00020D	BnaC04g42060D	BnaC03g04940D	BnaC03g01360D		BnaA05g05850D	BnaA05g24470D	BnaC04g12410D	BnaC03g08820D	BnaC03g31830D	BnaA01g10430D		BnaA05g11220D	BnaA05g18660D	BnaC04g24780D	BnaC03g27470D	BnaC03g23170D	BnaA02g11050D		BnaA05g02740D	BnaA05g09540D	BnaA05g16170D	BnaC03g01200D	BnaC04g29780D	BnaC03g39520D
BnaA05g17100D	BnaA05g34110D	BnaC04g00030D	BnaC04g42120D	BnaC03g05020D	BnaC03g01370D		BnaA05g05920D	BnaA05g24480D	BnaC04g12830D	BnaC03g08950D	BnaC03g32150D	BnaA01g11370D		BnaA05g11250D	BnaA05g18760D	BnaC04g24860D	BnaC03g27560D	BnaC03g23280D	BnaA02g11190D		BnaA05g02780D	BnaA05g09570D	BnaA05g16180D	BnaC03g01230D	BnaC04g29790D	BnaC03g39690D
BnaA05g17160D	BnaA05g34130D	BnaC04g00110D	BnaC04g42380D	BnaC03g05040D	BnaC03g01420D		BnaA05g06000D	BnaA05g24490D	BnaC04g12860D	BnaC03g09060D	BnaC03g32530D	BnaA01g11840D		BnaA05g11280D	BnaA05g18830D	BnaC04g24960D	BnaC03g28610D	BnaC03g23930D	BnaA02g11690D		BnaA05g02830D	BnaA05g09590D	BnaA05g16330D	BnaC03g01240D	BnaC04g29850D	BnaC03g40170D
BnaA05g17390D	BnaA05g34150D	BnaC04g00120D	BnaC04g42630D	BnaC03g05110D	BnaC03g01660D		BnaA05g06280D	BnaA05g24500D	BnaC04g13230D	BnaC03g09080D	BnaC03g34180D	BnaA01g11870D		BnaA05g11390D	BnaA05g18880D	BnaC04g25280D	BnaC03g28670D	BnaC03g24040D	BnaA02g12230D		BnaA05g02850D	BnaA05g09600D	BnaA05g16460D	BnaC03g01290D	BnaC04g30120D	BnaC03g40570D
BnaA05g17520D	BnaA05g34160D	BnaC04g00160D	BnaC04g43130D	BnaC03g05820D	BnaC03g01900D		BnaA05g06410D	BnaA05g24510D	BnaC04g13570D	BnaC03g09400D	BnaC03g36400D	BnaA01g13280D		BnaA05g11470D	BnaA05g18900D	BnaC04g25760D	BnaC03g28840D	BnaC03g24050D	BnaA02g12250D		BnaA05g03140D	BnaA05g09810D	BnaA05g16480D	BnaC03g01480D	BnaC04g30220D	BnaC03g40660D
BnaA05g18040D	BnaC04g00300D	BnaC04g00170D	BnaC04g43170D	BnaC03g05840D	BnaC03g02420D		BnaA05g06440D	BnaA05g24520D	BnaC04g13580D	BnaC03g09440D	BnaC03g36410D	BnaA01g13420D		BnaA05g12210D	BnaA05g19270D	BnaC04g25990D	BnaC03g29050D	BnaC03g24900D	BnaA02g12560D		BnaA05g03330D	BnaA05g09820D	BnaA05g16490D	BnaC03g01660D	BnaC04g30270D	BnaC03g41640D
BnaA05g18050D	BnaC04g00350D	BnaC04g00180D	BnaC04g43330D	BnaC03g05940D	BnaC03g02850D		BnaA05g06580D	BnaA05g24530D	BnaC04g13680D	BnaC03g09490D	BnaC03g36420D	BnaA01g13750D		BnaA05g12320D	BnaA05g19330D	BnaC04g26020D	BnaC03g29060D	BnaC03g24910D	BnaA02g14450D		BnaA05g03390D	BnaA05g09830D	BnaA05g16630D	BnaC03g01740D	BnaC04g30500D	BnaC03g42610D
BnaA05g18070D	BnaC04g00380D	BnaC04g00190D	BnaC04g43560D	BnaC03g06000D	BnaC03g03510D		BnaA05g06700D	BnaA05g24540D	BnaC04g14770D	BnaC03g09870D	BnaC03g36530D	BnaA01g13780D		BnaA05g12500D	BnaA05g19450D	BnaC04g26040D	BnaC03g29360D	BnaC03g25010D	BnaA02g15350D		BnaA05g03490D	BnaA05g10030D	BnaA05g16660D	BnaC03g01930D	BnaC04g30760D	BnaC03g44230D
BnaA05g18100D	BnaC04g00470D	BnaC04g00200D	BnaC04g43580D	BnaC03g06040D	BnaC03g03530D		BnaA05g06710D	BnaA05g24550D	BnaC04g14820D	BnaC03g10130D	BnaC03g36620D	BnaA01g14860D		BnaA05g12510D	BnaA05g19460D	BnaC04g26340D	BnaC03g30020D	BnaC03g26230D	BnaA02g16020D		BnaA05g03560D	BnaA05g10040D	BnaA05g16720D	BnaC03g02130D	BnaC04g30900D	BnaC03g44480D
BnaA05g18150D	BnaC04g00580D	BnaC04g00260D	BnaC04g43670D	BnaC03g06050D	BnaC03g05000D		BnaA05g06720D	BnaA05g24580D	BnaC04g15370D	BnaC03g10530D	BnaC03g36660D	BnaA01g14870D		BnaA05g12530D	BnaA05g19520D	BnaC04g26370D	BnaC03g30240D	BnaC03g26480D	BnaA02g16120D		BnaA05g03710D	BnaA05g10280D	BnaA05g16920D	BnaC03g02240D	BnaC04g30990D	BnaC03g44490D
BnaA05g18210D	BnaC04g00800D	BnaC04g00270D	BnaC04g43920D	BnaC03g06260D	BnaC03g05580D		BnaA05g06830D	BnaA05g24590D	BnaC04g15470D	BnaC03g10610D	BnaC03g36700D	BnaA01g15730D		BnaA05g12560D	BnaA05g19550D	BnaC04g26460D	BnaC03g30550D	BnaC03g26940D	BnaA02g16170D		BnaA05g03750D	BnaA05g10300D	BnaA05g16930D	BnaC03g02370D	BnaC04g31900D	BnaC03g44500D
BnaA05g18250D	BnaC04g00810D	BnaC04g00550D	BnaC04g44100D	BnaC03g06320D	BnaC03g05800D		BnaA05g06920D	BnaA05g24610D	BnaC04g15590D	BnaC03g10750D	BnaC03g36730D	BnaA01g15880D		BnaA05g12570D	BnaA05g19640D	BnaC04g26720D	BnaC03g30950D	BnaC03g26960D	BnaA02g16460D		BnaA05g03790D	BnaA05g10480D	BnaA05g17390D	BnaC03g02600D	BnaC04g32230D	BnaC03g44630D
BnaA05g18310D	BnaC04g00880D	BnaC04g00590D	BnaC04g44950D	BnaC03g07570D	BnaC03g05890D		BnaA05g06930D	BnaA05g24620D	BnaC04g15670D	BnaC03g11050D	BnaC03g37790D	BnaA01g17010D		BnaA05g12660D	BnaA05g19750D	BnaC04g27080D	BnaC03g30980D	BnaC03g27000D	BnaA02g16590D		BnaA05g03950D	BnaA05g10520D	BnaA05g17420D	BnaC03g03270D	BnaC04g32540D	BnaC03g45100D
BnaA05g18490D	BnaC04g00930D	BnaC04g00620D	BnaC04g45060D	BnaC03g07730D	BnaC03g05930D		BnaA05g06940D	BnaA05g24660D	BnaC04g15700D	BnaC03g11270D	BnaC03g37960D	BnaA01g17170D		BnaA05g12670D	BnaA05g20080D	BnaC04g27670D	BnaC03g31090D	BnaC03g27010D	BnaA02g16600D		BnaA05g04070D	BnaA05g10640D	BnaA05g17500D	BnaC03g03280D	BnaC04g32570D	BnaC03g45120D
BnaA05g18560D	BnaC04g01070D	BnaC04g00770D	BnaC04g45170D	BnaC03g07940D	BnaC03g06070D		BnaA05g06970D	BnaA05g24690D	BnaC04g15750D	BnaC03g12060D	BnaC03g38290D	BnaA01g17700D		BnaA05g12730D	BnaA05g20100D	BnaC04g28070D	BnaC03g31240D	BnaC03g27100D	BnaA02g16680D		BnaA05g04200D	BnaA05g10720D	BnaA05g17520D	BnaC03g04060D	BnaC04g32800D	BnaC03g46180D
BnaA05g18710D	BnaC04g02080D	BnaC04g00920D	BnaC04g45560D	BnaC03g08040D	BnaC03g06140D		BnaA05g07150D	BnaA05g24730D	BnaC04g15940D	BnaC03g12640D	BnaC03g38300D	BnaA01g19970D		BnaA05g12840D	BnaA05g20140D	BnaC04g28120D	BnaC03g31390D	BnaC03g27720D	BnaA02g17490D		BnaA05g04210D	BnaA05g10740D	BnaA05g18100D	BnaC03g05820D	BnaC04g32810D	BnaC03g47030D
BnaA05g18770D	BnaC04g02100D	BnaC04g01000D	BnaC04g45700D	BnaC03g08050D	BnaC03g06310D		BnaA05g07200D	BnaA05g24760D	BnaC04g15980D	BnaC03g12840D	BnaC03g38830D	BnaA01g19980D		BnaA05g12950D	BnaA05g20270D	BnaC04g28260D	BnaC03g31550D	BnaC03g27880D	BnaA02g17810D		BnaA05g04300D	BnaA05g10750D	BnaA05g18150D	BnaC03g05850D	BnaC04g32920D	BnaC03g47800D
BnaA05g18790D	BnaC04g02150D	BnaC04g01290D	BnaC04g45850D	BnaC03g08100D	BnaC03g06460D		BnaA05g07210D	BnaA05g24780D	BnaC04g15990D	BnaC03g13140D	BnaC03g39000D	BnaA01g20560D		BnaA05g13010D	BnaA05g20360D	BnaC04g28390D	BnaC03g31790D	BnaC03g27980D	BnaA02g18610D		BnaA05g04350D	BnaA05g10880D	BnaA05g18310D	BnaC03g06280D	BnaC04g32950D	BnaC03g47940D
BnaA05g18800D	BnaC04g02340D	BnaC04g01550D	BnaC04g46650D	BnaC03g08120D	BnaC03g06510D		BnaA05g07290D	BnaA05g24800D	BnaC04g16010D	BnaC03g13250D	BnaC03g39380D	BnaA01g20770D		BnaA05g13070D	BnaA05g20510D	BnaC04g28530D	BnaC03g32010D	BnaC03g28880D	BnaA02g18720D		BnaA05g04370D	BnaA05g11020D	BnaA05g18560D	BnaC03g06330D	BnaC04g33140D	BnaC03g48710D
BnaA05g19300D	BnaC04g02370D	BnaC04g01570D	BnaC04g46900D	BnaC03g08220D	BnaC03g06560D		BnaA05g07300D	BnaA05g24830D	BnaC04g16070D	BnaC03g13580D	BnaC03g41100D	BnaA01g20890D		BnaA05g13100D	BnaA05g20580D	BnaC04g28780D	BnaC03g32230D	BnaC03g28950D	BnaA02g19780D		BnaA05g04400D	BnaA05g11210D	BnaA05g18710D	BnaC03g06840D	BnaC04g33870D	BnaC03g49060D
BnaA05g19360D	BnaC04g02870D	BnaC04g01970D	BnaC04g47290D	BnaC03g08310D	BnaC03g06630D		BnaA05g07310D	BnaA05g24860D	BnaC04g16320D	BnaC03g13590D	BnaC03g43110D	BnaA01g22400D		BnaA05g13220D	BnaA05g20640D	BnaC04g28810D	BnaC03g32250D	BnaC03g29100D	BnaA02g19840D		BnaA05g04470D	BnaA05g11340D	BnaA05g18730D	BnaC03g07190D	BnaC04g33900D	BnaC03g49450D
BnaA05g19380D	BnaC04g02910D	BnaC04g02200D	BnaC04g47340D	BnaC03g08340D	BnaC03g06850D		BnaA05g07330D	BnaA05g24870D	BnaC04g16390D	BnaC03g13600D	BnaC03g44110D	BnaA01g22970D		BnaA05g13240D	BnaA05g20660D	BnaC04g29120D	BnaC03g32310D	BnaC03g29280D	BnaA02g19950D		BnaA05g04490D	BnaA05g11350D	BnaA05g18790D	BnaC03g07400D	BnaC04g33980D	BnaC03g50030D
BnaA05g19560D	BnaC04g03110D	BnaC04g02360D	BnaC04g47350D	BnaC03g08460D	BnaC03g07100D		BnaA05g07350D	BnaA05g24880D	BnaC04g16630D	BnaC03g13910D	BnaC03g44340D	BnaA01g23710D		BnaA05g13450D	BnaA05g20690D	BnaC04g29130D	BnaC03g32650D	BnaC03g29290D	BnaA02g19960D		BnaA05g04540D	BnaA05g11440D	BnaA05g18800D	BnaC03g07470D	BnaC04g34320D	BnaC03g50270D
BnaA05g19740D	BnaC04g03260D	BnaC04g02510D	BnaC04g47520D	BnaC03g08550D	BnaC03g07110D		BnaA05g07360D	BnaA05g24910D	BnaC04g16650D	BnaC03g14180D	BnaC03g45990D	BnaA01g24320D		BnaA05g13520D	BnaA05g20830D	BnaC04g29140D	BnaC03g33010D	BnaC03g29830D	BnaA02g21290D		BnaA05g04580D	BnaA05g11500D	BnaA05g18850D	BnaC03g07570D	BnaC04g34910D	BnaC03g50720D
BnaA05g19760D	BnaC04g03310D	BnaC04g02720D	BnaC04g47720D	BnaC03g08640D	BnaC03g07650D		BnaA05g07440D	BnaA05g24930D	BnaC04g16850D	BnaC03g14740D	BnaC03g46170D	BnaA01g24440D		BnaA05g13740D	BnaA05g21200D	BnaC04g29410D	BnaC03g33130D	BnaC03g30240D	BnaA02g21450D		BnaA05g04640D	BnaA05g11570D	BnaA05g19110D	BnaC03g07700D	BnaC04g35190D	BnaC03g50770D
BnaA05g19810D	BnaC04g03340D	BnaC04g02750D	BnaC04g47990D	BnaC03g08650D	BnaC03g07680D		BnaA05g07490D	BnaA05g24970D	BnaC04g16940D	BnaC03g15030D	BnaC03g46230D	BnaA01g25300D		BnaA05g13760D	BnaA05g21390D	BnaC04g29860D	BnaC03g33450D	BnaC03g30400D	BnaA02g21770D		BnaA05g04660D	BnaA05g11780D	BnaA05g19140D	BnaC03g07730D	BnaC04g35330D	BnaC03g51040D
BnaA05g19840D	BnaC04g03650D	BnaC04g02840D	BnaC04g48360D	BnaC03g08660D	BnaC03g07850D		BnaA05g07520D	BnaA05g24990D	BnaC04g17100D	BnaC03g15210D	BnaC03g47350D	BnaA01g26330D		BnaA05g13790D	BnaA05g21450D	BnaC04g30110D	BnaC03g33840D	BnaC03g30550D	BnaA02g21850D		BnaA05g04670D	BnaA05g11880D	BnaA05g19210D	BnaC03g07740D	BnaC04g35710D	BnaC03g51050D
BnaA05g19880D	BnaC04g03670D	BnaC04g02860D	BnaC04g48370D	BnaC03g08670D	BnaC03g08080D		BnaA05g07550D	BnaA05g25010D	BnaC04g17220D	BnaC03g15270D	BnaC03g47400D	BnaA01g26720D		BnaA05g13800D	BnaA05g22090D	BnaC04g30400D	BnaC03g33900D	BnaC03g30600D	BnaA02g22690D		BnaA05g04740D	BnaA05g12020D	BnaA05g19300D	BnaC03g07760D	BnaC04g35870D	BnaC03g51100D
BnaA05g19910D	BnaC04g03680D	BnaC04g02880D	BnaC04g48630D	BnaC03g08810D	BnaC03g09400D		BnaA05g07570D	BnaA05g25020D	BnaC04g17670D	BnaC03g15630D	BnaC03g47900D	BnaA01g26920D		BnaA05g13900D	BnaA05g22390D	BnaC04g30630D	BnaC03g33970D	BnaC03g30670D	BnaA02g23230D		BnaA05g04770D	BnaA05g12160D	BnaA05g19380D	BnaC03g07800D	BnaC04g35900D	BnaC03g51360D
BnaA05g19950D	BnaC04g03710D	BnaC04g02890D	BnaC04g48700D	BnaC03g08870D	BnaC03g09690D		BnaA05g07620D	BnaA05g25030D	BnaC04g17710D	BnaC03g15740D	BnaC03g48570D	BnaA01g28190D		BnaA05g13940D	BnaA05g22410D	BnaC04g30680D	BnaC03g34280D	BnaC03g31530D	BnaA02g23640D		BnaA05g04780D	BnaA05g12250D	BnaA05g19470D	BnaC03g07880D	BnaC04g35920D	BnaC03g53560D
BnaA05g19960D	BnaC04g03820D	BnaC04g02930D	BnaC04g48750D	BnaC03g08920D	BnaC03g09700D		BnaA05g07740D	BnaA05g25040D	BnaC04g18650D	BnaC03g15940D	BnaC03g48720D	BnaA01g28500D		BnaA05g13970D	BnaA05g22420D	BnaC04g30690D	BnaC03g34940D	BnaC03g31690D	BnaA02g24930D		BnaA05g04790D	BnaA05g12420D	BnaA05g19480D	BnaC03g07970D	BnaC04g36180D	BnaC03g54490D
BnaA05g19970D	BnaC04g03930D	BnaC04g03010D	BnaC04g49440D	BnaC03g08930D	BnaC03g09980D		BnaA05g07800D	BnaA05g25050D	BnaC04g19480D	BnaC03g15980D	BnaC03g49190D	BnaA01g28620D		BnaA05g14120D	BnaA05g22440D	BnaC04g31110D	BnaC03g34950D	BnaC03g31700D	BnaA02g25840D		BnaA05g04830D	BnaA05g12490D	BnaA05g19490D	BnaC03g08090D	BnaC04g36340D	BnaC03g55640D
BnaA05g20000D	BnaC04g03970D	BnaC04g03060D	BnaC04g49670D	BnaC03g09050D	BnaC03g10000D		BnaA05g07820D	BnaA05g25080D	BnaC04g19570D	BnaC03g16130D	BnaC03g49300D	BnaA01g29690D		BnaA05g14130D	BnaA05g22450D	BnaC04g31500D	BnaC03g34980D	BnaC03g31790D	BnaA02g26240D		BnaA05g04860D	BnaA05g12640D	BnaA05g19580D	BnaC03g08110D	BnaC04g36430D	BnaC03g55670D
BnaA05g20020D	BnaC04g04130D	BnaC04g03090D	BnaC04g49730D	BnaC03g09060D	BnaC03g10190D		BnaA05g07840D	BnaA05g25150D	BnaC04g20260D	BnaC03g16140D	BnaC03g49380D	BnaA01g29700D		BnaA05g14430D	BnaA05g22480D	BnaC04g31620D	BnaC03g35080D	BnaC03g31900D	BnaA02g26710D		BnaA05g04890D	BnaA05g13050D	BnaA05g19630D	BnaC03g08120D	BnaC04g36700D	BnaC03g56190D
BnaA05g20040D	BnaC04g04170D	BnaC04g03100D	BnaC04g49790D	BnaC03g09080D	BnaC03g10260D		BnaA05g07850D	BnaA05g25160D	BnaC04g21020D	BnaC03g16770D	BnaC03g49410D	BnaA01g29870D		BnaA05g14690D	BnaA05g22500D	BnaC04g31720D	BnaC03g35560D	BnaC03g31940D	BnaA02g28070D		BnaA05g05120D	BnaA05g13230D	BnaA05g19740D	BnaC03g08220D	BnaC04g36760D	BnaC03g56570D
BnaA05g20050D	BnaC04g04290D	BnaC04g03120D	BnaC04g49860D	BnaC03g09340D	BnaC03g10270D		BnaA05g07870D	BnaA05g25200D	BnaC04g21540D	BnaC03g17300D	BnaC03g49620D	BnaA01g30140D		BnaA05g14810D	BnaA05g22510D	BnaC04g31880D	BnaC03g36050D	BnaC03g32070D	BnaA02g28550D		BnaA05g05140D	BnaA05g13530D	BnaA05g19750D	BnaC03g08570D	BnaC04g36990D	BnaC03g57110D
BnaA05g20090D	BnaC04g04370D	BnaC04g03180D	BnaC04g49980D	BnaC03g09360D	BnaC03g10340D		BnaA05g07890D	BnaA05g25220D	BnaC04g21690D	BnaC03g17470D	BnaC03g49680D	BnaA01g30930D		BnaA05g14830D	BnaA05g22520D	BnaC04g32030D	BnaC03g36440D	BnaC03g32120D	BnaA02g28770D		BnaA05g05170D	BnaA05g13560D	BnaA05g19800D	BnaC03g08770D	BnaC04g37220D	BnaC03g57130D
BnaA05g20210D	BnaC04g04400D	BnaC04g03300D	BnaC04g50000D	BnaC03g09500D	BnaC03g10420D		BnaA05g07900D	BnaA05g25260D	BnaC04g21720D	BnaC03g17660D	BnaC03g49720D	BnaA01g31320D		BnaA05g14880D	BnaA05g22540D	BnaC04g32210D	BnaC03g36530D	BnaC03g32310D	BnaA02g29610D		BnaA05g05190D	BnaA05g13700D	BnaA05g19810D	BnaC03g08790D	BnaC04g37260D	BnaC03g57580D
BnaA05g20220D	BnaC04g04410D	BnaC04g03610D	BnaC04g50530D	BnaC03g09810D	BnaC03g10950D		BnaA05g07910D	BnaA05g25270D	BnaC04g22010D	BnaC03g17770D	BnaC03g49990D	BnaA01g32440D		BnaA05g14980D	BnaA05g22690D	BnaC04g32660D	BnaC03g36720D	BnaC03g32360D	BnaA02g30270D		BnaA05g05230D	BnaA05g14180D	BnaA05g19840D	BnaC03g08800D	BnaC04g37520D	BnaC03g57600D
BnaA05g20240D	BnaC04g04800D	BnaC04g03960D	BnaC04g50550D	BnaC03g09860D	BnaC03g11340D		BnaA05g07950D	BnaA05g25300D	BnaC04g22080D	BnaC03g17780D	BnaC03g50000D	BnaA01g33660D		BnaA05g15140D	BnaA05g22770D	BnaC04g32720D	BnaC03g36870D	BnaC03g32430D	BnaA02g31200D		BnaA05g05290D	BnaA05g14190D	BnaA05g19950D	BnaC03g08820D	BnaC04g37650D	BnaC03g57660D
BnaA05g20250D	BnaC04g04830D	BnaC04g04590D	BnaC04g50760D	BnaC03g10030D	BnaC03g11620D		BnaA05g08040D	BnaA05g25310D	BnaC04g22220D	BnaC03g17860D	BnaC03g52230D	BnaA01g33840D		BnaA05g15310D	BnaA05g22810D	BnaC04g33030D	BnaC03g37280D	BnaC03g32690D	BnaA02g32410D		BnaA05g05350D	BnaA05g14370D	BnaA05g19990D	BnaC03g08950D	BnaC04g37700D	BnaC03g58170D
BnaA05g20280D	BnaC04g05050D	BnaC04g04630D	BnaC04g51100D	BnaC03g10040D	BnaC03g11910D		BnaA05g08060D	BnaA05g25320D	BnaC04g22460D	BnaC03g18140D	BnaC03g53210D	BnaA01g33870D		BnaA05g15330D	BnaA05g22850D	BnaC04g33040D	BnaC03g37540D	BnaC03g32780D	BnaA02g32550D		BnaA05g05360D	BnaA05g14620D	BnaA05g20020D	BnaC03g09440D	BnaC04g38020D	BnaC03g58250D
BnaA05g20350D	BnaC04g05120D	BnaC04g04970D	BnaC04g51560D	BnaC03g10110D	BnaC03g12050D		BnaA05g08100D	BnaA05g25330D	BnaC04g22470D	BnaC03g18150D	BnaC03g54440D	BnaC05g01970D		BnaA05g15340D	BnaA05g22860D	BnaC04g33400D	BnaC03g37870D	BnaC03g32820D	BnaA02g33780D		BnaA05g05440D	BnaA05g14660D	BnaA05g20240D	BnaC03g09640D	BnaC04g38250D	BnaC03g58410D
BnaA05g20390D	BnaC04g05490D	BnaC04g04980D	BnaC03g00070D	BnaC03g10520D	BnaC03g12230D		BnaA05g08110D	BnaA05g25340D	BnaC04g22990D	BnaC03g18280D	BnaC03g54940D	BnaC05g02350D		BnaA05g15350D	BnaA05g22900D	BnaC04g33810D	BnaC03g37880D	BnaC03g33280D	BnaA02g34140D		BnaA05g05540D	BnaA05g14680D	BnaA05g20250D	BnaC03g09670D	BnaC04g38450D	BnaC03g58890D
BnaA05g20400D	BnaC04g05540D	BnaC04g05030D	BnaC03g00080D	BnaC03g10690D	BnaC03g13420D		BnaA05g08120D	BnaA05g25350D	BnaC04g23010D	BnaC03g18740D	BnaC03g55140D	BnaC05g02550D		BnaA05g15510D	BnaA05g22970D	BnaC04g33890D	BnaC03g37890D	BnaC03g33470D	BnaC07g00320D		BnaA05g05550D	BnaA05g14760D	BnaA05g20360D	BnaC03g09680D	BnaC04g38500D	BnaC03g58980D
BnaA05g20560D	BnaC04g05690D	BnaC04g05300D	BnaC03g00220D	BnaC03g10740D	BnaC03g13770D		BnaA05g08140D	BnaA05g25360D	BnaC04g23330D	BnaC03g18820D	BnaC03g55510D	BnaC05g02750D		BnaA05g15580D	BnaA05g22990D	BnaC04g34480D	BnaC03g38130D	BnaC03g33500D	BnaC07g00550D		BnaA05g05570D	BnaA05g14800D	BnaA05g20400D	BnaC03g09870D	BnaC04g38520D	BnaC03g59540D
BnaA05g20700D	BnaC04g06200D	BnaC04g05410D	BnaC03g00690D	BnaC03g10750D	BnaC03g14150D		BnaA05g08250D	BnaA05g25370D	BnaC04g23460D	BnaC03g19040D	BnaC03g55560D	BnaC05g02780D		BnaA05g15690D	BnaA05g23050D	BnaC04g34580D	BnaC03g38390D	BnaC03g33560D	BnaC07g04140D		BnaA05g05590D	BnaA05g14810D	BnaA05g20450D	BnaC03g09890D	BnaC04g39040D	BnaC03g59800D
BnaA05g20710D	BnaC04g06210D	BnaC04g05620D	BnaC03g00750D	BnaC03g10780D	BnaC03g14160D		BnaA05g08380D	BnaA05g25380D	BnaC04g23540D	BnaC03g19230D	BnaC03g56130D	BnaC05g03140D		BnaA05g15730D	BnaA05g23110D	BnaC04g34650D	BnaC03g38800D	BnaC03g33620D	BnaC07g06770D		BnaA05g05610D	BnaA05g14950D	BnaA05g20530D	BnaC03g10130D	BnaC04g39370D	BnaC03g60010D
BnaA05g20730D	BnaC04g06270D	BnaC04g05710D	BnaC03g00970D	BnaC03g10880D	BnaC03g14320D		BnaA05g08390D	BnaA05g25390D	BnaC04g23850D	BnaC03g19360D	BnaC03g56240D	BnaC05g04630D		BnaA05g15820D	BnaA05g23190D	BnaC04g34810D	BnaC03g39000D	BnaC03g34070D	BnaC07g06980D		BnaA05g05620D	BnaA05g15490D	BnaA05g20550D	BnaC03g10210D	BnaC04g39820D	BnaC03g60120D
BnaA05g20770D	BnaC04g06280D	BnaC04g05750D	BnaC03g01060D	BnaC03g11220D	BnaC03g15150D		BnaA05g08410D	BnaA05g25400D	BnaC04g23970D	BnaC03g19810D	BnaC03g56460D	BnaC05g05330D		BnaA05g15830D	BnaA05g23200D	BnaC04g35350D	BnaC03g39740D	BnaC03g34690D	BnaC07g07250D		BnaA05g05720D	BnaA05g15790D	BnaA05g20730D	BnaC03g10230D	BnaC04g40030D	BnaC03g60450D
BnaA05g20800D	BnaC04g06320D	BnaC04g05780D	BnaC03g01080D	BnaC03g11230D	BnaC03g15670D		BnaA05g08440D	BnaA05g25410D	BnaC04g24040D	BnaC03g20060D	BnaC03g57120D	BnaC05g05520D		BnaA05g15860D	BnaA05g23430D	BnaC04g35520D	BnaC03g39830D	BnaC03g34790D	BnaC07g07270D		BnaA05g05760D	BnaA05g15980D	BnaA05g20790D	BnaC03g10600D	BnaC04g40290D	BnaC03g60460D
BnaA05g20900D	BnaC04g06480D	BnaC04g05980D	BnaC03g01290D	BnaC03g11240D	BnaC03g15710D		BnaA05g08520D	BnaA05g25440D	BnaC04g24110D	BnaC03g20080D	BnaC03g58020D	BnaC05g05970D		BnaA05g16130D	BnaA05g23490D	BnaC04g35810D	BnaC03g40250D	BnaC03g34940D	BnaC07g08670D		BnaA05g05840D	BnaA05g16000D	BnaA05g20800D	BnaC03g10610D	BnaC04g40700D	BnaC03g60490D
BnaA05g21080D	BnaC04g06710D	BnaC04g05990D	BnaC03g01360D	BnaC03g11250D	BnaC03g16040D		BnaA05g08530D	BnaA05g25460D	BnaC04g24130D	BnaC03g20520D	BnaC03g59120D	BnaC05g06020D		BnaA05g16180D	BnaA05g23660D	BnaC04g36110D	BnaC03g40580D	BnaC03g35080D	BnaC07g09190D		BnaA05g05920D	BnaA05g16040D	BnaA05g20830D	BnaC03g10690D	BnaC04g42020D	BnaC03g61260D
BnaA05g21160D	BnaC04g06780D	BnaC04g06000D	BnaC03g01380D	BnaC03g12300D	BnaC03g16690D		BnaA05g08540D	BnaA05g25470D	BnaC04g24410D	BnaC03g20530D	BnaC03g59870D	BnaC05g06500D		BnaA05g16260D	BnaA05g23700D	BnaC04g36490D	BnaC03g40620D	BnaC03g35560D	BnaC07g09740D		BnaA05g06100D	BnaA05g16320D	BnaA05g20870D	BnaC03g10750D	BnaC04g42130D	BnaC03g62080D
BnaA05g21170D	BnaC04g07010D	BnaC04g06030D	BnaC03g01570D	BnaC03g12540D	BnaC03g16980D		BnaA05g08650D	BnaA05g25500D	BnaC04g24580D	BnaC03g21300D	BnaC03g60420D	BnaC05g06710D		BnaA05g16470D	BnaA05g23740D	BnaC04g36770D	BnaC03g40800D	BnaC03g35620D	BnaC07g10040D		BnaA05g06130D	BnaA05g16340D	BnaA05g21010D	BnaC03g10800D	BnaC04g42240D	BnaC03g62190D
BnaA05g21580D	BnaC04g07070D	BnaC04g06100D	BnaC03g01590D	BnaC03g12710D	BnaC03g17450D		BnaA05g08720D	BnaA05g25510D	BnaC04g24780D	BnaC03g21480D	BnaC03g60490D	BnaC05g07230D		BnaA05g16480D	BnaA05g23800D	BnaC04g38130D	BnaC03g41920D	BnaC03g35690D	BnaC07g11440D		BnaA05g06190D	BnaA05g16430D	BnaA05g21020D	BnaC03g11050D	BnaC04g42630D	BnaC03g62300D
BnaA05g21650D	BnaC04g07080D	BnaC04g06130D	BnaC03g01690D	BnaC03g12780D	BnaC03g17990D		BnaA05g08810D	BnaA05g25600D	BnaC04g24960D	BnaC03g21650D	BnaC03g61020D	BnaC05g08220D		BnaA05g16500D	BnaA05g23830D	BnaC04g38290D	BnaC03g42450D	BnaC03g35830D	BnaC07g11490D		BnaA05g06230D	BnaA05g16830D	BnaA05g21070D	BnaC03g11200D	BnaC04g42880D	BnaC03g63890D
BnaA05g22510D	BnaC04g07100D	BnaC04g06430D	BnaC03g01840D	BnaC03g12980D	BnaC03g18340D		BnaA05g08820D	BnaA05g25630D	BnaC04g25630D	BnaC03g21860D	BnaC03g61030D	BnaC05g08340D		BnaA05g16630D	BnaA05g24090D	BnaC04g38520D	BnaC03g42820D	BnaC03g35840D	BnaC07g11890D		BnaA05g06260D	BnaA05g17430D	BnaA05g21080D	BnaC03g11510D	BnaC04g43110D	BnaC03g63960D
BnaA05g22680D	BnaC04g07130D	BnaC04g06550D	BnaC03g01960D	BnaC03g12990D	BnaC03g18920D		BnaA05g08860D	BnaA05g25640D	BnaC04g26040D	BnaC03g22180D	BnaC03g62580D	BnaC05g08580D		BnaA05g16650D	BnaA05g24230D	BnaC04g39150D	BnaC03g42890D	BnaC03g35940D	BnaC07g13030D		BnaA05g06310D	BnaA05g17470D	BnaA05g21150D	BnaC03g11590D	BnaC04g43270D	BnaC03g64120D
BnaA05g22790D	BnaC04g07300D	BnaC04g06960D	BnaC03g02050D	BnaC03g13140D	BnaC03g19400D		BnaA05g08970D	BnaA05g25660D	BnaC04g26210D	BnaC03g22310D	BnaC03g63110D	BnaC05g09630D		BnaA05g16660D	BnaA05g24490D	BnaC04g39260D	BnaC03g42940D	BnaC03g36240D	BnaC07g13150D		BnaA05g06370D	BnaA05g17840D	BnaA05g21190D	BnaC03g11860D	BnaC04g43370D	BnaC03g64400D
BnaA05g23030D	BnaC04g07730D	BnaC04g07000D	BnaC03g02290D	BnaC03g13190D	BnaC03g20000D		BnaA05g09030D	BnaA05g25670D	BnaC04g26340D	BnaC03g22460D	BnaC03g65700D	BnaC05g09710D		BnaA05g16710D	BnaA05g24500D	BnaC04g39350D	BnaC03g43110D	BnaC03g36270D	BnaC07g15180D		BnaA05g06490D	BnaA05g18070D	BnaA05g21210D	BnaC03g12060D	BnaC04g43520D	BnaC03g64820D
BnaA05g23040D	BnaC04g07980D	BnaC04g07190D	BnaC03g02350D	BnaC03g13250D	BnaC03g20100D		BnaA05g09060D	BnaA05g25680D	BnaC04g26460D	BnaC03g22550D	BnaC03g68760D	BnaC05g09740D		BnaA05g16920D	BnaA05g24510D	BnaC04g39400D	BnaC03g43500D	BnaC03g36330D	BnaC07g15960D		BnaA05g06520D	BnaA05g18290D	BnaA05g21220D	BnaC03g12300D	BnaC04g43560D	BnaC03g65600D
BnaA05g23080D	BnaC04g07990D	BnaC04g07550D	BnaC03g02540D	BnaC03g13300D	BnaC03g20190D		BnaA05g09110D	BnaA05g25690D	BnaC04g27160D	BnaC03g23340D	BnaC03g68840D	BnaC05g10000D		BnaA05g16970D	BnaA05g24520D	BnaC04g39420D	BnaC03g43570D	BnaC03g36430D	BnaC07g16210D		BnaA05g06660D	BnaA05g18520D	BnaA05g21260D	BnaC03g12410D	BnaC04g43580D	BnaC03g65610D
BnaA05g23280D	BnaC04g08280D	BnaC04g07790D	BnaC03g02560D	BnaC03g13470D	BnaC03g20240D		BnaA05g09120D	BnaA05g25700D	BnaC04g27310D	BnaC03g23460D	BnaC03g69050D	BnaC05g10530D		BnaA05g16980D	BnaA05g24530D	BnaC04g39470D	BnaC03g43740D	BnaC03g36610D	BnaC07g16390D		BnaA05g06830D	BnaA05g18660D	BnaA05g21320D	BnaC03g12540D	BnaC04g43750D	BnaC03g65890D
BnaA05g23450D	BnaC04g08310D	BnaC04g07820D	BnaC03g02740D	BnaC03g13730D	BnaC03g20400D		BnaA05g09140D	BnaA05g25710D	BnaC04g27630D	BnaC03g23500D	BnaC03g69320D	BnaC05g12060D		BnaA05g16990D	BnaA05g24540D	BnaC04g39630D	BnaC03g45160D	BnaC03g37680D	BnaC07g16610D		BnaA05g06870D	BnaA05g18780D	BnaA05g21390D	BnaC03g12670D	BnaC04g43990D	BnaC03g66290D
BnaA05g23530D	BnaC04g08390D	BnaC04g07920D	BnaC03g02750D	BnaC03g13870D	BnaC03g20490D		BnaA05g09170D	BnaA05g25720D	BnaC04g27960D	BnaC03g23740D	BnaC03g69510D	BnaC05g12320D		BnaA05g17000D	BnaA05g24610D	BnaC04g39640D	BnaC03g45210D	BnaC03g38180D	BnaC07g17120D		BnaA05g06920D	BnaA05g18810D	BnaA05g21410D	BnaC03g12680D	BnaC04g44000D	BnaC03g66560D
BnaA05g23560D	BnaC04g08620D	BnaC04g08100D	BnaC03g03030D	BnaC03g13880D	BnaC03g20910D		BnaA05g09300D	BnaA05g25740D	BnaC04g28070D	BnaC03g23790D	BnaC03g69740D	BnaC05g13890D		BnaA05g17100D	BnaA05g24640D	BnaC04g39870D	BnaC03g46230D	BnaC03g38190D	BnaC07g17310D		BnaA05g06990D	BnaA05g18830D	BnaA05g21450D	BnaC03g12720D	BnaC04g44130D	BnaC03g67290D
BnaA05g23570D	BnaC04g08660D	BnaC04g08110D	BnaC03g03190D	BnaC03g13930D	BnaC03g21070D		BnaA05g09330D	BnaA05g25810D	BnaC04g28260D	BnaC03g23850D	BnaC03g69970D	BnaC05g16280D		BnaA05g17160D	BnaA05g24910D	BnaC04g40010D	BnaC03g47950D	BnaC03g38230D	BnaC07g18010D		BnaA05g07080D	BnaA05g19090D	BnaA05g21540D	BnaC03g12820D	BnaC04g44500D	BnaC03g69120D
BnaA05g23630D	BnaC04g08960D	BnaC04g08320D	BnaC03g03430D	BnaC03g14200D	BnaC03g21360D		BnaA05g09500D	BnaA05g25820D	BnaC04g28500D	BnaC03g24480D	BnaC03g70260D	BnaC05g18260D		BnaA05g17210D	BnaA05g25030D	BnaC04g40500D	BnaC03g48320D	BnaC03g38270D	BnaC07g18080D		BnaA05g07120D	BnaA05g19430D	BnaA05g21580D	BnaC03g12840D	BnaC04g45150D	BnaC03g69750D
BnaA05g23730D	BnaC04g08970D	BnaC04g08350D	BnaC03g03520D	BnaC03g14390D	BnaC03g21490D		BnaA05g09510D	BnaA05g25840D	BnaC04g28530D	BnaC03g24600D	BnaC03g70270D	BnaC05g19180D		BnaA05g17280D	BnaA05g25200D	BnaC04g40760D	BnaC03g48530D	BnaC03g38290D	BnaC07g18710D		BnaA05g07210D	BnaA05g19450D	BnaA05g21660D	BnaC03g13140D	BnaC04g45240D	BnaC03g70690D
BnaA05g23800D	BnaC04g08990D	BnaC04g08510D	BnaC03g03620D	BnaC03g14530D	BnaC03g21980D		BnaA05g09590D	BnaA05g25850D	BnaC04g28780D	BnaC03g24920D	BnaC03g70780D	BnaC05g20150D		BnaA05g17350D	BnaA05g25390D	BnaC04g41260D	BnaC03g48540D	BnaC03g38300D	BnaC07g20420D		BnaA05g07240D	BnaA05g19460D	BnaA05g21760D	BnaC03g13250D	BnaC04g45560D	BnaC03g70850D
BnaA05g23960D	BnaC04g09010D	BnaC04g08700D	BnaC03g03690D	BnaC03g14720D	BnaC03g22170D		BnaA05g09630D	BnaA05g25860D	BnaC04g28810D	BnaC03g25150D	BnaC03g70920D	BnaC05g20160D		BnaA05g17390D	BnaA05g25600D	BnaC04g41300D	BnaC03g48550D	BnaC03g38320D	BnaC07g21330D		BnaA05g07290D	BnaA05g19520D	BnaA05g21830D	BnaC03g13300D	BnaC04g45580D	BnaA06g00410D
BnaA05g24000D	BnaC04g09330D	BnaC04g08870D	BnaC03g03780D	BnaC03g14920D	BnaC03g22200D		BnaA05g09640D	BnaA05g25870D	BnaC04g28820D	BnaC03g25830D	BnaC03g70940D	BnaC05g21220D		BnaA05g17420D	BnaA05g25680D	BnaC04g42280D	BnaC03g49620D	BnaC03g38530D	BnaC07g21610D		BnaA05g07300D	BnaA05g19550D	BnaA05g22100D	BnaC03g13430D	BnaC04g45680D	BnaA06g00470D
BnaA05g24410D	BnaC04g09650D	BnaC04g08990D	BnaC03g03790D	BnaC03g15380D	BnaC03g22470D		BnaA05g09700D	BnaA05g25880D	BnaC04g29130D	BnaC03g25930D	BnaC03g70950D	BnaC05g21340D		BnaA05g18040D	BnaA05g25690D	BnaC04g42340D	BnaC03g49670D	BnaC03g38730D	BnaC07g21820D		BnaA05g07310D	BnaA05g19640D	BnaA05g22110D	BnaC03g13580D	BnaC04g45700D	BnaA06g01220D
BnaA05g24580D	BnaC04g09870D	BnaC04g09150D	BnaC03g04800D	BnaC03g15410D	BnaC03g22670D		BnaA05g09800D	BnaA05g25910D	BnaC04g29140D	BnaC03g26000D	BnaC03g70960D	BnaC05g23640D		BnaA05g18050D	BnaA05g25840D	BnaC04g42410D	BnaC03g49750D	BnaC03g38780D	BnaC07g22130D		BnaA05g07320D	BnaA05g19720D	BnaA05g22160D	BnaC03g14140D	BnaC04g45840D	BnaA06g01360D
BnaA05g24740D	BnaC04g09930D	BnaC04g09300D	BnaC03g04830D	BnaC03g15430D	BnaC03g22750D		BnaA05g09930D	BnaA05g25940D	BnaC04g29400D	BnaC03g26300D	BnaC03g70970D	BnaC05g24310D		BnaA05g18130D	BnaA05g25970D	BnaC04g42420D	BnaC03g49800D	BnaC03g38820D	BnaC07g23080D		BnaA05g07330D	BnaA05g19760D	BnaA05g22170D	BnaC03g14180D	BnaC04g45950D	BnaA06g02500D
BnaA05g24750D	BnaC04g10200D	BnaC04g09660D	BnaC03g05000D	BnaC03g15520D	BnaC03g23080D		BnaA05g09990D	BnaA05g25970D	BnaC04g29410D	BnaC03g26400D	BnaC03g71010D	BnaC05g24440D		BnaA05g18150D	BnaA05g26100D	BnaC04g42440D	BnaC03g49940D	BnaC03g38870D	BnaC07g23790D		BnaA05g07360D	BnaA05g20100D	BnaA05g22260D	BnaC03g14200D	BnaC04g46050D	BnaA06g02880D
BnaA05g24950D	BnaC04g10260D	BnaC04g10080D	BnaC03g05260D	BnaC03g15630D	BnaC03g23220D		BnaA05g10010D	BnaA05g26010D	BnaC04g29860D	BnaC03g26780D	BnaA06g00200D	BnaC05g27520D		BnaA05g18250D	BnaA05g26200D	BnaC04g42520D	BnaC03g50680D	BnaC03g39750D	BnaC07g24210D		BnaA05g07490D	BnaA05g20110D	BnaA05g22300D	BnaC03g14540D	BnaC04g46350D	BnaA06g03360D
BnaA05g25540D	BnaC04g10550D	BnaC04g10220D	BnaC03g05800D	BnaC03g16140D	BnaC03g23410D		BnaA05g10050D	BnaA05g26030D	BnaC04g29990D	BnaC03g26850D	BnaA06g00880D	BnaC05g28270D		BnaA05g18500D	BnaA05g26240D	BnaC04g42530D	BnaC03g50980D	BnaC03g39960D	BnaC07g25020D		BnaA05g07520D	BnaA05g20140D	BnaA05g22320D	BnaC03g14930D	BnaC04g46630D	BnaA06g04200D
BnaA05g25570D	BnaC04g10560D	BnaC04g10470D	BnaC03g06510D	BnaC03g16150D	BnaC03g23530D		BnaA05g10150D	BnaA05g26040D	BnaC04g30030D	BnaC03g26940D	BnaA06g00980D	BnaC05g30670D		BnaA05g18560D	BnaA05g26280D	BnaC04g42750D	BnaC03g51010D	BnaC03g39990D	BnaC07g25470D		BnaA05g07550D	BnaA05g20290D	BnaA05g22400D	BnaC03g15210D	BnaC04g46650D	BnaA06g04330D
BnaA05g25580D	BnaC04g10740D	BnaC04g10950D	BnaC03g06610D	BnaC03g16220D	BnaC03g23570D		BnaA05g10190D	BnaA05g26050D	BnaC04g30210D	BnaC03g27100D	BnaA06g01010D	BnaC05g32180D		BnaA05g18710D	BnaA05g26380D	BnaC04g43300D	BnaC03g51650D	BnaC03g41120D	BnaC07g26270D		BnaA05g07570D	BnaA05g20350D	BnaA05g22610D	BnaC03g15930D	BnaC04g46760D	BnaA06g04680D
BnaA05g25630D	BnaC04g10860D	BnaC04g11010D	BnaC03g06630D	BnaC03g16290D	BnaC03g23590D		BnaA05g10200D	BnaA05g26060D	BnaC04g30240D	BnaC03g27140D	BnaA06g01300D	BnaC05g32190D		BnaA05g18790D	BnaA05g26440D	BnaC04g43340D	BnaC03g52080D	BnaC03g41460D	BnaC07g26690D		BnaA05g07620D	BnaA05g20640D	BnaA05g22650D	BnaC03g15940D	BnaC04g46900D	BnaA06g05170D
BnaA05g25720D	BnaC04g10940D	BnaC04g11030D	BnaC03g06700D	BnaC03g16530D	BnaC03g24040D		BnaA05g10340D	BnaA05g26090D	BnaC04g30630D	BnaC03g27360D	BnaA06g01470D	BnaC05g32360D		BnaA05g18800D	BnaA05g26560D	BnaC04g44030D	BnaC03g52710D	BnaC03g41540D	BnaC07g26750D		BnaA05g07740D	BnaA05g20660D	BnaA05g22780D	BnaC03g15980D	BnaC04g47510D	BnaA06g05510D
BnaA05g25730D	BnaC04g10980D	BnaC04g11110D	BnaC03g07400D	BnaC03g16650D	BnaC03g24380D		BnaA05g10360D	BnaA05g26100D	BnaC04g31110D	BnaC03g27790D	BnaA06g01590D	BnaC05g33490D		BnaA05g18850D	BnaA05g26750D	BnaC04g44320D	BnaC03g53690D	BnaC03g43420D	BnaC07g27370D		BnaA05g07850D	BnaA05g20710D	BnaA05g23040D	BnaC03g16130D	BnaC04g47850D	BnaA06g05540D
BnaA05g25750D	BnaC04g11470D	BnaC04g12260D	BnaC03g07670D	BnaC03g16860D	BnaC03g24390D		BnaA05g10380D	BnaA05g26120D	BnaC04g31240D	BnaC03g28120D	BnaA06g01690D	BnaC05g33920D		BnaA05g19310D	BnaA05g26930D	BnaC04g44350D	BnaC03g54940D	BnaC03g43570D	BnaC07g27690D		BnaA05g07870D	BnaA05g20940D	BnaA05g23080D	BnaC03g16140D	BnaC04g47970D	BnaA06g05590D
BnaA05g25830D	BnaC04g11650D	BnaC04g12300D	BnaC03g07730D	BnaC03g16940D	BnaC03g24700D		BnaA05g10650D	BnaA05g26150D	BnaC04g31620D	BnaC03g28150D	BnaA06g01980D	BnaC05g33980D		BnaA05g19360D	BnaA05g27090D	BnaC04g44380D	BnaC03g55210D	BnaC03g43890D	BnaC07g28680D		BnaA05g07910D	BnaA05g21170D	BnaA05g23310D	BnaC03g16570D	BnaC04g47990D	BnaA06g05740D
BnaA05g26020D	BnaC04g11720D	BnaC04g12490D	BnaC03g07740D	BnaC03g16950D	BnaC03g24840D		BnaA05g10660D	BnaA05g26200D	BnaC04g31720D	BnaC03g28560D	BnaA06g02370D	BnaC05g34570D		BnaA05g19580D	BnaA05g27130D	BnaC04g44400D	BnaC03g55350D	BnaC03g44530D	BnaC07g28710D		BnaA05g08100D	BnaA05g21200D	BnaA05g23450D	BnaC03g16650D	BnaC04g48260D	BnaA06g06360D
BnaA05g26030D	BnaC04g11730D	BnaC04g12510D	BnaC03g07850D	BnaC03g17110D	BnaC03g24930D		BnaA05g10670D	BnaA05g26210D	BnaC04g32030D	BnaC03g28610D	BnaA06g02440D	BnaC05g36520D		BnaA05g19740D	BnaA05g27240D	BnaC04g44600D	BnaC03g55440D	BnaC03g44680D	BnaC07g28970D		BnaA05g08110D	BnaA05g21630D	BnaA05g23630D	BnaC03g16740D	BnaC04g48360D	BnaA06g07430D
BnaA05g26040D	BnaC04g11880D	BnaC04g12530D	BnaC03g08080D	BnaC03g17400D	BnaC03g25090D		BnaA05g10680D	BnaA05g26240D	BnaC04g32050D	BnaC03g28740D	BnaA06g02520D	BnaC05g36760D		BnaA05g19800D	BnaA05g27420D	BnaC04g44630D	BnaC03g55680D	BnaC03g45160D	BnaC07g29020D		BnaA05g08120D	BnaA05g21680D	BnaA05g23720D	BnaC03g17050D	BnaC04g48570D	BnaA06g07650D
BnaA05g26070D	BnaC04g11890D	BnaC04g12550D	BnaC03g08340D	BnaC03g17440D	BnaC03g25140D		BnaA05g10770D	BnaA05g26260D	BnaC04g32210D	BnaC03g28800D	BnaA06g03540D	BnaC05g36770D		BnaA05g19810D	BnaA05g27470D	BnaC04g44840D	BnaC03g56130D	BnaC03g45850D	BnaC07g29800D		BnaA05g08140D	BnaA05g22120D	BnaA05g23960D	BnaC03g17470D	BnaC04g48700D	BnaA06g09090D
BnaA05g26110D	BnaC04g12130D	BnaC04g12680D	BnaC03g08600D	BnaC03g17660D	BnaC03g25270D		BnaA05g10830D	BnaA05g26270D	BnaC04g32220D	BnaC03g28840D	BnaA06g03860D	BnaC05g37160D		BnaA05g19840D	BnaA05g27510D	BnaC04g45080D	BnaC03g56460D	BnaC03g46120D	BnaC07g30310D		BnaA05g08150D	BnaA05g22390D	BnaA05g24000D	BnaC03g17560D	BnaC04g48930D	BnaA06g09110D
BnaA05g26140D	BnaC04g12560D	BnaC04g12920D	BnaC03g08820D	BnaC03g17770D	BnaC03g25350D		BnaA05g10840D	BnaA05g26360D	BnaC04g32600D	BnaC03g29060D	BnaA06g03870D	BnaC05g37550D		BnaA05g19880D	BnaA05g27690D	BnaC04g45150D	BnaC03g56550D	BnaC03g46550D	BnaC07g30580D		BnaA05g08210D	BnaA05g22410D	BnaA05g24250D	BnaC03g17660D	BnaC04g48970D	BnaA06g09730D
BnaA05g26180D	BnaC04g12610D	BnaC04g13030D	BnaC03g08930D	BnaC03g17780D	BnaC03g25380D		BnaA05g10930D	BnaA05g26370D	BnaC04g32660D	BnaC03g29360D	BnaA06g03950D	BnaC05g37740D		BnaA05g19950D	BnaA05g27880D	BnaC04g45220D	BnaC03g56620D	BnaC03g47340D	BnaC07g31170D		BnaA05g08220D	BnaA05g22420D	BnaA05g25090D	BnaC03g18740D	BnaC04g49890D	BnaA06g09740D
BnaA05g26220D	BnaC04g12620D	BnaC04g13040D	BnaC03g09060D	BnaC03g17930D	BnaC03g25420D		BnaA05g10960D	BnaA05g26380D	BnaC04g32720D	BnaC03g29810D	BnaA06g04060D	BnaC05g37780D		BnaA05g19960D	BnaA05g27920D	BnaC04g45340D	BnaC03g56990D	BnaC03g48160D	BnaC07g31350D		BnaA05g08250D	BnaA05g22440D	BnaA05g25160D	BnaC03g18760D	BnaC04g49900D	BnaA06g09810D
BnaA05g26330D	BnaC04g12640D	BnaC04g13230D	BnaC03g09090D	BnaC03g18140D	BnaC03g25720D		BnaA05g11060D	BnaA05g26410D	BnaC04g33040D	BnaC03g30020D	BnaA06g04320D	BnaC05g39300D		BnaA05g19970D	BnaA05g28760D	BnaC04g45640D	BnaC03g57080D	BnaC03g48540D	BnaC07g32190D		BnaA05g08410D	BnaA05g22450D	BnaA05g25240D	BnaC03g18780D	BnaC04g49920D	BnaA06g10090D
BnaA05g26420D	BnaC04g12710D	BnaC04g14340D	BnaC03g09360D	BnaC03g18150D	BnaC03g25750D		BnaA05g11170D	BnaA05g26430D	BnaC04g33150D	BnaC03g30360D	BnaA06g04580D	BnaC05g39760D		BnaA05g20000D	BnaA05g29240D	BnaC04g45860D	BnaC03g57120D	BnaC03g48550D	BnaC07g32350D		BnaA05g08440D	BnaA05g22460D	BnaA05g25720D	BnaC03g18820D	BnaC04g49940D	BnaA06g10110D
BnaA05g26470D	BnaC04g13550D	BnaC04g14440D	BnaC03g09400D	BnaC03g18600D	BnaC03g25870D		BnaA05g11210D	BnaA05g26440D	BnaC04g33400D	BnaC03g30550D	BnaA06g05020D	BnaC05g39800D		BnaA05g20020D	BnaA05g29250D	BnaC04g45920D	BnaC03g57180D	BnaC03g48560D	BnaC07g33200D		BnaA05g08520D	BnaA05g22480D	BnaA05g25810D	BnaC03g19080D	BnaC04g49960D	BnaA06g10600D
BnaA05g26590D	BnaC04g13660D	BnaC04g14590D	BnaC03g09500D	BnaC03g18780D	BnaC03g26100D		BnaA05g11250D	BnaA05g26470D	BnaC04g33760D	BnaC03g30980D	BnaA06g05050D	BnaC05g40160D		BnaA05g20040D	BnaA05g29270D	BnaC04g45940D	BnaC03g58020D	BnaC03g48610D	BnaC07g33400D		BnaA05g08630D	BnaA05g22500D	BnaA05g26070D	BnaC03g19210D	BnaC04g49980D	BnaA06g11280D
BnaA05g26650D	BnaC04g13880D	BnaC04g14620D	BnaC03g09520D	BnaC03g19210D	BnaC03g26130D		BnaA05g11280D	BnaA05g26510D	BnaC04g33830D	BnaC03g31390D	BnaA06g06900D	BnaC05g40790D		BnaA05g20240D	BnaA05g29310D	BnaC04g46080D	BnaC03g58080D	BnaC03g48950D	BnaC07g35250D		BnaA05g08710D	BnaA05g22510D	BnaA05g26140D	BnaC03g19560D	BnaC04g50050D	BnaA06g11460D
BnaA05g26660D	BnaC04g14300D	BnaC04g14760D	BnaC03g09550D	BnaC03g19230D	BnaC03g26190D		BnaA05g11330D	BnaA05g26550D	BnaC04g34580D	BnaC03g31550D	BnaA06g07710D	BnaC05g40920D		BnaA05g20250D	BnaA05g29320D	BnaC04g46100D	BnaC03g58220D	BnaC03g49080D	BnaC07g35520D		BnaA05g08770D	BnaA05g22520D	BnaA05g26210D	BnaC03g19750D	BnaC04g50240D	BnaA06g11780D
BnaA05g26810D	BnaC04g14310D	BnaC04g14970D	BnaC03g09560D	BnaC03g19470D	BnaC03g26760D		BnaA05g11340D	BnaA05g26560D	BnaC04g34650D	BnaC03g31720D	BnaA06g07800D	BnaC05g41230D		BnaA05g20280D	BnaA05g29340D	BnaC04g46190D	BnaC03g58230D	BnaC03g49090D	BnaC07g36450D		BnaA05g08860D	BnaA05g22540D	BnaA05g26440D	BnaC03g20060D	BnaC04g50300D	BnaA06g12100D
BnaA05g26940D	BnaC04g14480D	BnaC04g15570D	BnaC03g09690D	BnaC03g19510D	BnaC03g26880D		BnaA05g11360D	BnaA05g26600D	BnaC04g34720D	BnaC03g31730D	BnaA06g08340D	BnaC05g41380D		BnaA05g20390D	BnaA05g29350D	BnaC04g46370D	BnaC03g58370D	BnaC03g49470D	BnaC07g37570D		BnaA05g09020D	BnaA05g22690D	BnaA05g26600D	BnaC03g20080D	BnaC04g50530D	BnaA06g12220D
BnaA05g27140D	BnaC04g14490D	BnaC04g15640D	BnaC03g09860D	BnaC03g19570D	BnaC03g26910D		BnaA05g11390D	BnaA05g26700D	BnaC04g34810D	BnaC03g31790D	BnaA06g08920D	BnaC05g41840D		BnaA05g20400D	BnaA05g29360D	BnaC04g46440D	BnaC03g58470D	BnaC03g49720D	BnaC07g38550D		BnaA05g09110D	BnaA05g22770D	BnaA05g26740D	BnaC03g20530D	BnaC04g50550D	BnaA06g12260D
BnaA05g27350D	BnaC04g14960D	BnaC04g15700D	BnaC03g10030D	BnaC03g19610D	BnaC03g27190D		BnaA05g11420D	BnaA05g26710D	BnaC04g35060D	BnaC03g31900D	BnaA06g09050D	BnaC05g42640D		BnaA05g20560D	BnaA05g29370D	BnaC04g46470D	BnaC03g59160D	BnaC03g49960D	BnaC07g39270D		BnaA05g09350D	BnaA05g22810D	BnaA05g26760D	BnaC03g20540D	BnaC04g51420D	BnaA06g12670D
BnaA05g27540D	BnaC04g15920D	BnaC04g15990D	BnaC03g10200D	BnaC03g20030D	BnaC03g27350D		BnaA05g11570D	BnaA05g26720D	BnaC04g35180D	BnaC03g32520D	BnaA06g09600D	BnaC05g43300D		BnaA05g20570D	BnaA05g29380D	BnaC04g46480D	BnaC03g59610D	BnaC03g50300D	BnaC07g40350D		BnaA05g09380D	BnaA05g22850D	BnaA05g26990D	BnaC03g21120D	BnaC04g51510D	BnaA06g12970D
BnaA05g27790D	BnaC04g16180D	BnaC04g16070D	BnaC03g10610D	BnaC03g20060D	BnaC03g27390D		BnaA05g11950D	BnaA05g26730D	BnaC04g35350D	BnaC03g32530D	BnaA06g10010D	BnaC05g43490D		BnaA05g20700D	BnaA05g29410D	BnaC04g46750D	BnaC03g59820D	BnaC03g50650D	BnaC07g40370D		BnaA05g09510D	BnaA05g22860D	BnaA05g27100D	BnaC03g21480D	BnaC03g00210D	BnaA06g13250D
BnaA05g27870D	BnaC04g16450D	BnaC04g16390D	BnaC03g10670D	BnaC03g20540D	BnaC03g27420D		BnaA05g11980D	BnaA05g26750D	BnaC04g35520D	BnaC03g32780D	BnaA06g10080D	BnaC05g43630D		BnaA05g20800D	BnaA05g29440D	BnaC04g46860D	BnaC03g60030D	BnaC03g50890D	BnaC07g40540D		BnaA05g09530D	BnaA05g22970D	BnaA05g27190D	BnaC03g21650D	BnaC03g00640D	BnaA06g13400D
BnaA05g27980D	BnaC04g16680D	BnaC04g16530D	BnaC03g10690D	BnaC03g20550D	BnaC03g27430D		BnaA05g12070D	BnaA05g26760D	BnaC04g35810D	BnaC03g32920D	BnaA06g10360D	BnaC05g43650D		BnaA05g20900D	BnaA05g29450D	BnaC04g47110D	BnaC03g60050D	BnaC03g50970D	BnaC07g41590D		BnaA05g09620D	BnaA05g22990D	BnaA05g27540D	BnaC03g21860D	BnaC03g00700D	BnaA06g14190D
BnaA05g28020D	BnaC04g17210D	BnaC04g16630D	BnaC03g10770D	BnaC03g21260D	BnaC03g27450D		BnaA05g12120D	BnaA05g26780D	BnaC04g36110D	BnaC03g33110D	BnaA06g11730D	BnaC05g43690D		BnaA05g21120D	BnaA05g29520D	BnaC04g47210D	BnaC03g60360D	BnaC03g51060D	BnaC07g41980D		BnaA05g09640D	BnaA05g23050D	BnaA05g27550D	BnaC03g21980D	BnaC03g00710D	BnaA06g14260D
BnaA05g28050D	BnaC04g17440D	BnaC04g16640D	BnaC03g10890D	BnaC03g21480D	BnaC03g27520D		BnaA05g12200D	BnaA05g26790D	BnaC04g36150D	BnaC03g33140D	BnaA06g12330D	BnaC05g43750D		BnaA05g21160D	BnaA05g29650D	BnaC04g47240D	BnaC03g60790D	BnaC03g51230D	BnaC07g42460D		BnaA05g09700D	BnaA05g23070D	BnaA05g27790D	BnaC03g22090D	BnaC03g00730D	BnaA06g14300D
BnaA05g28070D	BnaC04g18200D	BnaC04g16650D	BnaC03g11310D	BnaC03g21590D	BnaC03g27640D		BnaA05g12210D	BnaA05g26800D	BnaC04g36430D	BnaC03g33900D	BnaA06g12480D	BnaC05g43930D		BnaA05g21220D	BnaA05g29670D	BnaC04g47270D	BnaC03g61020D	BnaC03g51470D	BnaC07g42530D		BnaA05g09710D	BnaA05g23110D	BnaA05g28050D	BnaC03g22460D	BnaC03g00770D	BnaA06g14490D
BnaA05g28090D	BnaC04g18260D	BnaC04g16670D	BnaC03g11340D	BnaC03g21600D	BnaC03g27650D		BnaA05g12340D	BnaA05g26820D	BnaC04g36490D	BnaC03g34130D	BnaA06g12800D	BnaC05g43970D		BnaA05g21320D	BnaA05g29730D	BnaC04g47280D	BnaC03g61200D	BnaC03g52660D	BnaC07g43320D		BnaA05g09740D	BnaA05g23190D	BnaA05g28090D	BnaC03g22540D	BnaC03g00970D	BnaA06g15670D
BnaA05g28110D	BnaC04g18290D	BnaC04g16850D	BnaC03g11620D	BnaC03g21630D	BnaC03g28490D		BnaA05g12470D	BnaA05g26890D	BnaC04g36630D	BnaC03g34280D	BnaA06g12970D	BnaC05g44220D		BnaA05g21400D	BnaA05g29820D	BnaC04g47590D	BnaC03g61330D	BnaC03g53440D	BnaC07g43630D		BnaA05g09760D	BnaA05g23200D	BnaA05g28460D	BnaC03g22550D	BnaC03g01340D	BnaA06g16220D
BnaA05g28190D	BnaC04g19270D	BnaC04g17290D	BnaC03g11630D	BnaC03g22030D	BnaC03g28980D		BnaA05g12500D	BnaA05g26900D	BnaC04g36640D	BnaC03g34330D	BnaA06g13540D	BnaC05g44230D		BnaA05g21410D	BnaA05g29830D	BnaC04g47750D	BnaC03g61730D	BnaC03g54440D	BnaC07g43660D		BnaA05g09780D	BnaA05g23430D	BnaA05g28490D	BnaC03g22580D	BnaC03g01360D	BnaA06g16250D
BnaA05g28220D	BnaC04g19360D	BnaC04g17300D	BnaC03g11870D	BnaC03g22060D	BnaC03g29850D		BnaA05g12510D	BnaA05g26930D	BnaC04g36770D	BnaC03g34510D	BnaA06g13580D	BnaC05g44310D		BnaA05g21460D	BnaA05g29950D	BnaC04g47870D	BnaC03g61740D	BnaC03g55050D	BnaC07g43750D		BnaA05g09800D	BnaA05g23460D	BnaA05g28510D	BnaC03g22620D	BnaC03g01380D	BnaA06g17060D
BnaA05g28260D	BnaC04g20720D	BnaC04g17540D	BnaC03g12230D	BnaC03g22150D	BnaC03g30140D		BnaA05g12530D	BnaA05g26960D	BnaC04g37120D	BnaC03g34600D	BnaA06g13670D	BnaC05g44330D		BnaA05g21470D	BnaA05g29970D	BnaC04g48100D	BnaC03g61970D	BnaC03g55140D	BnaC07g43870D		BnaA05g09840D	BnaA05g23490D	BnaA05g28580D	BnaC03g22780D	BnaC03g01480D	BnaA06g17220D
BnaA05g28420D	BnaC04g21040D	BnaC04g17670D	BnaC03g12820D	BnaC03g22360D	BnaC03g30210D		BnaA05g12560D	BnaA05g26970D	BnaC04g37220D	BnaC03g34890D	BnaA06g13780D	BnaC05g44350D		BnaA05g21480D	BnaA05g29980D	BnaC04g48550D	BnaC03g62400D	BnaC03g55280D	BnaC07g44260D		BnaA05g09910D	BnaA05g23510D	BnaA05g28830D	BnaC03g22930D	BnaC03g01620D	BnaA06g17520D
BnaA05g28450D	BnaC04g21650D	BnaC04g18800D	BnaC03g12830D	BnaC03g23330D	BnaC03g30830D		BnaA05g12570D	BnaA05g26980D	BnaC04g37470D	BnaC03g34940D	BnaA06g13810D	BnaC05g44370D		BnaA05g21560D	BnaA05g29990D	BnaC04g48740D	BnaC03g62580D	BnaC03g55290D	BnaC07g44490D		BnaA05g09930D	BnaA05g23660D	BnaA05g28850D	BnaC03g23110D	BnaC03g01630D	BnaA06g18990D
BnaA05g28490D	BnaC04g21760D	BnaC04g18900D	BnaC03g12940D	BnaC03g23520D	BnaC03g31080D		BnaA05g12660D	BnaA05g26990D	BnaC04g37960D	BnaC03g34950D	BnaA06g13820D	BnaC05g44450D		BnaA05g21650D	BnaA05g30000D	BnaC04g48840D	BnaC03g62800D	BnaC03g55450D	BnaC07g44690D		BnaA05g09950D	BnaA05g23700D	BnaA05g28870D	BnaC03g23490D	BnaC03g01660D	BnaA06g19150D
BnaA05g28510D	BnaC04g21790D	BnaC04g18920D	BnaC03g13120D	BnaC03g23620D	BnaC03g31210D		BnaA05g12670D	BnaA05g27090D	BnaC04g38130D	BnaC03g35040D	BnaA06g13840D	BnaC05g44540D		BnaA05g22070D	BnaA05g30050D	BnaC04g48880D	BnaC03g63020D	BnaC03g55690D	BnaC07g45380D		BnaA05g09980D	BnaA05g23740D	BnaA05g29070D	BnaC03g23560D	BnaC03g01830D	BnaA06g19200D
BnaA05g28530D	BnaC04g21970D	BnaC04g19260D	BnaC03g13140D	BnaC03g24060D	BnaC03g31240D		BnaA05g12730D	BnaA05g27130D	BnaC04g38350D	BnaC03g35200D	BnaA06g14170D	BnaC05g44800D		BnaA05g22110D	BnaA05g30060D	BnaC04g49120D	BnaC03g63070D	BnaC03g57210D	BnaC07g45620D		BnaA05g09990D	BnaA05g23770D	BnaA05g29090D	BnaC03g23850D	BnaC03g01900D	BnaA06g19350D
BnaA05g28550D	BnaC04g22040D	BnaC04g19880D	BnaC03g13420D	BnaC03g24640D	BnaC03g32090D		BnaA05g12950D	BnaA05g27150D	BnaC04g38430D	BnaC03g35290D	BnaA06g14220D	BnaC05g44880D		BnaA05g22260D	BnaA05g30110D	BnaC04g49400D	BnaC03g63090D	BnaC03g57750D	BnaC07g45670D		BnaA05g10050D	BnaA05g23800D	BnaA05g29110D	BnaC03g24600D	BnaC03g01910D	BnaA06g19360D
BnaA05g28610D	BnaC04g22050D	BnaC04g19910D	BnaC03g13590D	BnaC03g24830D	BnaC03g32120D		BnaA05g12980D	BnaA05g27200D	BnaC04g38920D	BnaC03g35350D	BnaA06g14500D	BnaC05g44940D		BnaA05g22300D	BnaA05g30170D	BnaC04g49630D	BnaC03g63180D	BnaC03g57900D	BnaC07g45680D		BnaA05g10140D	BnaA05g23810D	BnaA05g29470D	BnaC03g24680D	BnaC03g01950D	BnaA06g19390D
BnaA05g28620D	BnaC04g22250D	BnaC04g20510D	BnaC03g13600D	BnaC03g24890D	BnaC03g32240D		BnaA05g13010D	BnaA05g27210D	BnaC04g39050D	BnaC03g35560D	BnaA06g14850D	BnaC05g45040D		BnaA05g22680D	BnaA05g30210D	BnaC04g49900D	BnaC03g63960D	BnaC03g57970D	BnaC07g46680D		BnaA05g10200D	BnaA05g23830D	BnaA05g29630D	BnaC03g24720D	BnaC03g01960D	BnaA06g19420D
BnaA05g28630D	BnaC04g22330D	BnaC04g20810D	BnaC03g13840D	BnaC03g24900D	BnaC03g32310D		BnaA05g13070D	BnaA05g27240D	BnaC04g39260D	BnaC03g36530D	BnaA06g14860D	BnaC05g45110D		BnaA05g22710D	BnaA05g30220D	BnaC04g50300D	BnaC03g64130D	BnaC03g58220D	BnaC07g47320D		BnaA05g10660D	BnaA05g24040D	BnaA05g29690D	BnaC03g24740D	BnaC03g02020D	BnaA06g19440D
BnaA05g28640D	BnaC04g22340D	BnaC04g21100D	BnaC03g13980D	BnaC03g24920D	BnaC03g32380D		BnaA05g13240D	BnaA05g27250D	BnaC04g39350D	BnaC03g36700D	BnaA06g14890D	BnaC05g45120D		BnaA05g22760D	BnaA05g30230D	BnaC04g50410D	BnaC03g64270D	BnaC03g58370D	BnaA01g00320D		BnaA05g10670D	BnaA05g24050D	BnaA05g29700D	BnaC03g24790D	BnaC03g02090D	BnaA06g19470D
BnaA05g28750D	BnaC04g22610D	BnaC04g21410D	BnaC03g14150D	BnaC03g24990D	BnaC03g32610D		BnaA05g13450D	BnaA05g27260D	BnaC04g39450D	BnaC03g37080D	BnaA06g14990D	BnaC05g45140D		BnaA05g22790D	BnaA05g30300D	BnaC04g50440D	BnaC03g64520D	BnaC03g58820D	BnaA01g00400D		BnaA05g10680D	BnaA05g24190D	BnaA05g30100D	BnaC03g24830D	BnaC03g02410D	BnaA06g19720D
BnaA05g28840D	BnaC04g22860D	BnaC04g21480D	BnaC03g14180D	BnaC03g25000D	BnaC03g33200D		BnaA05g13520D	BnaA05g27270D	BnaC04g39470D	BnaC03g37340D	BnaA06g15170D	BnaC05g45150D		BnaA05g23030D	BnaA05g30390D	BnaC04g50450D	BnaC03g64870D	BnaC03g58880D	BnaA01g00620D		BnaA05g10700D	BnaA05g24500D	BnaA05g30590D	BnaC03g24910D	BnaC03g02600D	BnaA06g20280D
BnaA05g29010D	BnaC04g23100D	BnaC04g21540D	BnaC03g15030D	BnaC03g25610D	BnaC03g33620D		BnaA05g13530D	BnaA05g27280D	BnaC04g39630D	BnaC03g37540D	BnaA06g15200D	BnaC05g45180D		BnaA05g23040D	BnaA05g30410D	BnaC04g50480D	BnaC03g65100D	BnaC03g59190D	BnaA01g01230D		BnaA05g10840D	BnaA05g24530D	BnaA05g30670D	BnaC03g24920D	BnaC03g02750D	BnaA06g21520D
BnaA05g29090D	BnaC04g23140D	BnaC04g21630D	BnaC03g15740D	BnaC03g25620D	BnaC03g33720D		BnaA05g13550D	BnaA05g27300D	BnaC04g39640D	BnaC03g37720D	BnaA06g16270D	BnaC05g45220D		BnaA05g23260D	BnaA05g30440D	BnaC04g50490D	BnaC03g65310D	BnaC03g59390D	BnaA01g01470D		BnaA05g11140D	BnaA05g24540D	BnaA05g30870D	BnaC03g25150D	BnaC03g03130D	BnaA06g22720D
BnaA05g29210D	BnaC04g23230D	BnaC04g21720D	BnaC03g15930D	BnaC03g25770D	BnaC03g33840D		BnaA05g13740D	BnaA05g27320D	BnaC04g40010D	BnaC03g37740D	BnaA06g17230D	BnaC05g45290D		BnaA05g23380D	BnaA05g30470D	BnaC04g50520D	BnaC03g65340D	BnaC03g59500D	BnaA01g01500D		BnaA05g11220D	BnaA05g24610D	BnaA05g31340D	BnaC03g25280D	BnaC03g03550D	BnaA06g23000D
BnaA05g29430D	BnaC04g23410D	BnaC04g21730D	BnaC03g16010D	BnaC03g25880D	BnaC03g33920D		BnaA05g13800D	BnaA05g27330D	BnaC04g40170D	BnaC03g37890D	BnaA06g17320D	BnaC05g45300D		BnaA05g23450D	BnaA05g30490D	BnaC04g50590D	BnaC03g66880D	BnaC03g60070D	BnaA01g02270D		BnaA05g11250D	BnaA05g24740D	BnaA05g31480D	BnaC03g25930D	BnaC03g04540D	BnaA06g23240D
BnaA05g29910D	BnaC04g24420D	BnaC04g21770D	BnaC03g16240D	BnaC03g26120D	BnaC03g34390D		BnaA05g13900D	BnaA05g27340D	BnaC04g40500D	BnaC03g38130D	BnaA06g17710D	BnaC05g45310D		BnaA05g23560D	BnaA05g30560D	BnaC04g50930D	BnaC03g67300D	BnaC03g60150D	BnaA01g02540D		BnaA05g11280D	BnaA05g24750D	BnaA05g31970D	BnaC03g26260D	BnaC03g05800D	BnaA06g23290D
BnaA05g30360D	BnaC04g24470D	BnaC04g21780D	BnaC03g16580D	BnaC03g26850D	BnaC03g34840D		BnaA05g14120D	BnaA05g27390D	BnaC04g40760D	BnaC03g38360D	BnaA06g17960D	BnaC05g45320D		BnaA05g23570D	BnaA05g30630D	BnaC04g51160D	BnaC03g67930D	BnaC03g60320D	BnaA01g02710D		BnaA05g11360D	BnaA05g24880D	BnaA05g31990D	BnaC03g26300D	BnaC03g05830D	BnaA06g23470D
BnaA05g31370D	BnaC04g24880D	BnaC04g21820D	BnaC03g17120D	BnaC03g26870D	BnaC03g35020D		BnaA05g14130D	BnaA05g27410D	BnaC04g41260D	BnaC03g38390D	BnaA06g19450D	BnaC05g45420D		BnaA05g23630D	BnaA05g30720D	BnaC04g51300D	BnaC03g67980D	BnaC03g61330D	BnaA01g02920D		BnaA05g11390D	BnaA05g24910D	BnaA05g32260D	BnaC03g26400D	BnaC03g05940D	BnaA06g23770D
BnaA05g31820D	BnaC04g24950D	BnaC04g22220D	BnaC03g17200D	BnaC03g26940D	BnaC03g35260D		BnaA05g14160D	BnaA05g27420D	BnaC04g41300D	BnaC03g38830D	BnaA06g20450D	BnaC05g45440D		BnaA05g23900D	BnaA05g30760D	BnaC04g51430D	BnaC03g68200D	BnaC03g61380D	BnaA01g03120D		BnaA05g11470D	BnaA05g25030D	BnaA05g32300D	BnaC03g27100D	BnaC03g06020D	BnaA06g24150D
BnaA05g31850D	BnaC04g25200D	BnaC04g22270D	BnaC03g17300D	BnaC03g27170D	BnaC03g35330D		BnaA05g14190D	BnaA05g27430D	BnaC04g41450D	BnaC03g39190D	BnaA06g20480D	BnaC05g45450D		BnaA05g23920D	BnaA05g30800D	BnaC04g51480D	BnaC03g68840D	BnaC03g61760D	BnaA01g03580D		BnaA05g11520D	BnaA05g25200D	BnaA05g32440D	BnaC03g27460D	BnaC03g06310D	BnaA06g24300D
BnaA05g32090D	BnaC04g25370D	BnaC04g22310D	BnaC03g17470D	BnaC03g27270D	BnaC03g35390D		BnaA05g14560D	BnaA05g27440D	BnaC04g42170D	BnaC03g39280D	BnaA06g20870D	BnaC05g45460D		BnaA05g24000D	BnaA05g30830D	BnaC04g51640D	BnaC03g69820D	BnaC03g62330D	BnaA01g03820D		BnaA05g11930D	BnaA05g25390D	BnaA05g32480D	BnaC03g27470D	BnaC03g06330D	BnaA06g24560D
BnaA05g32580D	BnaC04g25500D	BnaC04g22360D	BnaC03g17660D	BnaC03g27470D	BnaC03g35770D		BnaA05g14610D	BnaA05g27460D	BnaC04g42280D	BnaC03g39750D	BnaA06g21890D	BnaC05g45580D		BnaA05g24250D	BnaA05g30870D	BnaC03g00020D	BnaC03g70110D	BnaC03g62520D	BnaA01g04420D		BnaA05g12010D	BnaA05g25440D	BnaA05g32660D	BnaC03g27780D	BnaC03g06700D	BnaA06g24840D
BnaA05g32630D	BnaC04g25590D	BnaC04g22430D	BnaC03g17780D	BnaC03g28080D	BnaC03g36190D		BnaA05g14800D	BnaA05g27470D	BnaC04g42340D	BnaC03g40800D	BnaA06g22540D	BnaC05g45740D		BnaA05g24300D	BnaA05g30940D	BnaC03g00040D	BnaC03g70580D	BnaC03g62990D	BnaA01g04440D		BnaA05g12070D	BnaA05g25600D	BnaA05g32730D	BnaC03g27880D	BnaC03g06770D	BnaA06g24880D
BnaA05g32660D	BnaC04g25800D	BnaC04g22460D	BnaC03g17860D	BnaC03g28140D	BnaC03g36240D		BnaA05g14810D	BnaA05g27490D	BnaC04g42410D	BnaC03g40880D	BnaA06g22890D	BnaC05g45760D		BnaA05g24410D	BnaA05g31030D	BnaC03g00110D	BnaC03g70860D	BnaC03g63040D	BnaA01g04880D		BnaA05g12120D	BnaA05g25640D	BnaA05g32750D	BnaC03g28300D	BnaC03g06960D	BnaA06g24900D
BnaA05g32750D	BnaC04g25980D	BnaC04g22530D	BnaC03g18100D	BnaC03g28590D	BnaC03g36250D		BnaA05g14880D	BnaA05g27510D	BnaC04g42520D	BnaC03g41050D	BnaA06g22920D	BnaC05g45780D		BnaA05g24420D	BnaA05g31040D	BnaC03g00240D	BnaC03g70990D	BnaC03g63060D	BnaA01g04890D		BnaA05g12180D	BnaA05g25660D	BnaA05g32810D	BnaC03g28510D	BnaC03g07150D	BnaA06g25910D
BnaA05g32850D	BnaC04g26180D	BnaC04g22670D	BnaC03g18310D	BnaC03g28800D	BnaC03g36420D		BnaA05g14890D	BnaA05g27520D	BnaC04g42530D	BnaC03g41530D	BnaA06g23110D	BnaC05g45790D		BnaA05g24560D	BnaA05g31070D	BnaC03g00570D	BnaC03g71010D	BnaC03g63070D	BnaA01g04920D		BnaA05g12210D	BnaA05g25680D	BnaA05g33000D	BnaC03g28610D	BnaC03g07320D	BnaA06g26030D
BnaA05g33000D	BnaC04g26410D	BnaC04g22890D	BnaC03g18350D	BnaC03g28840D	BnaC03g36620D		BnaA05g14920D	BnaA05g27550D	BnaC04g42630D	BnaC03g41610D	BnaA06g23330D	BnaC05g45880D		BnaA05g24630D	BnaA05g31140D	BnaC03g00940D	BnaC03g71060D	BnaC03g63410D	BnaA01g07430D		BnaA05g12390D	BnaA05g25690D	BnaA05g33020D	BnaC03g28670D	BnaC03g07510D	BnaA06g26250D
BnaA05g33020D	BnaC04g26420D	BnaC04g23330D	BnaC03g18920D	BnaC03g29300D	BnaC03g36760D		BnaA05g14950D	BnaA05g27590D	BnaC04g42750D	BnaC03g41900D	BnaA06g23410D	BnaC05g45930D		BnaA05g24740D	BnaA05g31170D	BnaC03g00950D	BnaA06g00070D	BnaC03g64030D	BnaA01g07470D		BnaA05g12430D	BnaA05g25970D	BnaA05g33030D	BnaC03g28680D	BnaC03g07660D	BnaA06g26550D
BnaA05g33030D	BnaC04g26580D	BnaC04g23460D	BnaC03g19210D	BnaC03g29330D	BnaC03g37050D		BnaA05g14980D	BnaA05g27610D	BnaC04g42880D	BnaC03g41960D	BnaA06g24850D	BnaC05g46000D		BnaA05g24750D	BnaA05g31300D	BnaC03g01140D	BnaA06g00730D	BnaC03g65200D	BnaA01g07540D		BnaA05g12500D	BnaA05g26060D	BnaA05g33080D	BnaC03g28780D	BnaC03g07670D	BnaA06g26730D
BnaA05g33100D	BnaC04g26790D	BnaC04g23540D	BnaC03g19230D	BnaC03g29520D	BnaC03g37480D		BnaA05g15140D	BnaA05g27620D	BnaC04g43010D	BnaC03g42820D	BnaA06g25070D	BnaC05g46010D		BnaA05g24770D	BnaA05g31340D	BnaC03g01280D	BnaA06g00800D	BnaC03g66150D	BnaA01g07930D		BnaA05g12510D	BnaA05g26100D	BnaA05g33110D	BnaC03g28840D	BnaC03g07680D	BnaA06g26850D
BnaA05g33160D	BnaC04g26920D	BnaC04g24320D	BnaC03g19260D	BnaC03g30040D	BnaC03g37710D		BnaA05g15250D	BnaA05g27650D	BnaC04g43040D	BnaC03g43120D	BnaA06g25210D	BnaC05g46250D		BnaA05g24920D	BnaA05g31380D	BnaC03g01390D	BnaA06g00980D	BnaC03g66890D	BnaA01g08550D		BnaA05g12530D	BnaA05g26200D	BnaA05g33160D	BnaC03g28980D	BnaC03g07760D	BnaA06g26970D
BnaA05g33170D	BnaC04g27020D	BnaC04g24410D	BnaC03g19400D	BnaC03g30130D	BnaC03g38400D		BnaA05g15260D	BnaA05g27660D	BnaC04g43050D	BnaC03g43500D	BnaA06g25770D	BnaC05g46270D		BnaA05g24950D	BnaA05g31480D	BnaC03g01450D	BnaA06g01170D	BnaC03g66910D	BnaA01g08920D		BnaA05g12560D	BnaA05g26220D	BnaA05g33170D	BnaC03g29060D	BnaC03g07850D	BnaA06g27230D
BnaA05g33210D	BnaC04g27200D	BnaC04g24610D	BnaC03g20000D	BnaC03g30350D	BnaC03g38410D		BnaA05g15310D	BnaA05g27670D	BnaC04g43140D	BnaC03g43570D	BnaA06g26370D	BnaC05g46350D		BnaA05g25110D	BnaA05g31550D	BnaC03g01600D	BnaA06g01230D	BnaC03g66920D	BnaA01g08960D		BnaA05g12570D	BnaA05g26260D	BnaA05g33180D	BnaC03g29360D	BnaC03g08110D	BnaA06g28390D
BnaA05g33460D	BnaC04g27700D	BnaC04g24770D	BnaC03g20490D	BnaC03g30360D	BnaC03g38800D		BnaA05g15330D	BnaA05g27680D	BnaC04g43300D	BnaC03g43610D	BnaA06g26720D	BnaC05g46570D		BnaA05g25470D	BnaA05g31560D	BnaC03g01810D	BnaA06g01370D	BnaC03g67790D	BnaA01g09180D		BnaA05g12660D	BnaA05g26280D	BnaA05g33210D	BnaC03g30360D	BnaC03g08140D	BnaA06g28610D
BnaC04g00010D	BnaC04g28590D	BnaC04g24780D	BnaC03g20530D	BnaC03g30370D	BnaC03g38810D		BnaA05g15340D	BnaA05g27690D	BnaC04g44600D	BnaC03g44060D	BnaA06g26980D	BnaC05g46670D		BnaA05g25540D	BnaA05g31690D	BnaC03g01910D	BnaA06g01470D	BnaC03g68730D	BnaA01g09200D		BnaA05g12670D	BnaA05g26360D	BnaA05g33260D	BnaC03g30550D	BnaC03g08250D	BnaA06g29000D
BnaC04g00020D	BnaC04g28760D	BnaC04g24960D	BnaC03g20910D	BnaC03g30620D	BnaC03g38820D		BnaA05g15350D	BnaA05g27710D	BnaC04g44840D	BnaC03g45030D	BnaA06g28030D	BnaC05g46730D		BnaA05g25570D	BnaA05g31780D	BnaC03g02160D	BnaA06g01660D	BnaC03g69010D	BnaA01g09690D		BnaA05g12690D	BnaA05g26380D	BnaA05g33310D	BnaC03g30870D	BnaC03g08340D	BnaA06g29060D
BnaC04g00030D	BnaC04g28830D	BnaC04g25100D	BnaC03g21070D	BnaC03g31450D	BnaC03g38850D		BnaA05g15450D	BnaA05g27720D	BnaC04g44980D	BnaC03g45140D	BnaA06g29320D	BnaC05g46990D		BnaA05g25630D	BnaA05g31880D	BnaC03g02250D	BnaA06g02310D	BnaC03g69060D	BnaA01g10540D		BnaA05g12920D	BnaA05g26540D	BnaA05g33440D	BnaC03g30980D	BnaC03g08460D	BnaA06g29120D
BnaC04g00040D	BnaC04g28960D	BnaC04g25280D	BnaC03g21320D	BnaC03g31710D	BnaC03g39120D		BnaA05g15490D	BnaA05g27740D	BnaC04g45220D	BnaC03g45160D	BnaA06g29720D	BnaC05g47010D		BnaA05g25650D	BnaA05g31930D	BnaC03g02280D	BnaA06g02440D	BnaC03g70030D	BnaA01g10550D		BnaA05g12950D	BnaA05g26560D	BnaA05g33550D	BnaC03g31090D	BnaC03g08920D	BnaA06g29750D
BnaC04g00080D	BnaC04g28970D	BnaC04g25760D	BnaC03g21360D	BnaC03g31900D	BnaC03g39240D		BnaA05g15510D	BnaA05g27760D	BnaC04g45340D	BnaC03g45210D	BnaA06g30090D	BnaC05g47030D		BnaA05g25830D	BnaA05g32200D	BnaC03g03320D	BnaA06g02670D	BnaC03g70260D	BnaA01g10790D		BnaA05g12980D	BnaA05g26570D	BnaA05g33610D	BnaC03g31350D	BnaC03g09240D	BnaA06g29980D
BnaC04g00110D	BnaC04g28980D	BnaC04g26340D	BnaC03g21650D	BnaC03g32010D	BnaC03g39440D		BnaA05g15580D	BnaA05g27770D	BnaC04g45520D	BnaC03g45260D	BnaA06g30640D	BnaC05g47070D		BnaA05g26020D	BnaA05g32320D	BnaC03g03540D	BnaA06g03110D	BnaC03g70270D	BnaA01g11140D		BnaA05g13010D	BnaA05g26660D	BnaA05g33730D	BnaC03g31390D	BnaC03g09560D	BnaA06g30000D
BnaC04g00120D	BnaC04g29450D	BnaC04g26680D	BnaC03g21800D	BnaC03g32070D	BnaC03g39650D		BnaA05g15630D	BnaA05g27780D	BnaC04g45640D	BnaC03g45960D	BnaA06g30720D	BnaC05g47140D		BnaA05g26030D	BnaA05g32340D	BnaC03g03610D	BnaA06g03210D	BnaC03g70390D	BnaA01g12290D		BnaA05g13030D	BnaA05g26750D	BnaA05g33800D	BnaC03g31510D	BnaC03g10110D	BnaA06g30290D
BnaC04g00140D	BnaC04g30230D	BnaC04g26810D	BnaC03g21850D	BnaC03g32080D	BnaC03g39830D		BnaA05g15640D	BnaA05g27800D	BnaC04g45860D	BnaC03g45970D	BnaA06g30730D	BnaC05g47210D		BnaA05g26040D	BnaA05g32370D	BnaC03g03700D	BnaA06g03520D	BnaC03g70860D	BnaA01g12310D		BnaA05g13070D	BnaA05g26930D	BnaA05g33830D	BnaC03g31550D	BnaC03g10150D	BnaA06g30330D
BnaC04g00160D	BnaC04g30250D	BnaC04g27680D	BnaC03g21980D	BnaC03g32770D	BnaC03g40620D		BnaA05g15730D	BnaA05g27850D	BnaC04g45870D	BnaC03g45990D	BnaA06g30780D	BnaC05g47320D		BnaA05g26070D	BnaA05g32450D	BnaC03g03710D	BnaA06g03540D	BnaA06g00400D	BnaA01g12890D		BnaA05g13100D	BnaA05g27090D	BnaA05g34070D	BnaC03g31790D	BnaC03g10310D	BnaA06g30440D
BnaC04g00170D	BnaC04g31840D	BnaC04g27850D	BnaC03g22170D	BnaC03g32780D	BnaC03g40630D		BnaA05g15740D	BnaA05g27860D	BnaC04g45900D	BnaC03g46230D	BnaA06g30960D	BnaC05g47340D		BnaA05g26140D	BnaA05g32500D	BnaC03g03880D	BnaA06g04210D	BnaA06g00540D	BnaA01g13210D		BnaA05g13450D	BnaA05g27130D	BnaA05g34180D	BnaC03g32010D	BnaC03g10610D	BnaA06g30510D
BnaC04g00180D	BnaC04g32010D	BnaC04g28070D	BnaC03g22550D	BnaC03g33320D	BnaC03g40710D		BnaA05g15820D	BnaA05g27880D	BnaC04g46250D	BnaC03g46510D	BnaA06g31080D	BnaC05g47350D		BnaA05g26150D	BnaA05g32540D	BnaC03g03910D	BnaA06g04300D	BnaA06g00560D	BnaA01g13430D		BnaA05g13550D	BnaA05g27200D	BnaC04g00010D	BnaC03g32300D	BnaC03g10670D	BnaA06g30530D
BnaC04g00190D	BnaC04g32270D	BnaC04g28280D	BnaC03g22670D	BnaC03g33350D	BnaC03g41330D		BnaA05g15830D	BnaA05g27920D	BnaC04g46350D	BnaC03g47100D	BnaA06g31770D	BnaC05g47390D		BnaA05g26170D	BnaA05g32560D	BnaC03g03950D	BnaA06g05000D	BnaA06g00640D	BnaA01g13440D		BnaA05g13680D	BnaA05g27300D	BnaC04g00020D	BnaC03g32310D	BnaC03g10890D	BnaA06g30760D
BnaC04g00200D	BnaC04g32870D	BnaC04g28390D	BnaC03g23150D	BnaC03g33360D	BnaC03g41350D		BnaA05g15860D	BnaA05g27950D	BnaC04g46370D	BnaC03g47950D	BnaA06g31790D	BnaC05g47400D		BnaA05g26180D	BnaA05g32620D	BnaC03g03990D	BnaA06g05210D	BnaA06g00730D	BnaA01g13550D		BnaA05g13740D	BnaA05g27470D	BnaC04g00080D	BnaC03g32770D	BnaC03g11450D	BnaA06g31830D
BnaC04g00260D	BnaC04g33180D	BnaC04g28440D	BnaC03g23220D	BnaC03g33500D	BnaC03g41710D		BnaA05g15950D	BnaA05g27970D	BnaC04g46480D	BnaC03g48070D	BnaA06g31830D	BnaC05g47580D		BnaA05g26230D	BnaA05g32730D	BnaC03g04010D	BnaA06g05470D	BnaA06g00740D	BnaA01g13700D		BnaA05g13750D	BnaA05g27510D	BnaC04g00120D	BnaC03g32780D	BnaC03g11640D	BnaA06g32040D
BnaC04g00620D	BnaC04g33210D	BnaC04g28530D	BnaC03g23460D	BnaC03g34170D	BnaC03g41790D		BnaA05g15980D	BnaA05g27980D	BnaC04g46860D	BnaC03g48320D	BnaA06g31950D	BnaC05g47590D		BnaA05g26330D	BnaA05g32770D	BnaC03g04230D	BnaA06g05920D	BnaA06g00830D	BnaA01g13750D		BnaA05g13760D	BnaA05g27600D	BnaC04g00190D	BnaC03g33010D	BnaC03g11700D	BnaA06g32110D
BnaC04g00660D	BnaC04g33290D	BnaC04g28540D	BnaC03g23480D	BnaC03g34330D	BnaC03g41860D		BnaA05g16040D	BnaA05g27990D	BnaC04g46870D	BnaC03g48540D	BnaA06g31960D	BnaC05g47830D		BnaA05g26420D	BnaA05g32830D	BnaC03g04250D	BnaA06g05970D	BnaA06g01600D	BnaA01g13950D		BnaA05g13770D	BnaA05g27650D	BnaC04g00200D	BnaC03g33130D	BnaC03g12390D	BnaA06g32440D
BnaC04g00920D	BnaC04g33730D	BnaC04g29040D	BnaC03g23500D	BnaC03g34580D	BnaC03g42880D		BnaA05g16060D	BnaA05g28000D	BnaC04g47110D	BnaC03g48550D	BnaA06g32030D	BnaC05g47860D		BnaA05g26650D	BnaA05g32840D	BnaC03g04330D	BnaA06g06010D	BnaA06g01880D	BnaA01g14370D		BnaA05g13790D	BnaA05g27760D	BnaC04g00430D	BnaC03g33450D	BnaC03g12410D	BnaA06g32450D
BnaC04g01120D	BnaC04g33910D	BnaC04g29130D	BnaC03g23530D	BnaC03g34590D	BnaC03g42890D		BnaA05g16080D	BnaA05g28030D	BnaC04g47190D	BnaC03g48720D	BnaA06g32050D	BnaC05g47870D		BnaA05g26710D	BnaA05g33230D	BnaC03g04340D	BnaA06g06040D	BnaA06g01930D	BnaA01g14520D		BnaA05g13800D	BnaA05g27880D	BnaC04g00550D	BnaC03g34090D	BnaC03g12500D	BnaA06g32540D
BnaC04g01280D	BnaC04g34440D	BnaC04g29140D	BnaC03g23850D	BnaC03g34890D	BnaC03g42920D		BnaA05g16120D	BnaA05g28080D	BnaC04g47490D	BnaC03g49530D	BnaA06g32070D	BnaC05g47910D		BnaA05g26810D	BnaA05g33250D	BnaC03g04400D	BnaA06g06170D	BnaA06g02020D	BnaA01g15310D		BnaA05g13850D	BnaA05g27920D	BnaC04g00590D	BnaC03g34280D	BnaC03g12530D	BnaA06g33280D
BnaC04g01290D	BnaC04g34590D	BnaC04g29400D	BnaC03g24290D	BnaC03g34940D	BnaC03g43880D		BnaA05g16150D	BnaA05g28100D	BnaC04g47580D	BnaC03g49750D	BnaA06g32080D	BnaC05g48050D		BnaA05g26940D	BnaA05g33320D	BnaC03g05400D	BnaA06g06370D	BnaA06g02180D	BnaA01g15320D		BnaA05g13900D	BnaA05g28020D	BnaC04g00610D	BnaC03g34310D	BnaC03g12540D	BnaA06g33620D
BnaC04g01550D	BnaC04g34790D	BnaC04g30110D	BnaC03g24700D	BnaC03g35350D	BnaC03g43900D		BnaA05g16170D	BnaA05g28120D	BnaC04g47750D	BnaC03g49800D	BnaA06g32520D	BnaC05g48060D		BnaA05g27160D	BnaA05g33380D	BnaC03g05420D	BnaA06g06380D	BnaA06g02240D	BnaA01g15620D		BnaA05g14060D	BnaA05g28200D	BnaC04g00620D	BnaC03g34590D	BnaC03g12820D	BnaA06g34320D
BnaC04g01570D	BnaC04g34910D	BnaC04g30400D	BnaC03g24720D	BnaC03g35830D	BnaC03g44240D		BnaA05g16180D	BnaA05g28140D	BnaC04g47810D	BnaC03g49810D	BnaA06g32990D	BnaC05g48130D		BnaA05g27190D	BnaA05g33400D	BnaC03g05580D	BnaA06g06440D	BnaA06g02440D	BnaA01g15700D		BnaA05g14120D	BnaA05g28260D	BnaC04g00640D	BnaC03g34650D	BnaC03g12870D	BnaA06g35510D
BnaC04g02200D	BnaC04g35020D	BnaC04g30630D	BnaC03g24820D	BnaC03g36280D	BnaC03g44680D		BnaA05g16220D	BnaA05g28150D	BnaC04g47840D	BnaC03g49920D	BnaA06g33010D	BnaC05g48560D		BnaA05g27540D	BnaA05g33430D	BnaC03g05630D	BnaA06g07410D	BnaA06g02740D	BnaA01g15780D		BnaA05g14130D	BnaA05g28590D	BnaC04g00650D	BnaC03g34890D	BnaC03g13060D	BnaA06g35530D
BnaC04g02240D	BnaC04g35190D	BnaC04g30810D	BnaC03g24910D	BnaC03g36330D	BnaC03g44730D		BnaA05g16260D	BnaA05g28180D	BnaC04g47870D	BnaC03g50570D	BnaA06g33280D	BnaA06g37450D		BnaA05g27790D	BnaA05g33470D	BnaC03g05640D	BnaA06g07760D	BnaA06g03280D	BnaA01g15950D		BnaA05g14430D	BnaA05g28760D	BnaC04g00710D	BnaC03g34940D	BnaC03g13140D	BnaA06g35540D
BnaC04g02360D	BnaC04g35920D	BnaC04g30950D	BnaC03g25010D	BnaC03g37540D	BnaC03g44800D		BnaA05g16470D	BnaA05g28210D	BnaC04g48020D	BnaC03g50680D	BnaA06g33730D	BnaA06g37580D		BnaA05g27870D	BnaA05g33480D	BnaC03g05680D	BnaA06g07880D	BnaA06g03330D	BnaA01g16040D		BnaA05g14490D	BnaA05g28920D	BnaC04g00720D	BnaC03g34950D	BnaC03g13210D	BnaA06g35590D
BnaC04g02510D	BnaC04g35930D	BnaC04g30960D	BnaC03g25130D	BnaC03g37570D	BnaC03g44950D		BnaA05g16630D	BnaA05g28250D	BnaC04g48150D	BnaC03g50730D	BnaA06g34160D	BnaA06g37740D		BnaA05g28010D	BnaA05g33510D	BnaC03g05770D	BnaA06g08200D	BnaA06g03700D	BnaA01g16050D		BnaA05g14570D	BnaA05g29270D	BnaC04g00930D	BnaC03g35040D	BnaC03g13310D	BnaA06g35850D
BnaC04g02520D	BnaC04g36720D	BnaC04g31110D	BnaC03g25280D	BnaC03g37600D	BnaC03g45350D		BnaA05g16660D	BnaA05g28260D	BnaC04g48390D	BnaC03g51080D	BnaA06g34260D	BnaA06g37780D		BnaA05g28050D	BnaA05g33520D	BnaC03g05790D	BnaA06g08320D	BnaA06g03740D	BnaA01g16310D		BnaA05g14600D	BnaA05g29310D	BnaC04g00940D	BnaC03g35290D	BnaC03g13320D	BnaA06g36330D
BnaC04g02720D	BnaC04g36980D	BnaC04g31300D	BnaC03g25420D	BnaC03g37680D	BnaC03g45500D		BnaA05g16710D	BnaA05g28270D	BnaC04g48570D	BnaC03g51800D	BnaA06g34330D	BnaA06g37860D		BnaA05g28070D	BnaA05g33630D	BnaC03g05890D	BnaA06g08940D	BnaA06g03870D	BnaA01g16320D		BnaA05g14610D	BnaA05g29350D	BnaC04g01130D	BnaC03g35800D	BnaC03g13770D	BnaC08g00720D
BnaC04g02840D	BnaC04g37530D	BnaC04g31360D	BnaC03g25490D	BnaC03g37740D	BnaC03g45510D		BnaA05g16830D	BnaA05g28310D	BnaC04g48630D	BnaC03g52080D	BnaA06g34700D	BnaA06g37900D		BnaA05g28090D	BnaA05g33670D	BnaC03g05920D	BnaA06g09130D	BnaA06g04060D	BnaA01g16870D		BnaA05g14690D	BnaA05g29450D	BnaC04g01280D	BnaC03g36450D	BnaC03g14160D	BnaC08g00800D
BnaC04g02860D	BnaC04g37620D	BnaC04g31420D	BnaC03g26090D	BnaC03g37890D	BnaC03g45950D		BnaA05g16920D	BnaA05g28340D	BnaC04g48740D	BnaC03g52400D	BnaA06g35380D	BnaA06g38280D		BnaA05g28110D	BnaA05g33780D	BnaC03g06120D	BnaA06g09200D	BnaA06g04160D	BnaA01g17060D		BnaA05g14830D	BnaA05g29520D	BnaC04g01290D	BnaC03g36530D	BnaC03g14250D	BnaC08g01660D
BnaC04g02890D	BnaC04g37710D	BnaC04g31500D	BnaC03g26190D	BnaC03g38170D	BnaC03g46170D		BnaA05g16970D	BnaA05g28350D	BnaC04g48880D	BnaC03g52710D	BnaA06g35620D	BnaA06g39180D		BnaA05g28190D	BnaA05g33900D	BnaC03g06220D	BnaA06g09600D	BnaA06g04400D	BnaA01g17900D		BnaA05g14840D	BnaA05g29820D	BnaC04g01670D	BnaC03g36700D	BnaC03g14600D	BnaC08g01900D
BnaC04g03090D	BnaC04g37750D	BnaC04g31620D	BnaC03g26260D	BnaC03g38180D	BnaC03g46250D		BnaA05g16980D	BnaA05g28360D	BnaC04g48950D	BnaC03g53690D	BnaA06g35830D	BnaA06g39330D		BnaA05g28220D	BnaA05g33940D	BnaC03g06400D	BnaA06g09680D	BnaA06g04430D	BnaA01g18330D		BnaA05g14930D	BnaA05g29830D	BnaC04g01900D	BnaC03g36950D	BnaC03g15010D	BnaC08g02040D
BnaC04g03100D	BnaC04g37900D	BnaC04g31720D	BnaC03g26890D	BnaC03g38190D	BnaC03g48250D		BnaA05g16990D	BnaA05g28370D	BnaC04g49400D	BnaC03g54540D	BnaA06g36560D	BnaA06g39610D		BnaA05g28420D	BnaA05g34060D	BnaC03g06420D	BnaA06g09920D	BnaA06g04770D	BnaA01g18680D		BnaA05g14980D	BnaA05g29950D	BnaC04g01940D	BnaC03g37100D	BnaC03g15030D	BnaC08g02450D
BnaC04g03120D	BnaC04g37910D	BnaC04g32050D	BnaC03g27000D	BnaC03g38260D	BnaC03g48300D		BnaA05g17000D	BnaA05g28400D	BnaC04g49510D	BnaC03g55280D	BnaA06g37100D	BnaA06g39660D		BnaA05g28450D	BnaA05g34100D	BnaC03g06590D	BnaA06g10020D	BnaA06g04960D	BnaA01g19870D		BnaA05g15250D	BnaA05g29980D	BnaC04g01980D	BnaC03g37540D	BnaC03g16050D	BnaC08g02650D
BnaC04g03300D	BnaC04g38060D	BnaC04g32190D	BnaC03g27010D	BnaC03g38290D	BnaC03g48480D		BnaA05g17120D	BnaA05g28410D	BnaC04g49710D	BnaC03g55440D	BnaC08g01020D	BnaA06g40050D		BnaA05g28510D	BnaC04g00210D	BnaC03g06910D	BnaA06g10060D	BnaA06g05410D	BnaA01g20980D		BnaA05g15330D	BnaA05g30000D	BnaC04g02360D	BnaC03g37720D	BnaC03g16150D	BnaC08g02880D
BnaC04g03400D	BnaC04g38080D	BnaC04g32210D	BnaC03g27360D	BnaC03g38300D	BnaC03g48520D		BnaA05g17160D	BnaA05g28420D	BnaC04g49900D	BnaC03g55690D	BnaC08g01650D	BnaA06g40360D		BnaA05g28550D	BnaC04g00280D	BnaC03g06920D	BnaA06g10100D	BnaA06g05550D	BnaA01g22500D		BnaA05g15340D	BnaA05g30060D	BnaC04g02510D	BnaC03g37740D	BnaC03g16480D	BnaC08g02940D
BnaC04g03410D	BnaC04g38120D	BnaC04g32390D	BnaC03g27390D	BnaC03g38790D	BnaC03g48660D		BnaA05g17210D	BnaA05g28440D	BnaC04g49960D	BnaC03g56240D	BnaC08g01700D	BnaA06g40800D		BnaA05g28610D	BnaC04g00290D	BnaC03g07580D	BnaA06g10230D	BnaA06g05650D	BnaA01g22920D		BnaA05g15420D	BnaA05g30560D	BnaC04g02520D	BnaC03g37800D	BnaC03g17030D	BnaC08g03600D
BnaC04g03430D	BnaC04g39060D	BnaC04g32660D	BnaC03g27420D	BnaC03g39690D	BnaC03g48820D		BnaA05g17350D	BnaA05g28450D	BnaC04g50150D	BnaC03g56460D	BnaC08g01810D	BnaA03g01470D		BnaA05g28630D	BnaC04g00300D	BnaC03g07610D	BnaA06g10510D	BnaA06g05820D	BnaA01g23310D		BnaA05g15580D	BnaA05g30610D	BnaC04g02610D	BnaC03g37870D	BnaC03g17040D	BnaC08g03710D
BnaC04g03700D	BnaC04g39460D	BnaC04g32930D	BnaC03g27450D	BnaC03g39750D	BnaC03g48890D		BnaA05g17390D	BnaA05g28530D	BnaC04g50450D	BnaC03g56550D	BnaC08g01820D	BnaA03g02060D		BnaA05g28690D	BnaC04g00350D	BnaC03g07690D	BnaA06g10730D	BnaA06g05970D	BnaA01g25950D		BnaA05g15690D	BnaA05g30630D	BnaC04g02720D	BnaC03g37880D	BnaC03g17120D	BnaC08g03730D
BnaC04g03960D	BnaC04g39580D	BnaC04g32950D	BnaC03g27500D	BnaC03g39850D	BnaC03g49220D		BnaA05g17420D	BnaA05g28540D	BnaC04g50500D	BnaC03g56560D	BnaC08g02150D	BnaA03g02410D		BnaA05g28840D	BnaC04g00380D	BnaC03g08260D	BnaA06g12400D	BnaA06g06200D	BnaA01g26060D		BnaA05g15830D	BnaA05g30720D	BnaC04g02750D	BnaC03g37890D	BnaC03g17400D	BnaC08g03850D
BnaC04g03990D	BnaC04g39750D	BnaC04g33070D	BnaC03g27560D	BnaC03g40680D	BnaC03g49380D		BnaA05g17490D	BnaA05g28560D	BnaC04g51410D	BnaC03g56570D	BnaC08g02600D	BnaA03g03010D		BnaA05g28850D	BnaC04g00390D	BnaC03g08310D	BnaA06g12420D	BnaA06g06220D	BnaA01g26180D		BnaA05g15860D	BnaA05g30790D	BnaC04g02880D	BnaC03g38190D	BnaC03g17450D	BnaC08g04600D
BnaC04g04230D	BnaC04g39810D	BnaC04g33260D	BnaC03g27580D	BnaC03g41100D	BnaC03g49420D		BnaA05g17720D	BnaA05g28580D	BnaC04g51430D	BnaC03g56620D	BnaC08g05120D	BnaA03g03200D		BnaA05g28950D	BnaC04g00470D	BnaC03g08700D	BnaA06g12510D	BnaA06g06380D	BnaA01g26300D		BnaA05g15950D	BnaA05g30800D	BnaC04g02930D	BnaC03g38390D	BnaC03g17650D	BnaC08g05480D
BnaC04g04560D	BnaC04g40330D	BnaC04g33400D	BnaC03g28000D	BnaC03g41910D	BnaC03g49620D		BnaA05g18040D	BnaA05g28640D	BnaC04g51690D	BnaC03g56630D	BnaC08g06130D	BnaA03g03650D		BnaA05g29090D	BnaC04g00530D	BnaC03g08770D	BnaA06g13250D	BnaA06g06390D	BnaA01g26540D		BnaA05g16070D	BnaA05g30920D	BnaC04g03030D	BnaC03g38410D	BnaC03g17880D	BnaC08g05840D
BnaC04g04590D	BnaC04g40390D	BnaC04g33490D	BnaC03g28560D	BnaC03g41990D	BnaC03g50150D		BnaA05g18050D	BnaA05g28660D	BnaC03g00020D	BnaC03g57120D	BnaC08g07690D	BnaA03g03810D		BnaA05g29110D	BnaC04g00740D	BnaC03g08830D	BnaA06g13480D	BnaA06g06440D	BnaA01g26980D		BnaA05g16130D	BnaA05g31030D	BnaC04g03100D	BnaC03g38730D	BnaC03g18100D	BnaC08g05880D
BnaC04g05030D	BnaC04g40550D	BnaC04g33560D	BnaC03g28840D	BnaC03g42260D	BnaC03g50500D		BnaA05g18070D	BnaA05g28690D	BnaC03g00040D	BnaC03g57180D	BnaC08g08050D	BnaA03g04290D		BnaA05g29180D	BnaC04g00750D	BnaC03g08870D	BnaA06g13490D	BnaA06g06540D	BnaA01g27050D		BnaA05g16240D	BnaA05g31300D	BnaC04g03400D	BnaC03g39190D	BnaC03g18350D	BnaC08g06100D
BnaC04g05300D	BnaC04g40580D	BnaC04g33570D	BnaC03g29060D	BnaC03g42940D	BnaC03g50540D		BnaA05g18100D	BnaA05g28700D	BnaC03g00240D	BnaC03g57310D	BnaC08g08580D	BnaA03g04310D		BnaA05g29470D	BnaC04g00800D	BnaC03g09700D	BnaA06g13620D	BnaA06g06660D	BnaA01g27570D		BnaA05g16330D	BnaA05g31410D	BnaC04g03430D	BnaC03g39380D	BnaC03g18390D	BnaC08g06260D
BnaC04g05440D	BnaC04g40820D	BnaC04g33760D	BnaC03g29070D	BnaC03g43570D	BnaC03g51870D		BnaA05g18150D	BnaA05g28710D	BnaC03g00310D	BnaC03g57550D	BnaC08g09260D	BnaA03g04410D		BnaA05g29770D	BnaC04g00830D	BnaC03g09710D	BnaA06g13730D	BnaA06g07050D	BnaA01g27710D		BnaA05g16460D	BnaA05g32370D	BnaC04g03870D	BnaC03g39690D	BnaC03g18400D	BnaC08g06970D
BnaC04g05620D	BnaC04g40870D	BnaC04g33810D	BnaC03g29490D	BnaC03g44230D	BnaC03g52290D		BnaA05g18250D	BnaA05g28720D	BnaC03g00450D	BnaC03g58020D	BnaC08g09300D	BnaA03g04460D		BnaA05g29900D	BnaC04g00900D	BnaC03g09720D	BnaA06g13740D	BnaA06g07340D	BnaA01g28390D		BnaA05g16470D	BnaA05g32450D	BnaC04g03960D	BnaC03g40170D	BnaC03g18580D	BnaC08g06990D
BnaC04g05750D	BnaC04g40960D	BnaC04g33890D	BnaC03g29810D	BnaC03g44420D	BnaC03g52330D		BnaA05g18310D	BnaA05g28750D	BnaC03g00540D	BnaC03g58080D	BnaC08g10840D	BnaA03g04970D		BnaA05g30260D	BnaC04g01070D	BnaC03g09820D	BnaA06g13760D	BnaA06g07530D	BnaA01g28590D		BnaA05g16480D	BnaA05g32540D	BnaC04g03990D	BnaC03g40390D	BnaC03g18920D	BnaC08g07710D
BnaC04g05870D	BnaC04g40980D	BnaC04g34190D	BnaC03g30030D	BnaC03g44480D	BnaC03g52680D		BnaA05g18490D	BnaA05g28760D	BnaC03g00940D	BnaC03g58120D	BnaC08g10890D	BnaA03g05950D		BnaA05g30330D	BnaC04g01170D	BnaC03g09840D	BnaA06g13810D	BnaA06g07800D	BnaA01g30440D		BnaA05g16490D	BnaA05g32770D	BnaC04g04230D	BnaC03g40580D	BnaC03g19210D	BnaC08g07860D
BnaC04g05990D	BnaC04g41050D	BnaC04g34580D	BnaC03g30050D	BnaC03g44640D	BnaC03g52740D		BnaA05g18500D	BnaA05g28770D	BnaC03g01010D	BnaC03g58140D	BnaC08g11270D	BnaA03g06930D		BnaA05g30680D	BnaC04g01360D	BnaC03g09910D	BnaA06g13820D	BnaA06g08060D	BnaA01g30990D		BnaA05g16530D	BnaA05g33450D	BnaC04g04470D	BnaC03g41050D	BnaC03g19480D	BnaC08g07890D
BnaC04g06030D	BnaC04g41120D	BnaC04g34650D	BnaC03g30140D	BnaC03g44690D	BnaC03g53030D		BnaA05g18560D	BnaA05g28800D	BnaC03g01140D	BnaC03g58220D	BnaC08g11970D	BnaA03g07980D		BnaA05g30690D	BnaC04g01430D	BnaC03g09940D	BnaA06g14250D	BnaA06g08090D	BnaA01g32640D		BnaA05g16660D	BnaA05g33520D	BnaC04g04590D	BnaC03g41310D	BnaC03g19540D	BnaC08g08360D
BnaC04g06100D	BnaC04g41220D	BnaC04g34720D	BnaC03g30830D	BnaC03g45030D	BnaC03g54070D		BnaA05g18730D	BnaA05g28810D	BnaC03g01280D	BnaC03g58230D	BnaC08g11980D	BnaA03g08050D		BnaA05g30850D	BnaC04g01540D	BnaC03g09990D	BnaA06g14680D	BnaA06g08140D	BnaC05g00550D		BnaA05g16710D	BnaA05g33630D	BnaC04g04650D	BnaC03g41490D	BnaC03g19610D	BnaC08g08750D
BnaC04g06440D	BnaC04g41410D	BnaC04g35220D	BnaC03g31080D	BnaC03g45790D	BnaC03g54580D		BnaA05g18790D	BnaA05g28820D	BnaC03g01390D	BnaC03g58370D	BnaC08g11990D	BnaA03g08650D		BnaA05g31370D	BnaC04g01560D	BnaC03g10160D	BnaA06g14810D	BnaA06g08160D	BnaC05g00580D		BnaA05g16720D	BnaA05g33670D	BnaC04g04970D	BnaC03g41530D	BnaC03g19820D	BnaC08g09400D
BnaC04g06450D	BnaC04g41630D	BnaC04g35350D	BnaC03g31550D	BnaC03g46510D	BnaC03g54940D		BnaA05g18800D	BnaA05g28900D	BnaC03g01450D	BnaC03g58470D	BnaC08g12880D	BnaA03g08950D		BnaA05g31570D	BnaC04g01630D	BnaC03g10270D	BnaA06g14860D	BnaA06g08760D	BnaC05g00660D		BnaA05g16920D	BnaA05g33740D	BnaC04g04980D	BnaC03g41740D	BnaC03g20490D	BnaC08g09980D
BnaC04g06460D	BnaC04g41670D	BnaC04g35520D	BnaC03g31790D	BnaC03g46680D	BnaC03g54960D		BnaA05g18850D	BnaA05g28910D	BnaC03g01600D	BnaC03g58590D	BnaC08g13270D	BnaA03g09200D		BnaA05g31660D	BnaC04g01680D	BnaC03g10630D	BnaA06g15040D	BnaA06g08780D	BnaC05g01280D		BnaA05g16930D	BnaA05g33780D	BnaC04g05440D	BnaC03g41900D	BnaC03g20510D	BnaC08g10100D
BnaC04g06490D	BnaC04g41700D	BnaC04g35800D	BnaC03g32090D	BnaC03g46690D	BnaC03g55190D		BnaA05g19090D	BnaA05g28920D	BnaC03g01810D	BnaC03g59280D	BnaC08g14490D	BnaA03g09530D		BnaA05g31850D	BnaC04g01910D	BnaC03g11440D	BnaA06g15130D	BnaA06g09020D	BnaC05g01880D		BnaA05g16990D	BnaA05g33840D	BnaC04g05470D	BnaC03g42410D	BnaC03g20970D	BnaC08g11070D
BnaC04g06550D	BnaC04g41850D	BnaC04g35810D	BnaC03g32110D	BnaC03g46700D	BnaC03g55340D		BnaA05g19100D	BnaA05g28930D	BnaC03g02250D	BnaC03g59610D	BnaC08g15160D	BnaA03g09710D		BnaA05g32580D	BnaC04g02080D	BnaC03g11540D	BnaA06g15140D	BnaA06g09380D	BnaC05g01900D		BnaA05g17000D	BnaA05g33900D	BnaC04g05510D	BnaC03g42760D	BnaC03g21070D	BnaC08g11160D
BnaC04g06630D	BnaC04g42550D	BnaC04g36110D	BnaC03g32230D	BnaC03g47070D	BnaC03g56200D		BnaA05g19110D	BnaA05g28960D	BnaC03g02280D	BnaC03g59820D	BnaC08g15840D	BnaA03g09980D		BnaA05g32630D	BnaC04g02100D	BnaC03g11930D	BnaA06g15280D	BnaA06g10360D	BnaC05g02230D		BnaA05g17100D	BnaA05g33940D	BnaC04g05700D	BnaC03g42820D	BnaC03g21250D	BnaC08g11360D
BnaC04g06680D	BnaC04g42900D	BnaC04g36430D	BnaC03g32240D	BnaC03g47100D	BnaC03g56220D		BnaA05g19120D	BnaA05g28980D	BnaC03g02590D	BnaC03g60030D	BnaC08g16510D	BnaA03g10210D		BnaA05g32660D	BnaC04g02110D	BnaC03g11940D	BnaA06g15320D	BnaA06g10700D	BnaC05g03030D		BnaA05g17350D	BnaA05g34060D	BnaC04g05990D	BnaC03g42940D	BnaC03g21390D	BnaC08g11710D
BnaC04g06700D	BnaC04g43170D	BnaC04g36770D	BnaC03g32310D	BnaC03g47220D	BnaC03g56270D		BnaA05g19130D	BnaA05g28990D	BnaC03g02650D	BnaC03g60070D	BnaC08g17180D	BnaA03g10630D		BnaA05g32750D	BnaC04g02150D	BnaC03g12130D	BnaA06g15880D	BnaA06g12120D	BnaC05g03170D		BnaA05g17390D	BnaA05g34110D	BnaC04g06100D	BnaC03g43200D	BnaC03g21530D	BnaC08g11770D
BnaC04g06730D	BnaC04g43270D	BnaC04g36800D	BnaC03g32370D	BnaC03g47350D	BnaC03g56280D		BnaA05g19140D	BnaA05g29010D	BnaC03g03540D	BnaC03g60330D	BnaC08g17560D	BnaA03g10640D		BnaA05g32850D	BnaC04g02370D	BnaC03g12170D	BnaA06g16950D	BnaA06g12420D	BnaC05g04520D		BnaA05g17420D	BnaC04g00280D	BnaC04g06220D	BnaC03g43240D	BnaC03g21650D	BnaC08g12070D
BnaC04g07000D	BnaC04g43330D	BnaC04g36990D	BnaC03g32610D	BnaC03g48320D	BnaC03g56340D		BnaA05g19160D	BnaA05g29060D	BnaC03g03610D	BnaC03g60390D	BnaC08g17840D	BnaA03g10770D		BnaA05g33020D	BnaC04g02550D	BnaC03g12220D	BnaA06g17170D	BnaA06g12500D	BnaC05g07650D		BnaA05g17520D	BnaC04g00290D	BnaC04g06550D	BnaC03g43570D	BnaC03g21850D	BnaC08g12410D
BnaC04g07040D	BnaC04g43580D	BnaC04g37120D	BnaC03g32890D	BnaC03g48540D	BnaC03g56770D		BnaA05g19360D	BnaA05g29100D	BnaC03g03710D	BnaC03g60450D	BnaC08g18000D	BnaA03g10790D		BnaA05g33030D	BnaC04g02640D	BnaC03g12310D	BnaA06g17180D	BnaA06g12590D	BnaC05g09260D		BnaA05g18030D	BnaC04g00300D	BnaC04g06630D	BnaC03g43590D	BnaC03g21860D	BnaC08g12670D
BnaC04g07160D	BnaC04g43670D	BnaC04g37140D	BnaC03g32960D	BnaC03g48650D	BnaC03g57620D		BnaA05g19580D	BnaA05g29130D	BnaC03g03880D	BnaC03g60590D	BnaC08g18410D	BnaA03g11150D		BnaA05g33100D	BnaC04g02770D	BnaC03g12380D	BnaA06g17510D	BnaA06g12830D	BnaC05g09720D		BnaA05g18100D	BnaC04g00330D	BnaC04g06670D	BnaC03g44190D	BnaC03g22140D	BnaC08g13050D
BnaC04g07550D	BnaC04g43690D	BnaC04g37260D	BnaC03g33010D	BnaC03g48900D	BnaC03g57660D		BnaA05g19630D	BnaA05g29140D	BnaC03g03910D	BnaC03g60790D	BnaC08g19360D	BnaA03g12490D		BnaA05g33140D	BnaC04g02870D	BnaC03g12470D	BnaA06g17710D	BnaA06g13190D	BnaC05g11870D		BnaA05g18130D	BnaC04g00350D	BnaC04g06680D	BnaC03g44360D	BnaC03g22200D	BnaC08g13710D
BnaC04g07690D	BnaC04g44500D	BnaC04g38110D	BnaC03g33560D	BnaC03g48950D	BnaC03g58260D		BnaA05g19640D	BnaA05g29180D	BnaC03g03950D	BnaC03g61020D	BnaC08g19650D	BnaA03g14010D		BnaA05g33160D	BnaC04g02910D	BnaC03g12640D	BnaA06g18220D	BnaA06g13890D	BnaC05g12050D		BnaA05g18150D	BnaC04g00380D	BnaC04g06800D	BnaC03g44480D	BnaC03g22710D	BnaC08g13790D
BnaC04g07790D	BnaC04g44790D	BnaC04g38130D	BnaC03g33620D	BnaC03g49080D	BnaC03g58500D		BnaA05g19740D	BnaA05g29240D	BnaC03g03990D	BnaC03g61200D	BnaC08g19860D	BnaA03g14210D		BnaA05g33170D	BnaC04g02970D	BnaC03g12880D	BnaA06g18480D	BnaA06g14000D	BnaC05g13970D		BnaA05g18480D	BnaC04g00390D	BnaC04g06920D	BnaC03g45170D	BnaC03g22820D	BnaC08g14810D
BnaC04g07820D	BnaC04g44900D	BnaC04g38260D	BnaC03g33840D	BnaC03g49650D	BnaC03g58720D		BnaA05g19760D	BnaA05g29250D	BnaC03g04120D	BnaC03g61330D	BnaC08g20040D	BnaA03g14430D		BnaA05g33210D	BnaC04g02990D	BnaC03g13170D	BnaA06g19810D	BnaA06g14090D	BnaC05g15340D		BnaA05g18490D	BnaC04g00410D	BnaC04g07160D	BnaC03g45210D	BnaC03g22950D	BnaC08g14950D
BnaC04g07910D	BnaC04g44950D	BnaC04g39020D	BnaC03g33870D	BnaC03g49670D	BnaC03g58740D		BnaA05g19810D	BnaA05g29260D	BnaC03g04230D	BnaC03g61430D	BnaC08g21930D	BnaA03g14890D		BnaA05g33460D	BnaC04g03110D	BnaC03g13260D	BnaA06g20720D	BnaA06g14210D	BnaC05g17510D		BnaA05g18500D	BnaC04g00530D	BnaC04g07550D	BnaC03g45260D	BnaC03g23020D	BnaC08g15420D
BnaC04g07920D	BnaC04g45170D	BnaC04g39260D	BnaC03g33920D	BnaC03g49960D	BnaC03g58830D		BnaA05g19840D	BnaA05g29270D	BnaC03g04340D	BnaC03g61670D	BnaC08g21940D	BnaA03g15040D		BnaA05g33730D	BnaC04g03280D	BnaC03g13330D	BnaA06g21290D	BnaA06g14240D	BnaC05g17550D		BnaA05g18560D	BnaC04g00740D	BnaC04g07690D	BnaC03g45960D	BnaC03g23150D	BnaC08g15680D
BnaC04g08010D	BnaC04g45680D	BnaC04g39350D	BnaC03g34750D	BnaC03g50280D	BnaC03g59070D		BnaA05g19880D	BnaA05g29300D	BnaC03g04730D	BnaC03g61720D	BnaC08g22020D	BnaA03g15940D		BnaA05g33830D	BnaC04g03310D	BnaC03g13350D	BnaA06g22040D	BnaA06g14450D	BnaC05g18050D		BnaA05g18710D	BnaC04g00750D	BnaC04g07740D	BnaC03g45990D	BnaC03g23460D	BnaC08g15800D
BnaC04g08060D	BnaC04g45850D	BnaC04g39630D	BnaC03g34840D	BnaC03g50290D	BnaC03g59280D		BnaA05g19910D	BnaA05g29310D	BnaC03g05420D	BnaC03g61740D	BnaC08g22800D	BnaA03g16100D		BnaA05g34050D	BnaC04g03330D	BnaC03g13380D	BnaA06g22750D	BnaA06g14620D	BnaC05g18900D		BnaA05g18730D	BnaC04g00800D	BnaC04g07790D	BnaC03g46230D	BnaC03g23480D	BnaC08g16170D
BnaC04g08160D	BnaC04g45960D	BnaC04g40010D	BnaC03g34940D	BnaC03g50530D	BnaC03g59780D		BnaA05g19950D	BnaA05g29320D	BnaC03g05580D	BnaC03g61750D	BnaC08g23540D	BnaA03g16950D		BnaA05g34140D	BnaC04g03340D	BnaC03g13410D	BnaA06g22820D	BnaA06g14920D	BnaC05g19230D		BnaA05g18790D	BnaC04g00830D	BnaC04g07850D	BnaC03g46510D	BnaC03g23930D	BnaC08g16320D
BnaC04g08170D	BnaC04g45980D	BnaC04g40120D	BnaC03g34950D	BnaC03g50700D	BnaC03g60080D		BnaA05g19960D	BnaA05g29330D	BnaC03g05680D	BnaC03g61840D	BnaC08g24040D	BnaA03g17660D		BnaC04g00010D	BnaC04g03370D	BnaC03g13880D	BnaA06g22900D	BnaA06g15270D	BnaC05g19630D		BnaA05g18800D	BnaC04g00900D	BnaC04g07920D	BnaC03g47070D	BnaC03g24040D	BnaC08g16560D
BnaC04g08350D	BnaC04g46060D	BnaC04g40210D	BnaC03g34980D	BnaC03g50720D	BnaC03g60320D		BnaA05g19970D	BnaA05g29340D	BnaC03g05790D	BnaC03g62330D	BnaC08g24790D	BnaA03g18670D		BnaC04g00020D	BnaC04g03380D	BnaC03g14050D	BnaA06g22970D	BnaA06g15300D	BnaC05g21570D		BnaA05g18840D	BnaC04g00920D	BnaC04g08010D	BnaC03g47220D	BnaC03g24320D	BnaC08g16670D
BnaC04g08400D	BnaC04g46450D	BnaC04g40420D	BnaC03g35080D	BnaC03g50730D	BnaC03g60490D		BnaA05g20020D	BnaA05g29350D	BnaC03g06040D	BnaC03g62490D	BnaC08g25070D	BnaA03g20290D		BnaC04g00080D	BnaC04g03590D	BnaC03g14530D	BnaA06g23050D	BnaA06g15470D	BnaC05g27870D		BnaA05g18850D	BnaC04g00980D	BnaC04g08090D	BnaC03g47360D	BnaC03g24590D	BnaC08g16820D
BnaC04g08770D	BnaC04g46620D	BnaC04g40520D	BnaC03g35200D	BnaC03g50770D	BnaC03g60560D		BnaA05g20040D	BnaA05g29360D	BnaC03g06060D	BnaC03g62520D	BnaC08g25090D	BnaA03g20660D		BnaC04g00110D	BnaC04g03670D	BnaC03g14600D	BnaA06g23170D	BnaA06g15660D	BnaC05g28480D		BnaA05g19110D	BnaC04g01000D	BnaC04g08100D	BnaC03g47370D	BnaC03g24700D	BnaC08g16960D
BnaC04g08800D	BnaC04g46730D	BnaC04g40580D	BnaC03g35390D	BnaC03g50890D	BnaC03g60870D		BnaA05g20090D	BnaA05g29370D	BnaC03g06070D	BnaC03g62580D	BnaC08g25680D	BnaA03g20840D		BnaC04g00120D	BnaC04g03680D	BnaC03g14720D	BnaA06g23370D	BnaA06g15690D	BnaC05g29370D		BnaA05g19140D	BnaC04g01060D	BnaC04g08160D	BnaC03g48060D	BnaC03g24910D	BnaC08g17030D
BnaC04g08880D	BnaC04g46800D	BnaC04g41010D	BnaC03g35470D	BnaC03g51100D	BnaC03g61350D		BnaA05g20130D	BnaA05g29380D	BnaC03g06120D	BnaC03g62800D	BnaC08g26070D	BnaA03g21140D		BnaC04g00180D	BnaC04g03690D	BnaC03g15010D	BnaA06g23500D	BnaA06g16540D	BnaC05g29890D		BnaA05g19210D	BnaC04g01070D	BnaC04g08170D	BnaC03g48070D	BnaC03g25270D	BnaC08g17600D
BnaC04g09080D	BnaC04g46900D	BnaC04g41110D	BnaC03g35540D	BnaC03g51230D	BnaC03g61760D		BnaA05g20210D	BnaA05g29390D	BnaC03g06420D	BnaC03g63070D	BnaC08g27100D	BnaA03g23150D		BnaC04g00190D	BnaC04g03710D	BnaC03g15040D	BnaA06g23600D	BnaA06g17020D	BnaC05g30330D		BnaA05g19300D	BnaC04g01170D	BnaC04g08350D	BnaC03g48080D	BnaC03g25530D	BnaC08g18150D
BnaC04g09090D	BnaC04g47050D	BnaC04g41140D	BnaC03g35560D	BnaC03g51340D	BnaC03g61940D		BnaA05g20220D	BnaA05g29410D	BnaC03g06430D	BnaC03g63090D	BnaC08g27710D	BnaA03g23810D		BnaC04g00200D	BnaC04g03730D	BnaC03g15280D	BnaA06g23760D	BnaA06g18580D	BnaC05g30990D		BnaA05g19310D	BnaC04g01540D	BnaC04g08490D	BnaC03g48540D	BnaC03g25720D	BnaC08g20330D
BnaC04g09150D	BnaC04g47340D	BnaC04g41260D	BnaC03g35690D	BnaC03g52500D	BnaC03g61980D		BnaA05g20240D	BnaA05g29420D	BnaC03g06590D	BnaC03g63180D	BnaC08g28080D	BnaA03g25240D		BnaC04g00260D	BnaC04g03780D	BnaC03g15530D	BnaA06g23810D	BnaA06g18740D	BnaC05g31440D		BnaA05g19360D	BnaC04g01560D	BnaC04g08700D	BnaC03g48550D	BnaC03g26170D	BnaC08g20530D
BnaC04g09300D	BnaC04g47360D	BnaC04g41290D	BnaC03g36240D	BnaC03g54410D	BnaC03g62070D		BnaA05g20250D	BnaA05g29440D	BnaC03g06830D	BnaC03g63290D	BnaC08g29300D	BnaA03g25550D		BnaC04g00590D	BnaC04g03880D	BnaC03g15590D	BnaA06g24210D	BnaA06g18750D	BnaC05g31850D		BnaA05g19380D	BnaC04g01630D	BnaC04g09380D	BnaC03g48720D	BnaC03g26230D	BnaC08g20560D
BnaC04g09920D	BnaC04g47500D	BnaC04g41300D	BnaC03g36270D	BnaC03g54910D	BnaC03g62080D		BnaA05g20280D	BnaA05g29450D	BnaC03g06910D	BnaC03g63950D	BnaC08g30850D	BnaA03g25580D		BnaC04g00610D	BnaC04g03900D	BnaC03g15600D	BnaA06g24410D	BnaA06g19560D	BnaC05g32920D		BnaA05g19490D	BnaC04g01680D	BnaC04g09800D	BnaC03g48970D	BnaC03g26480D	BnaC08g20590D
BnaC04g10080D	BnaC04g47940D	BnaC04g41450D	BnaC03g36420D	BnaC03g55140D	BnaC03g62450D		BnaA05g20350D	BnaA05g29460D	BnaC03g06920D	BnaC03g64120D	BnaC08g31440D	BnaA03g27300D		BnaC04g00620D	BnaC04g03970D	BnaC03g15660D	BnaA06g24460D	BnaA06g19600D	BnaC05g33480D		BnaA05g19580D	BnaC04g01890D	BnaC04g09850D	BnaC03g49530D	BnaC03g26570D	BnaC08g20630D
BnaC04g10220D	BnaC04g48220D	BnaC04g41470D	BnaC03g36440D	BnaC03g55280D	BnaC03g62710D		BnaA05g20390D	BnaA05g29470D	BnaC03g06980D	BnaC03g64130D	BnaC08g31560D	BnaA03g27740D		BnaC04g00650D	BnaC04g04130D	BnaC03g15670D	BnaA06g24500D	BnaA06g20940D	BnaC05g33720D		BnaA05g19630D	BnaC04g01910D	BnaC04g10120D	BnaC03g49800D	BnaC03g26780D	BnaC08g20800D
BnaC04g10370D	BnaC04g48700D	BnaC04g41510D	BnaC03g36500D	BnaC03g55840D	BnaC03g62990D		BnaA05g20400D	BnaA05g29490D	BnaC03g07310D	BnaC03g64150D	BnaC08g31570D	BnaA03g28400D		BnaC04g00660D	BnaC04g04150D	BnaC03g15690D	BnaA06g24600D	BnaA06g22840D	BnaC05g33980D		BnaA05g19740D	BnaC04g01970D	BnaC04g10130D	BnaC03g49810D	BnaC03g26870D	BnaC08g21310D
BnaC04g10580D	BnaC04g49280D	BnaC04g42010D	BnaC03g36530D	BnaC03g56570D	BnaC03g63830D		BnaA05g20560D	BnaA05g29500D	BnaC03g07320D	BnaC03g64270D	BnaC08g31580D	BnaA03g28450D		BnaC04g00770D	BnaC04g04170D	BnaC03g15710D	BnaA06g24650D	BnaA06g22950D	BnaC05g34110D		BnaA05g19800D	BnaC04g02080D	BnaC04g10200D	BnaC03g49830D	BnaC03g26880D	BnaC08g21360D
BnaC04g10610D	BnaC04g49440D	BnaC04g42280D	BnaC03g36610D	BnaC03g56600D	BnaC03g64820D		BnaA05g20600D	BnaA05g29510D	BnaC03g07510D	BnaC03g64520D	BnaC08g31590D	BnaA03g29810D		BnaC04g00920D	BnaC04g04210D	BnaC03g15950D	BnaA06g24700D	BnaA06g23050D	BnaC05g34410D		BnaA05g19810D	BnaC04g02100D	BnaC04g10220D	BnaC03g49920D	BnaC03g26960D	BnaC08g21480D
BnaC04g10670D	BnaC04g49570D	BnaC04g42340D	BnaC03g36760D	BnaC03g57120D	BnaC03g64840D		BnaA05g20700D	BnaA05g29520D	BnaC03g07540D	BnaC03g64870D	BnaC08g32430D	BnaA03g29950D		BnaC04g01120D	BnaC04g04280D	BnaC03g16190D	BnaA06g24850D	BnaA06g23070D	BnaC05g35670D		BnaA05g19840D	BnaC04g02110D	BnaC04g10440D	BnaC03g50270D	BnaC03g27000D	BnaC08g21670D
BnaC04g10950D	BnaC04g49670D	BnaC04g42410D	BnaC03g37050D	BnaC03g57690D	BnaC03g64890D		BnaA05g20730D	BnaA05g29530D	BnaC03g07580D	BnaC03g64930D	BnaC08g33110D	BnaA03g32320D		BnaC04g01510D	BnaC04g04290D	BnaC03g16300D	BnaA06g25020D	BnaA06g23170D	BnaC05g35860D		BnaA05g19880D	BnaC04g02150D	BnaC04g10470D	BnaC03g50290D	BnaC03g27010D	BnaC08g22250D
BnaC04g11030D	BnaC04g49730D	BnaC04g42440D	BnaC03g37080D	BnaC03g57750D	BnaC03g65270D		BnaA05g20800D	BnaA05g29540D	BnaC03g07610D	BnaC03g65100D	BnaC08g33590D	BnaA03g34510D		BnaC04g01550D	BnaC04g04400D	BnaC03g16330D	BnaA06g25190D	BnaA06g23700D	BnaC05g36540D		BnaA05g19950D	BnaC04g02240D	BnaC04g10580D	BnaC03g50390D	BnaC03g27100D	BnaC08g23070D
BnaC04g11090D	BnaC04g49790D	BnaC04g42520D	BnaC03g37280D	BnaC03g57970D	BnaC03g65400D		BnaA05g20900D	BnaA05g29550D	BnaC03g07690D	BnaC03g65310D	BnaC08g33960D	BnaA03g34530D		BnaC04g01650D	BnaC04g04410D	BnaC03g16400D	BnaA06g25280D	BnaA06g23710D	BnaC05g37480D		BnaA05g19960D	BnaC04g02340D	BnaC04g10610D	BnaC03g50570D	BnaC03g27190D	BnaC08g23110D
BnaC04g11100D	BnaC04g49830D	BnaC04g42530D	BnaC03g37340D	BnaC03g58030D	BnaC03g65710D		BnaA05g20940D	BnaA05g29570D	BnaC03g07780D	BnaC03g65340D	BnaC08g35000D	BnaA03g34850D		BnaC04g01810D	BnaC04g04460D	BnaC03g16450D	BnaA06g25890D	BnaA06g23890D	BnaC05g37490D		BnaA05g19970D	BnaC04g02370D	BnaC04g10730D	BnaC03g50680D	BnaC03g27420D	BnaC08g23840D
BnaC04g11110D	BnaC04g50000D	BnaC04g42750D	BnaC03g37880D	BnaC03g58170D	BnaC03g65930D		BnaA05g21080D	BnaA05g29600D	BnaC03g07790D	BnaC03g66140D	BnaC08g35090D	BnaA03g35020D		BnaC04g01900D	BnaC04g04500D	BnaC03g16520D	BnaA06g26280D	BnaA06g24190D	BnaC05g38220D		BnaA05g19990D	BnaC04g02550D	BnaC04g10790D	BnaC03g50730D	BnaC03g27500D	BnaC08g23930D
BnaC04g11160D	BnaC04g50530D	BnaC04g43140D	BnaC03g38110D	BnaC03g58220D	BnaC03g67120D		BnaA05g21120D	BnaA05g29610D	BnaC03g08260D	BnaC03g66280D	BnaC08g36140D	BnaA03g35030D		BnaC04g02200D	BnaC04g04570D	BnaC03g16530D	BnaA06g26760D	BnaA06g24260D	BnaC05g42640D		BnaA05g20020D	BnaC04g02580D	BnaC04g10870D	BnaC03g50770D	BnaC03g27720D	BnaC08g24510D
BnaC04g12100D	BnaC04g50710D	BnaC04g43780D	BnaC03g38130D	BnaC03g58240D	BnaC03g67130D		BnaA05g21160D	BnaA05g29620D	BnaC03g08830D	BnaC03g66580D	BnaC08g37190D	BnaA03g35040D		BnaC04g02360D	BnaC04g04900D	BnaC03g16550D	BnaA06g27640D	BnaA06g24310D	BnaC05g43650D		BnaA05g20240D	BnaC04g02640D	BnaC04g10930D	BnaC03g51010D	BnaC03g27800D	BnaC08g24680D
BnaC04g12410D	BnaC04g51160D	BnaC04g43880D	BnaC03g38190D	BnaC03g58250D	BnaC03g67950D		BnaA05g21320D	BnaA05g29630D	BnaC03g08960D	BnaC03g66770D	BnaC08g38330D	BnaA03g35540D		BnaC04g02510D	BnaC04g05050D	BnaC03g16690D	BnaA06g27950D	BnaA06g24440D	BnaC05g43680D		BnaA05g20250D	BnaC04g02740D	BnaC04g10990D	BnaC03g51230D	BnaC03g27880D	BnaC08g24720D
BnaC04g12490D	BnaC04g51210D	BnaC04g43900D	BnaC03g38270D	BnaC03g58370D	BnaC03g68520D		BnaA05g21400D	BnaA05g29640D	BnaC03g09350D	BnaC03g67520D	BnaC08g38460D	BnaA03g35870D		BnaC04g02600D	BnaC04g05080D	BnaC03g16800D	BnaA06g27970D	BnaA06g24790D	BnaC05g43810D		BnaA05g20390D	BnaC04g02770D	BnaC04g11100D	BnaC03g51440D	BnaC03g28040D	BnaC08g24750D
BnaC04g12920D	BnaC04g51630D	BnaC04g43970D	BnaC03g38390D	BnaC03g58510D	BnaC03g68600D		BnaA05g21410D	BnaA05g29650D	BnaC03g09390D	BnaC03g67990D	BnaC08g38650D	BnaA03g36950D		BnaC04g02720D	BnaC04g05090D	BnaC03g16970D	BnaA06g28160D	BnaA06g25050D	BnaC05g43820D		BnaA05g20400D	BnaC04g02910D	BnaC04g11110D	BnaC03g51510D	BnaC03g28540D	BnaC08g24840D
BnaC04g13030D	BnaC03g00060D	BnaC04g44030D	BnaC03g38530D	BnaC03g58790D	BnaC03g68680D		BnaA05g21470D	BnaA05g29670D	BnaC03g09710D	BnaC03g68660D	BnaC08g38660D	BnaA03g37150D		BnaC04g02840D	BnaC04g05110D	BnaC03g17330D	BnaA06g28500D	BnaA06g25990D	BnaC05g43860D		BnaA05g20450D	BnaC04g03110D	BnaC04g11120D	BnaC03g51650D	BnaC03g29050D	BnaC08g24870D
BnaC04g13040D	BnaC03g00070D	BnaC04g44350D	BnaC03g38800D	BnaC03g58810D	BnaC03g68820D		BnaA05g21480D	BnaA05g29680D	BnaC03g09840D	BnaC03g68810D	BnaC08g39910D	BnaA03g37260D		BnaC04g02860D	BnaC04g05120D	BnaC03g17480D	BnaA06g28700D	BnaA06g26110D	BnaC05g43920D		BnaA05g20530D	BnaC04g03340D	BnaC04g11710D	BnaC03g52080D	BnaC03g29070D	BnaC08g24930D
BnaC04g13150D	BnaC03g00130D	BnaC04g44380D	BnaC03g38810D	BnaC03g58870D	BnaC03g69030D		BnaA05g21500D	BnaA05g29710D	BnaC03g09910D	BnaC03g69740D	BnaC08g40600D	BnaA03g37540D		BnaC04g02880D	BnaC04g05160D	BnaC03g17550D	BnaA06g28820D	BnaA06g26390D	BnaC05g43950D		BnaA05g20730D	BnaC04g03360D	BnaC04g11750D	BnaC03g52410D	BnaC03g29100D	BnaC08g25060D
BnaC04g13230D	BnaC03g00220D	BnaC04g44400D	BnaC03g38850D	BnaC03g58880D	BnaC03g69310D		BnaA05g21540D	BnaA05g29720D	BnaC03g09990D	BnaC03g69760D	BnaC08g40790D	BnaA03g38110D		BnaC04g02890D	BnaC04g05320D	BnaC03g17580D	BnaA06g29050D	BnaA06g26420D	BnaC05g44080D		BnaA05g20770D	BnaC04g03380D	BnaC04g11770D	BnaC03g52480D	BnaC03g29280D	BnaC08g26120D
BnaC04g13520D	BnaC03g00260D	BnaC04g44480D	BnaC03g39210D	BnaC03g58930D	BnaC03g69450D		BnaA05g21560D	BnaA05g29730D	BnaC03g10080D	BnaC03g70110D	BnaC08g42990D	BnaA03g38180D		BnaC04g02930D	BnaC04g05640D	BnaC03g17740D	BnaA06g29320D	BnaA06g27930D	BnaC05g44100D		BnaA05g20790D	BnaC04g03670D	BnaC04g11990D	BnaC03g52710D	BnaC03g29830D	BnaC08g26130D
BnaC04g13570D	BnaC03g00270D	BnaC04g44600D	BnaC03g39240D	BnaC03g58960D	BnaC03g70000D		BnaA05g21580D	BnaA05g29750D	BnaC03g10160D	BnaC03g70580D	BnaC01g00280D	BnaA03g38500D		BnaC04g03010D	BnaC04g05650D	BnaC03g17790D	BnaA06g29740D	BnaA06g28300D	BnaC05g44130D		BnaA05g20900D	BnaC04g03680D	BnaC04g12630D	BnaC03g52870D	BnaC03g30020D	BnaC08g26540D
BnaC04g13680D	BnaC03g00320D	BnaC04g44840D	BnaC03g39440D	BnaC03g58970D	BnaC03g70320D		BnaA05g21650D	BnaA05g29760D	BnaC03g10270D	BnaC03g70760D	BnaC01g00970D	BnaA03g39330D		BnaC04g03030D	BnaC04g05660D	BnaC03g17910D	BnaA06g30140D	BnaA06g28310D	BnaC05g44200D		BnaA05g21010D	BnaC04g03710D	BnaC04g12830D	BnaC03g53220D	BnaC03g30240D	BnaC08g26570D
BnaC04g14340D	BnaC03g00530D	BnaC04g45150D	BnaC03g39830D	BnaC03g59630D	BnaC03g70470D		BnaA05g22070D	BnaA05g29770D	BnaC03g10380D	BnaC03g70770D	BnaC01g01140D	BnaA03g39340D		BnaC04g03060D	BnaC04g05690D	BnaC03g18000D	BnaA06g30230D	BnaA06g28640D	BnaC05g44270D		BnaA05g21020D	BnaC04g03780D	BnaC04g13110D	BnaC03g53230D	BnaC03g30400D	BnaC08g26630D
BnaC04g14440D	BnaC03g00750D	BnaC04g45340D	BnaC03g40250D	BnaC03g60000D	BnaC03g70670D		BnaA05g22260D	BnaA05g29790D	BnaC03g11140D	BnaC03g70860D	BnaC01g01590D	BnaA03g39350D		BnaC04g03090D	BnaC04g06010D	BnaC03g18040D	BnaA06g30350D	BnaA06g29170D	BnaC05g44290D		BnaA05g21070D	BnaC04g03880D	BnaC04g13510D	BnaC03g53690D	BnaC03g30550D	BnaC08g26750D
BnaC04g14590D	BnaC03g01110D	BnaC04g45430D	BnaC03g40580D	BnaC03g60130D	BnaC03g70740D		BnaA05g22400D	BnaA05g29800D	BnaC03g11540D	BnaC03g70990D	BnaC01g02410D	BnaA03g39890D		BnaC04g03100D	BnaC04g06210D	BnaC03g18540D	BnaA06g30390D	BnaA06g29410D	BnaC05g44350D		BnaA05g21080D	BnaC04g03900D	BnaC04g13520D	BnaC03g55280D	BnaC03g30600D	BnaC08g27000D
BnaC04g14610D	BnaC03g01200D	BnaC04g45600D	BnaC03g40620D	BnaC03g60140D	BnaC03g71130D		BnaA05g22780D	BnaA05g29820D	BnaC03g11550D	BnaC03g71060D	BnaC01g03540D	BnaA03g40110D		BnaC04g03120D	BnaC04g06270D	BnaC03g19000D	BnaA06g30410D	BnaA06g29440D	BnaC05g44490D		BnaA05g21120D	BnaC04g03940D	BnaC04g13570D	BnaC03g55680D	BnaC03g30670D	BnaC08g27290D
BnaC04g14620D	BnaC03g01230D	BnaC04g45830D	BnaC03g40800D	BnaC03g60150D	BnaA06g00360D		BnaA05g22790D	BnaA05g29830D	BnaC03g11680D	BnaA06g00140D	BnaC01g04240D	BnaA03g40200D		BnaC04g03300D	BnaC04g06320D	BnaC03g19030D	BnaA06g30450D	BnaA06g29470D	BnaC05g44620D		BnaA05g21130D	BnaC04g03970D	BnaC04g13680D	BnaC03g55950D	BnaC03g30680D	BnaC08g27640D
BnaC04g14760D	BnaC03g01290D	BnaC04g45920D	BnaC03g41330D	BnaC03g60350D	BnaA06g00440D		BnaA05g23040D	BnaA05g29840D	BnaC03g11930D	BnaA06g00260D	BnaC01g04270D	BnaA03g41040D		BnaC04g03350D	BnaC04g06350D	BnaC03g19300D	BnaA06g30520D	BnaA06g29870D	BnaC05g44770D		BnaA05g21150D	BnaC04g04130D	BnaC04g13890D	BnaC03g56460D	BnaC03g31080D	BnaC08g27670D
BnaC04g14790D	BnaC03g01350D	BnaC04g46350D	BnaC03g41350D	BnaC03g60790D	BnaA06g00510D		BnaA05g23080D	BnaA05g29850D	BnaC03g11940D	BnaA06g00480D	BnaC01g04330D	BnaA03g42240D		BnaC04g03400D	BnaC04g06540D	BnaC03g19560D	BnaA06g30570D	BnaA06g29920D	BnaC05g44810D		BnaA05g21160D	BnaC04g04150D	BnaC04g14150D	BnaC03g56550D	BnaC03g31100D	BnaC08g27750D
BnaC04g14830D	BnaC03g01490D	BnaC04g46370D	BnaC03g41620D	BnaC03g61030D	BnaA06g00540D		BnaA05g23130D	BnaA05g29860D	BnaC03g12130D	BnaA06g00730D	BnaC01g04500D	BnaA03g43080D		BnaC04g03430D	BnaC04g06620D	BnaC03g19670D	BnaA06g30740D	BnaA06g30090D	BnaC05g44860D		BnaA05g21190D	BnaC04g04170D	BnaC04g14160D	BnaC03g56570D	BnaC03g31490D	BnaC08g28040D
BnaC04g15030D	BnaC03g01590D	BnaC04g46430D	BnaC03g41710D	BnaC03g61080D	BnaA06g00830D		BnaA05g23280D	BnaA05g29890D	BnaC03g12170D	BnaA06g00980D	BnaC01g04530D	BnaA03g43760D		BnaC04g03440D	BnaC04g06660D	BnaC03g19870D	BnaA06g30780D	BnaA06g30460D	BnaC05g44880D		BnaA05g21210D	BnaC04g04210D	BnaC04g14260D	BnaC03g56620D	BnaC03g31530D	BnaC08g28600D
BnaC04g15470D	BnaC03g01610D	BnaC04g46480D	BnaC03g41740D	BnaC03g61120D	BnaA06g01100D		BnaA05g23300D	BnaA05g29910D	BnaC03g12310D	BnaA06g01020D	BnaC01g04820D	BnaA03g44510D		BnaC04g03810D	BnaC04g06780D	BnaC03g19960D	BnaA06g31030D	BnaA06g30730D	BnaC05g45040D		BnaA05g21220D	BnaC04g04260D	BnaC04g14300D	BnaC03g56630D	BnaC03g31690D	BnaC08g29110D
BnaC04g15570D	BnaC03g01840D	BnaC04g46870D	BnaC03g42450D	BnaC03g61200D	BnaA06g01160D		BnaA05g23380D	BnaA05g29930D	BnaC03g12380D	BnaA06g01290D	BnaC01g05880D	BnaA03g44970D		BnaC04g03960D	BnaC04g06880D	BnaC03g20020D	BnaA06g31080D	BnaA06g30750D	BnaC05g45100D		BnaA05g21260D	BnaC04g04280D	BnaC04g14310D	BnaC03g57060D	BnaC03g31700D	BnaC08g29370D
BnaC04g15590D	BnaC03g01930D	BnaC04g47110D	BnaC03g42890D	BnaC03g61500D	BnaA06g01260D		BnaA05g23400D	BnaA05g29940D	BnaC03g12390D	BnaA06g01370D	BnaC01g06500D	BnaA03g45080D		BnaC04g03990D	BnaC04g06930D	BnaC03g20030D	BnaA06g31120D	BnaA06g31030D	BnaC05g45130D		BnaA05g21300D	BnaC04g04290D	BnaC04g14330D	BnaC03g57120D	BnaC03g31790D	BnaC08g29390D
BnaC04g15670D	BnaC03g02130D	BnaC04g47210D	BnaC03g43100D	BnaC03g61840D	BnaA06g01670D		BnaA05g23530D	BnaA05g29950D	BnaC03g12520D	BnaA06g01500D	BnaC01g06520D	BnaA03g46240D		BnaC04g04230D	BnaC04g07010D	BnaC03g20100D	BnaA06g31620D	BnaA06g31130D	BnaC05g45150D		BnaA05g21320D	BnaC04g04400D	BnaC04g14480D	BnaC03g57180D	BnaC03g31900D	BnaC08g29400D
BnaC04g15940D	BnaC03g02140D	BnaC04g47270D	BnaC03g43500D	BnaC03g62520D	BnaA06g02020D		BnaA05g23570D	BnaA05g29960D	BnaC03g12530D	BnaA06g01590D	BnaC01g07280D	BnaA03g46500D		BnaC04g04490D	BnaC04g07110D	BnaC03g20280D	BnaA06g31630D	BnaA06g31700D	BnaC05g45190D		BnaA05g21360D	BnaC04g04410D	BnaC04g14490D	BnaC03g57350D	BnaC03g31940D	BnaC08g29750D
BnaC04g15980D	BnaC03g02260D	BnaC04g47710D	BnaC03g43570D	BnaC03g63090D	BnaA06g02680D		BnaA05g23620D	BnaA05g29970D	BnaC03g12880D	BnaA06g01660D	BnaC01g07420D	BnaA03g47450D		BnaC04g04590D	BnaC04g07130D	BnaC03g20410D	BnaA06g32350D	BnaA06g31740D	BnaC05g45250D		BnaA05g21400D	BnaC04g04430D	BnaC04g14790D	BnaC03g57360D	BnaC03g32070D	BnaC08g29880D
BnaC04g15990D	BnaC03g02290D	BnaC04g48100D	BnaC03g43580D	BnaC03g63180D	BnaA06g02780D		BnaA05g24740D	BnaA05g29980D	BnaC03g12990D	BnaA06g01730D	BnaC01g07430D	BnaA03g47600D		BnaC04g05010D	BnaC04g07210D	BnaC03g20510D	BnaA06g32530D	BnaA06g32400D	BnaC05g45290D		BnaA05g21410D	BnaC04g04460D	BnaC04g14880D	BnaC03g57670D	BnaC03g32110D	BnaC08g30200D
BnaC04g16070D	BnaC03g02340D	BnaC04g48140D	BnaC03g43610D	BnaC03g63190D	BnaA06g02860D		BnaA05g24750D	BnaA05g29990D	BnaC03g13170D	BnaA06g02080D	BnaC01g07500D	BnaA03g47910D		BnaC04g05020D	BnaC04g07990D	BnaC03g20600D	BnaA06g33030D	BnaA06g32460D	BnaC05g45310D		BnaA05g21450D	BnaC04g04500D	BnaC04g14940D	BnaC03g58020D	BnaC03g32120D	BnaC08g30490D
BnaC04g16320D	BnaC03g02350D	BnaC04g48190D	BnaC03g44990D	BnaC03g64130D	BnaA06g03040D		BnaA05g26020D	BnaA05g30000D	BnaC03g13280D	BnaA06g02440D	BnaC01g07700D	BnaA03g48400D		BnaC04g05030D	BnaC04g08310D	BnaC03g20660D	BnaA06g33040D	BnaA06g33190D	BnaC05g45390D		BnaA05g21460D	BnaC04g04570D	BnaC04g15030D	BnaC03g58120D	BnaC03g32140D	BnaC08g30900D
BnaC04g16630D	BnaC03g02530D	BnaC04g48260D	BnaC03g45140D	BnaC03g64150D	BnaA06g03190D		BnaA05g26180D	BnaA05g30020D	BnaC03g13330D	BnaA06g02460D	BnaC01g08040D	BnaA03g49190D		BnaC04g05180D	BnaC04g08390D	BnaC03g20800D	BnaA06g33290D	BnaA06g33650D	BnaC05g45440D		BnaA05g21470D	BnaC04g04680D	BnaC04g15200D	BnaC03g58210D	BnaC03g32360D	BnaC08g31490D
BnaC04g16850D	BnaC03g02540D	BnaC04g48350D	BnaC03g45510D	BnaC03g64870D	BnaA06g03210D		BnaA05g26220D	BnaA05g30030D	BnaC03g13770D	BnaA06g02470D	BnaC01g08300D	BnaA03g49260D		BnaC04g05260D	BnaC04g08620D	BnaC03g21370D	BnaA06g33530D	BnaA06g33690D	BnaC05g45450D		BnaA05g21540D	BnaC04g04740D	BnaC04g15470D	BnaC03g58330D	BnaC03g32420D	BnaC08g31820D
BnaC04g16940D	BnaC03g02560D	BnaC04g48740D	BnaC03g46240D	BnaC03g65070D	BnaA06g03360D		BnaA05g26810D	BnaA05g30040D	BnaC03g14050D	BnaA06g02670D	BnaC01g08400D	BnaA03g49860D		BnaC04g05270D	BnaC04g08950D	BnaC03g21410D	BnaA06g33610D	BnaA06g33840D	BnaC05g45490D		BnaA05g21560D	BnaC04g04900D	BnaC04g15590D	BnaC03g58370D	BnaC03g32430D	BnaC08g31920D
BnaC04g17100D	BnaC03g02750D	BnaC04g48950D	BnaC03g46250D	BnaC03g65510D	BnaA06g03480D		BnaA05g26910D	BnaA05g30050D	BnaC03g14150D	BnaA06g02700D	BnaC01g09280D	BnaA03g50060D		BnaC04g05300D	BnaC04g09000D	BnaC03g21540D	BnaA06g33650D	BnaA06g34030D	BnaC05g45580D		BnaA05g21580D	BnaC04g05050D	BnaC04g15670D	BnaC03g58470D	BnaC03g32610D	BnaC08g31980D
BnaC04g17230D	BnaC03g02760D	BnaC04g49050D	BnaC03g47020D	BnaC03g65610D	BnaA06g03510D		BnaA05g27140D	BnaA05g30060D	BnaC03g14160D	BnaA06g02730D	BnaC01g09410D	BnaA03g50180D		BnaC04g05440D	BnaC04g09020D	BnaC03g22120D	BnaA06g33820D	BnaA06g34070D	BnaC05g45590D		BnaA05g21650D	BnaC04g05080D	BnaC04g15750D	BnaC03g58770D	BnaC03g32650D	BnaC08g32090D
BnaC04g17420D	BnaC03g02960D	BnaC04g49110D	BnaC03g47790D	BnaC03g65620D	BnaA06g04400D		BnaA05g27160D	BnaA05g30070D	BnaC03g14320D	BnaA06g02740D	BnaC01g10340D	BnaA03g50850D		BnaC04g05850D	BnaC04g09050D	BnaC03g22360D	BnaA06g33840D	BnaA06g34110D	BnaC05g45770D		BnaA05g21660D	BnaC04g05090D	BnaC04g15960D	BnaC03g58870D	BnaC03g32660D	BnaC08g32520D
BnaC04g17510D	BnaC03g03030D	BnaC04g49120D	BnaC03g48000D	BnaC03g65720D	BnaA06g04560D		BnaA05g28020D	BnaA05g30080D	BnaC03g14720D	BnaA06g02790D	BnaC01g11370D	BnaA03g50990D		BnaC04g05870D	BnaC04g09330D	BnaC03g22400D	BnaA06g33850D	BnaA06g34210D	BnaC05g45780D		BnaA05g21780D	BnaC04g05320D	BnaC04g15980D	BnaC03g58930D	BnaC03g32820D	BnaC08g32540D
BnaC04g17670D	BnaC03g03190D	BnaC04g49360D	BnaC03g48060D	BnaC03g65740D	BnaA06g04840D		BnaA05g28090D	BnaA05g30110D	BnaC03g14930D	BnaA06g03030D	BnaC01g11550D	BnaA03g51030D		BnaC04g05990D	BnaC04g09650D	BnaC03g22420D	BnaA06g33910D	BnaA06g34380D	BnaC05g45900D		BnaA05g21790D	BnaC04g05650D	BnaC04g16020D	BnaC03g58970D	BnaC03g33080D	BnaC08g32600D
BnaC04g17710D	BnaC03g03220D	BnaC04g49630D	BnaC03g48160D	BnaC03g66150D	BnaA06g04890D		BnaA05g28610D	BnaA05g30160D	BnaC03g15150D	BnaA06g03540D	BnaC01g12590D	BnaA03g51540D		BnaC04g06030D	BnaC04g09930D	BnaC03g22740D	BnaA06g34030D	BnaA06g34540D	BnaC05g46000D		BnaA05g21830D	BnaC04g05660D	BnaC04g16070D	BnaC03g59390D	BnaC03g33280D	BnaC08g32750D
BnaC04g17820D	BnaC03g03270D	BnaC04g49800D	BnaC03g48480D	BnaC03g66770D	BnaA06g04950D		BnaA05g29210D	BnaA05g30170D	BnaC03g15530D	BnaA06g04210D	BnaC01g13770D	BnaA03g52230D		BnaC04g06100D	BnaC04g09940D	BnaC03g22950D	BnaA06g34130D	BnaA06g34550D	BnaC05g46030D		BnaA05g21940D	BnaC04g05690D	BnaC04g16290D	BnaC03g60030D	BnaC03g33470D	BnaC08g34010D
BnaC04g18800D	BnaC03g03410D	BnaC04g49990D	BnaC03g48810D	BnaC03g67020D	BnaA06g05020D		BnaA05g29430D	BnaA05g30210D	BnaC03g15590D	BnaA06g04650D	BnaC01g13840D	BnaA03g52350D		BnaC04g06430D	BnaC04g10060D	BnaC03g22980D	BnaA06g34160D	BnaA06g34580D	BnaC05g46100D		BnaA05g22070D	BnaC04g05770D	BnaC04g16320D	BnaC03g60100D	BnaC03g33500D	BnaC08g34270D
BnaC04g19260D	BnaC03g03420D	BnaC04g50250D	BnaC03g48820D	BnaC03g67050D	BnaA06g05140D		BnaA05g30680D	BnaA05g30220D	BnaC03g15600D	BnaA06g04670D	BnaC01g14560D	BnaA03g53700D		BnaC04g06490D	BnaC04g10140D	BnaC03g23080D	BnaA06g34180D	BnaA06g34670D	BnaC05g46140D		BnaA05g22110D	BnaC04g06010D	BnaC04g16480D	BnaC03g60330D	BnaC03g33540D	BnaC08g34300D
BnaC04g19900D	BnaC03g03430D	BnaC04g50300D	BnaC03g48890D	BnaC03g67090D	BnaA06g05240D		BnaA05g31370D	BnaA05g30230D	BnaC03g15660D	BnaA06g04760D	BnaC01g14640D	BnaA03g54160D		BnaC04g06550D	BnaC04g10240D	BnaC03g23280D	BnaA06g34380D	BnaA06g34680D	BnaC05g46250D		BnaA05g22160D	BnaC04g06210D	BnaC04g16630D	BnaC03g60790D	BnaC03g33620D	BnaC08g34770D
BnaC04g19910D	BnaC03g03440D	BnaC04g50320D	BnaC03g49220D	BnaC03g67380D	BnaA06g05560D		BnaA05g32660D	BnaA05g30250D	BnaC03g15690D	BnaA06g05000D	BnaC01g15710D	BnaC03g71150D		BnaC04g06760D	BnaC04g10260D	BnaC03g23350D	BnaA06g34550D	BnaA06g34700D	BnaC05g46300D		BnaA05g22260D	BnaC04g06260D	BnaC04g16820D	BnaC03g61200D	BnaC03g33850D	BnaC08g35000D
BnaC04g20730D	BnaC03g03460D	BnaC04g50330D	BnaC03g49320D	BnaC03g67870D	BnaA06g05600D		BnaA05g33030D	BnaA05g30260D	BnaC03g15950D	BnaA06g05050D	BnaC01g15720D	BnaC03g72120D		BnaC04g06830D	BnaC04g10460D	BnaC03g23520D	BnaA06g34570D	BnaA06g34910D	BnaC05g46350D		BnaA05g22280D	BnaC04g06270D	BnaC04g16830D	BnaC03g61230D	BnaC03g33970D	BnaC08g35120D
BnaC04g20760D	BnaC03g03480D	BnaC04g50450D	BnaC03g49620D	BnaC03g68440D	BnaA06g05730D		BnaA05g33290D	BnaA05g30270D	BnaC03g16090D	BnaA06g05070D	BnaC01g16080D	BnaC03g74810D		BnaC04g06890D	BnaC04g10560D	BnaC03g23570D	BnaA06g34670D	BnaA06g35000D	BnaC05g46380D		BnaA05g22300D	BnaC04g06320D	BnaC04g17100D	BnaC03g61330D	BnaC03g34120D	BnaC08g35560D
BnaC04g21020D	BnaC03g03520D	BnaC04g50490D	BnaC03g49650D	BnaC03g69120D	BnaA06g05740D		BnaA05g33410D	BnaA05g30280D	BnaC03g16190D	BnaA06g05210D	BnaC01g16150D	BnaC03g75010D		BnaC04g06970D	BnaC04g10940D	BnaC03g23610D	BnaA06g35100D	BnaA06g35660D	BnaC05g46530D		BnaA05g22320D	BnaC04g06620D	BnaC04g17180D	BnaC03g61730D	BnaC03g34790D	BnaC08g35860D
BnaC04g21480D	BnaC03g03620D	BnaC04g50520D	BnaC03g49660D	BnaC03g69200D	BnaA06g05910D		BnaA05g33460D	BnaA05g30290D	BnaC03g16400D	BnaA06g05220D	BnaC01g16400D	BnaC03g75460D		BnaC04g07120D	BnaC04g10980D	BnaC03g23820D	BnaA06g35110D	BnaA06g35830D	BnaC05g46540D		BnaA05g22340D	BnaC04g06660D	BnaC04g17200D	BnaC03g61740D	BnaC03g34820D	BnaC08g35960D
BnaC04g21630D	BnaC03g03670D	BnaC04g50590D	BnaC03g49800D	BnaC03g69480D	BnaA06g06210D		BnaA05g33730D	BnaA05g30300D	BnaC03g16450D	BnaA06g05470D	BnaC01g16530D	BnaC03g75780D		BnaC04g07160D	BnaC04g11350D	BnaC03g24030D	BnaA06g35460D	BnaA06g36120D	BnaC05g46550D		BnaA05g22610D	BnaC04g06790D	BnaC04g17220D	BnaC03g62010D	BnaC03g34950D	BnaC08g36040D
BnaC04g21690D	BnaC03g03690D	BnaC04g50690D	BnaC03g49810D	BnaC03g69510D	BnaA06g06230D		BnaA05g33910D	BnaA05g30340D	BnaC03g16690D	BnaA06g05490D	BnaC01g17590D	BnaC03g75820D		BnaC04g07190D	BnaC04g11450D	BnaC03g24090D	BnaA06g35500D	BnaA06g36860D	BnaC05g46560D		BnaA05g22650D	BnaC04g06880D	BnaC04g17230D	BnaC03g62330D	BnaC03g34980D	BnaC08g36100D
BnaC04g21720D	BnaC03g03720D	BnaC04g50720D	BnaC03g49830D	BnaC03g69760D	BnaA06g06420D		BnaA05g34050D	BnaA05g30360D	BnaC03g16800D	BnaA06g05840D	BnaC01g18640D	BnaCnng02760D		BnaC04g07550D	BnaC04g11470D	BnaC03g24210D	BnaA06g35890D	BnaA06g37030D	BnaC05g46570D		BnaA05g22710D	BnaC04g06930D	BnaC04g17290D	BnaC03g62400D	BnaC03g35020D	BnaC08g36190D
BnaC04g21730D	BnaC03g03790D	BnaC04g50930D	BnaC03g49920D	BnaC03g69780D	BnaA06g06520D		BnaA05g34140D	BnaA05g30390D	BnaC03g16970D	BnaA06g05920D	BnaC01g20100D	BnaCnng05830D		BnaC04g07690D	BnaC04g11650D	BnaC03g24300D	BnaA06g36130D	BnaC08g00300D	BnaC05g46610D		BnaA05g22790D	BnaC04g07110D	BnaC04g17370D	BnaC03g62800D	BnaC03g35080D	BnaC08g36320D
BnaC04g21770D	BnaC03g03860D	BnaC04g50950D	BnaC03g50140D	BnaC03g69820D	BnaA06g06670D		BnaC04g00010D	BnaA05g30400D	BnaC03g17330D	BnaA06g06010D	BnaC01g21090D	BnaCnng05840D		BnaC04g07790D	BnaC04g11720D	BnaC03g24370D	BnaA06g36140D	BnaC08g00310D	BnaC05g46700D		BnaA05g23040D	BnaC04g07130D	BnaC04g17380D	BnaC03g62890D	BnaC03g35560D	BnaC08g36580D
BnaC04g21780D	BnaC03g04500D	BnaC04g51290D	BnaC03g50150D	BnaC03g69870D	BnaA06g06850D		BnaC04g00020D	BnaA05g30410D	BnaC03g17480D	BnaA06g06440D	BnaC01g21180D	BnaCnng05920D		BnaC04g07920D	BnaC04g11740D	BnaC03g24420D	BnaA06g36540D	BnaC08g01210D	BnaC05g47280D		BnaA05g23080D	BnaC04g07210D	BnaC04g17420D	BnaC03g63070D	BnaC03g35620D	BnaC08g36610D
BnaC04g21860D	BnaC03g04550D	BnaC04g51300D	BnaC03g50340D	BnaC03g70260D	BnaA06g06870D		BnaC04g00030D	BnaA05g30420D	BnaC03g17580D	BnaA06g06790D	BnaC01g21420D	BnaCnng06040D		BnaC04g08010D	BnaC04g11810D	BnaC03g24630D	BnaA06g36560D	BnaC08g03110D	BnaC05g47390D		BnaA05g23260D	BnaC04g07860D	BnaC04g17440D	BnaC03g63090D	BnaC03g35690D	BnaC08g36670D
BnaC04g22080D	BnaC03g04830D	BnaC04g51430D	BnaC03g50500D	BnaC03g70270D	BnaA06g06970D		BnaC04g00080D	BnaA05g30440D	BnaC03g17790D	BnaA06g06900D	BnaC01g21920D	BnaCnng06050D		BnaC04g08160D	BnaC04g11880D	BnaC03g24670D	BnaA06g36610D	BnaC08g03300D	BnaC05g47450D		BnaA05g23310D	BnaC04g07990D	BnaC04g17480D	BnaC03g63180D	BnaC03g35830D	BnaC08g36850D
BnaC04g22220D	BnaC03g04930D	BnaC04g51600D	BnaC03g50520D	BnaC03g70520D	BnaA06g07300D		BnaC04g00120D	BnaA05g30450D	BnaC03g17910D	BnaA06g06960D	BnaC01g21930D	BnaCnng06090D		BnaC04g08320D	BnaC04g12130D	BnaC03g25070D	BnaA06g36680D	BnaC08g03910D	BnaC05g48140D		BnaA05g23450D	BnaC04g08070D	BnaC04g17580D	BnaC03g63270D	BnaC03g35940D	BnaC08g37170D
BnaC04g22270D	BnaC03g05040D	BnaC04g51690D	BnaC03g50680D	BnaC03g70600D	BnaA06g07310D		BnaC04g00170D	BnaA05g30460D	BnaC03g18000D	BnaA06g07050D	BnaC01g22500D	BnaCnng06300D		BnaC04g08350D	BnaC04g12520D	BnaC03g25170D	BnaA06g36920D	BnaC08g04400D	BnaC05g48310D		BnaA05g23560D	BnaC04g08200D	BnaC04g17710D	BnaC03g64120D	BnaC03g36050D	BnaC08g37320D
BnaC04g22280D	BnaC03g05140D	BnaC03g00010D	BnaC03g50710D	BnaC03g70760D	BnaA06g07330D		BnaC04g00180D	BnaA05g30470D	BnaC03g18040D	BnaA06g07760D	BnaC01g23350D	BnaCnng06330D		BnaC04g08670D	BnaC04g12550D	BnaC03g25550D	BnaA06g36990D	BnaC08g06400D	BnaA06g38280D		BnaA05g23590D	BnaC04g08450D	BnaC04g18190D	BnaC03g64130D	BnaC03g36330D	BnaC08g37410D
BnaC04g22310D	BnaC03g05260D	BnaC03g00020D	BnaC03g50760D	BnaC03g70860D	BnaA06g07360D		BnaC04g00190D	BnaA05g30490D	BnaC03g18210D	BnaA06g07980D	BnaC01g23370D	BnaCnng06930D		BnaC04g08700D	BnaC04g12610D	BnaC03g25670D	BnaA06g37250D	BnaC08g06410D	BnaA06g38300D		BnaA05g23600D	BnaC04g08610D	BnaC04g18270D	BnaC03g64520D	BnaC03g36420D	BnaC08g37490D
BnaC04g22360D	BnaC03g05330D	BnaC03g00040D	BnaC03g51010D	BnaA06g00080D	BnaA06g07520D		BnaC04g00260D	BnaA05g30500D	BnaC03g18220D	BnaA06g08030D	BnaC01g23410D	BnaCnng07800D		BnaC04g08780D	BnaC04g12720D	BnaC03g25770D	BnaC08g00210D	BnaC08g06560D	BnaA06g38400D		BnaA05g23630D	BnaC04g08940D	BnaC04g18280D	BnaC03g64610D	BnaC03g36430D	BnaC08g38120D
BnaC04g22410D	BnaC03g05820D	BnaC03g00110D	BnaC03g51290D	BnaA06g00320D	BnaA06g07560D		BnaC04g00490D	BnaA05g30520D	BnaC03g18540D	BnaA06g08560D	BnaC01g23800D	BnaCnng09750D		BnaC04g08870D	BnaC04g12820D	BnaC03g25950D	BnaC08g00310D	BnaC08g07140D	BnaA06g38450D		BnaA05g23690D	BnaC04g08950D	BnaC04g18290D	BnaC03g64870D	BnaC03g36600D	BnaC08g38370D
BnaC04g22460D	BnaC03g05840D	BnaC03g00200D	BnaC03g51440D	BnaA06g00410D	BnaA06g07630D		BnaC04g00590D	BnaA05g30530D	BnaC03g19000D	BnaA06g08990D	BnaC01g27270D	BnaCnng13230D		BnaC04g09150D	BnaC04g12850D	BnaC03g26080D	BnaC08g00390D	BnaC08g07170D	BnaA06g38950D		BnaA05g23720D	BnaC04g09030D	BnaC04g18310D	BnaC03g65100D	BnaC03g37490D	BnaC08g38500D
BnaC04g22530D	BnaC03g05940D	BnaC03g00250D	BnaC03g51470D	BnaA06g00480D	BnaA06g08120D		BnaC04g00620D	BnaA05g30550D	BnaC03g19030D	BnaA06g09010D	BnaC01g27440D	BnaCnng14300D		BnaC04g09160D	BnaC04g12970D	BnaC03g26310D	BnaC08g00400D	BnaC08g07600D	BnaA06g39030D		BnaA05g23900D	BnaC04g09330D	BnaC04g18370D	BnaC03g65310D	BnaC03g37870D	BnaC08g38870D
BnaC04g22670D	BnaC03g06000D	BnaC03g00570D	BnaC03g51560D	BnaA06g00730D	BnaA06g08200D		BnaC04g00650D	BnaA05g30560D	BnaC03g19460D	BnaA06g09130D	BnaC01g27610D	BnaCnng17640D		BnaC04g09190D	BnaC04g12980D	BnaC03g26340D	BnaC08g00560D	BnaC08g08070D	BnaA06g40170D		BnaA05g24000D	BnaC04g09440D	BnaC04g18870D	BnaC03g65340D	BnaC03g38230D	BnaC08g39110D
BnaC04g22890D	BnaC03g06050D	BnaC03g00710D	BnaC03g52120D	BnaA06g00770D	BnaA06g08370D		BnaC04g00660D	BnaA05g30610D	BnaC03g19670D	BnaA06g09200D	BnaC01g28280D	BnaCnng17780D		BnaC04g10080D	BnaC04g13130D	BnaC03g26410D	BnaC08g00620D	BnaC08g08120D	BnaA06g40740D		BnaA05g24140D	BnaC04g09650D	BnaC04g19220D	BnaC03g68030D	BnaC03g38260D	BnaC08g39130D
BnaC04g23330D	BnaC03g06200D	BnaC03g00810D	BnaC03g52400D	BnaA06g00790D	BnaA06g08400D		BnaC04g00710D	BnaA05g30630D	BnaC03g19960D	BnaA06g09460D	BnaC01g28670D	BnaCnng18010D		BnaC04g10170D	BnaC04g13140D	BnaC03g26640D	BnaC08g00630D	BnaC08g08130D	BnaA03g00420D		BnaA05g24180D	BnaC04g09930D	BnaC04g19330D	BnaC03g68480D	BnaC03g38290D	BnaC08g39320D
BnaC04g23380D	BnaC03g06700D	BnaC03g00820D	BnaC03g52510D	BnaA06g00870D	BnaA06g08440D		BnaC04g00770D	BnaA05g30640D	BnaC03g20010D	BnaA06g09540D	BnaC01g30750D	BnaCnng18770D		BnaC04g10220D	BnaC04g13400D	BnaC03g27640D	BnaC08g00670D	BnaC08g09960D	BnaA03g00860D		BnaA05g24250D	BnaC04g09940D	BnaC04g19570D	BnaC03g68660D	BnaC03g38300D	BnaC08g39570D
BnaC04g23460D	BnaC03g06770D	BnaC03g00880D	BnaC03g52710D	BnaA06g00880D	BnaA06g08870D		BnaC04g00790D	BnaA05g30650D	BnaC03g20030D	BnaA06g09590D	BnaC01g31210D	BnaCnng18870D		BnaC04g10310D	BnaC04g13490D	BnaC03g27820D	BnaC08g00930D	BnaC08g11060D	BnaA03g01420D		BnaA05g24410D	BnaC04g10060D	BnaC04g19710D	BnaC03g68810D	BnaC03g38320D	BnaC08g39620D
BnaC04g23540D	BnaC03g07570D	BnaC03g00890D	BnaC03g52740D	BnaA06g01000D	BnaA06g09160D		BnaC04g00890D	BnaA05g30660D	BnaC03g20100D	BnaA06g09600D	BnaC01g31970D	BnaCnng19060D		BnaC04g10470D	BnaC04g13550D	BnaC03g27870D	BnaC08g01290D	BnaC08g11250D	BnaA03g02400D		BnaA05g24420D	BnaC04g10240D	BnaC04g19900D	BnaC03g68840D	BnaC03g38450D	BnaC08g39960D
BnaC04g23550D	BnaC03g07730D	BnaC03g01010D	BnaC03g53070D	BnaA06g01010D	BnaA06g09210D		BnaC04g00920D	BnaA05g30700D	BnaC03g20410D	BnaA06g09680D	BnaC01g31990D	BnaCnng19390D		BnaC04g10580D	BnaC04g13880D	BnaC03g28640D	BnaC08g01490D	BnaC08g12640D	BnaA03g02490D		BnaA05g24620D	BnaC04g10260D	BnaC04g20360D	BnaC03g68980D	BnaC03g38530D	BnaC08g40700D
BnaC04g23850D	BnaC03g07740D	BnaC03g01140D	BnaC03g53100D	BnaA06g01080D	BnaA06g09270D		BnaC04g01030D	BnaA05g30730D	BnaC03g20500D	BnaA06g09870D	BnaC01g32190D	BnaCnng22370D		BnaC04g10730D	BnaC04g13900D	BnaC03g28690D	BnaC08g01760D	BnaC08g13470D	BnaA03g02560D		BnaA05g24630D	BnaC04g10300D	BnaC04g20490D	BnaC03g69120D	BnaC03g38820D	BnaC08g42050D
BnaC04g23900D	BnaC03g07820D	BnaC03g01450D	BnaC03g53200D	BnaA06g01090D	BnaA06g09320D		BnaC04g01070D	BnaA05g30740D	BnaC03g20510D	BnaA06g09880D	BnaC01g34360D	BnaCnng23400D		BnaC04g10750D	BnaC04g14410D	BnaC03g28710D	BnaC08g02320D	BnaC08g13990D	BnaA03g02640D		BnaA05g24770D	BnaC04g10560D	BnaC04g20680D	BnaC03g69560D	BnaC03g38920D	BnaC08g42650D
BnaC04g24040D	BnaC03g07940D	BnaC03g01600D	BnaC03g53270D	BnaA06g01140D	BnaA06g09330D		BnaC04g01490D	BnaA05g30760D	BnaC03g20660D	BnaA06g10020D	BnaC01g34760D	BnaCnng24150D		BnaC04g10930D	BnaC04g14960D	BnaC03g29000D	BnaC08g02330D	BnaC08g14150D	BnaA03g03070D		BnaA05g24830D	BnaC04g10880D	BnaC04g20760D	BnaC03g69590D	BnaC03g39450D	BnaC08g43840D
BnaC04g24410D	BnaC03g07970D	BnaC03g01680D	BnaC03g53730D	BnaA06g01180D	BnaA06g09380D		BnaC04g01510D	BnaA05g30770D	BnaC03g20800D	BnaA06g10060D	BnaC01g36910D	BnaCnng24180D		BnaC04g10950D	BnaC04g15370D	BnaC03g29280D	BnaC08g02470D	BnaC08g14220D	BnaA03g03360D		BnaA05g25090D	BnaC04g10940D	BnaC04g21160D	BnaC03g69750D	BnaC03g39810D	BnaC08g44740D
BnaC04g24580D	BnaC03g08050D	BnaC03g01700D	BnaC03g54540D	BnaA06g01290D	BnaA06g09640D		BnaC04g01550D	BnaA05g30790D	BnaC03g20870D	BnaA06g10100D	BnaC01g37020D	BnaCnng24190D		BnaC04g11100D	BnaC04g15490D	BnaC03g29330D	BnaC08g02590D	BnaC08g14590D	BnaA03g03810D		BnaA05g25160D	BnaC04g10980D	BnaC04g21240D	BnaC03g69760D	BnaC03g39960D	BnaC08g45400D
BnaC04g24770D	BnaC03g08090D	BnaC03g01730D	BnaC03g54580D	BnaA06g01360D	BnaA06g09770D		BnaC04g01570D	BnaA05g30800D	BnaC03g20950D	BnaA06g10230D	BnaC01g37160D	BnaCnng24240D		BnaC04g11110D	BnaC04g15680D	BnaC03g29570D	BnaC08g02720D	BnaC08g15230D	BnaA03g04540D		BnaA05g25240D	BnaC04g11220D	BnaC04g21390D	BnaC03g69890D	BnaC03g40300D	BnaC08g45960D
BnaC04g24780D	BnaC03g08100D	BnaC03g01810D	BnaC03g54740D	BnaA06g01370D	BnaA06g09780D		BnaC04g01670D	BnaA05g30830D	BnaC03g21000D	BnaA06g10370D	BnaC01g37200D	BnaCnng24250D		BnaC04g11160D	BnaC04g15860D	BnaC03g29590D	BnaC08g02820D	BnaC08g15530D	BnaA03g04880D		BnaA05g25460D	BnaC04g11350D	BnaC04g21690D	BnaC03g70230D	BnaC03g40510D	BnaC08g45990D
BnaC04g24960D	BnaC03g08220D	BnaC03g01910D	BnaC03g54940D	BnaA06g01430D	BnaA06g09930D		BnaC04g01810D	BnaA05g30860D	BnaC03g21370D	BnaA06g10510D	BnaC01g37240D	BnaCnng24280D		BnaC04g11530D	BnaC04g16000D	BnaC03g29670D	BnaC08g02900D	BnaC08g17010D	BnaA03g04910D		BnaA05g25470D	BnaC04g11360D	BnaC04g21720D	BnaC03g70580D	BnaC03g40700D	BnaC08g46120D
BnaC04g25110D	BnaC03g08300D	BnaC03g01950D	BnaC03g55340D	BnaA06g01530D	BnaA06g09980D		BnaC04g01900D	BnaA05g30870D	BnaC03g21540D	BnaA06g10950D	BnaC01g37250D	BnaCnng24440D		BnaC04g11750D	BnaC04g16450D	BnaC03g29930D	BnaC08g03210D	BnaC08g17150D	BnaA03g05500D		BnaA05g25500D	BnaC04g11450D	BnaC04g22010D	BnaC03g70860D	BnaC03g40710D	BnaC01g00260D
BnaC04g25280D	BnaC03g08340D	BnaC03g02020D	BnaC03g55510D	BnaA06g01590D	BnaA06g10200D		BnaC04g01920D	BnaA05g30890D	BnaC03g21550D	BnaA06g11310D	BnaC01g37260D	BnaCnng24950D		BnaC04g11760D	BnaC04g16900D	BnaC03g30700D	BnaC08g04240D	BnaC08g17510D	BnaA03g06760D		BnaA05g25720D	BnaC04g11470D	BnaC04g22080D	BnaC03g70990D	BnaC03g40800D	BnaC01g00450D
BnaC04g25630D	BnaC03g08450D	BnaC03g02090D	BnaC03g55690D	BnaA06g01730D	BnaA06g10210D		BnaC04g01940D	BnaA05g30910D	BnaC03g21920D	BnaA06g11390D	BnaC01g37270D	BnaCnng25660D		BnaC04g12100D	BnaC04g16920D	BnaC03g30970D	BnaC08g04710D	BnaC08g19200D	BnaA03g07060D		BnaA05g25770D	BnaC04g11650D	BnaC04g22220D	BnaC03g71060D	BnaC03g41120D	BnaC01g00770D
BnaC04g25760D	BnaC03g08460D	BnaC03g02100D	BnaC03g56130D	BnaA06g01770D	BnaA06g10270D		BnaC04g01960D	BnaA05g30930D	BnaC03g22080D	BnaA06g11470D	BnaC01g37290D	BnaCnng26410D		BnaC04g12240D	BnaC04g17190D	BnaC03g31130D	BnaC08g05990D	BnaC08g19510D	BnaA03g07080D		BnaA05g25810D	BnaC04g11720D	BnaC04g22990D	BnaA06g00070D	BnaC03g41460D	BnaC01g01380D
BnaC04g25990D	BnaC03g08550D	BnaC03g02160D	BnaC03g56280D	BnaA06g01980D	BnaA06g10340D		BnaC04g02010D	BnaA05g30940D	BnaC03g22120D	BnaA06g11630D	BnaC01g37310D	BnaCnng28410D		BnaC04g12410D	BnaC04g17210D	BnaC03g31140D	BnaC08g06030D	BnaC08g20710D	BnaA03g07400D		BnaA05g26030D	BnaC04g11740D	BnaC04g23540D	BnaA06g00420D	BnaC03g41540D	BnaC01g01460D
BnaC04g26040D	BnaC03g08570D	BnaC03g02200D	BnaC03g56340D	BnaA06g01990D	BnaA06g10700D		BnaC04g02040D	BnaA05g30960D	BnaC03g22160D	BnaA06g11900D	BnaC01g37470D	BnaCnng30450D		BnaC04g12490D	BnaC04g17530D	BnaC03g31150D	BnaC08g06060D	BnaC08g21400D	BnaA03g07610D		BnaA05g26040D	BnaC04g11810D	BnaC04g23790D	BnaA06g00600D	BnaC03g43120D	BnaC01g02140D
BnaC04g26370D	BnaC03g08600D	BnaC03g02240D	BnaC03g56550D	BnaA06g02010D	BnaA06g10720D		BnaC04g02190D	BnaA05g30970D	BnaC03g22320D	BnaA06g12400D	BnaC01g37480D	BnaCnng31130D		BnaC04g12530D	BnaC04g17620D	BnaC03g31580D	BnaC08g06440D	BnaC08g22010D	BnaA03g07670D		BnaA05g26070D	BnaC04g11880D	BnaC04g23850D	BnaA06g00730D	BnaC03g43420D	BnaC01g02230D
BnaC04g26460D	BnaC03g08640D	BnaC03g02280D	BnaC03g56620D	BnaA06g02070D	BnaA06g10810D		BnaC04g02200D	BnaA05g30980D	BnaC03g22400D	BnaA06g12420D	BnaC01g37580D	BnaCnng31240D		BnaC04g12680D	BnaC04g17940D	BnaC03g31710D	BnaC08g06470D	BnaC08g22020D	BnaA03g07720D		BnaA05g26140D	BnaC04g12130D	BnaC04g23890D	BnaA06g00850D	BnaC03g43810D	BnaC01g02520D
BnaC04g26560D	BnaC03g08650D	BnaC03g02370D	BnaC03g56770D	BnaA06g02080D	BnaA06g11160D		BnaC04g02240D	BnaA05g31000D	BnaC03g22420D	BnaA06g12480D	BnaC01g37610D	BnaCnng32340D		BnaC04g12920D	BnaC04g18260D	BnaC03g31810D	BnaC08g07000D	BnaC08g22070D	BnaA03g07930D		BnaA05g26150D	BnaC04g12350D	BnaC04g23900D	BnaA06g01140D	BnaC03g43890D	BnaC01g02630D
BnaC04g26830D	BnaC03g08660D	BnaC03g02600D	BnaC03g57050D	BnaA06g02090D	BnaA06g11190D		BnaC04g02360D	BnaA05g31010D	BnaC03g22450D	BnaA06g12510D	BnaC01g37620D	BnaCnng33050D		BnaC04g13040D	BnaC04g18710D	BnaC03g32020D	BnaC08g07030D	BnaC08g22270D	BnaA03g07980D		BnaA05g26170D	BnaC04g12520D	BnaC04g23930D	BnaA06g01170D	BnaC03g44650D	BnaC01g02660D
BnaC04g27420D	BnaC03g08670D	BnaC03g02860D	BnaC03g57140D	BnaA06g02230D	BnaA06g11230D		BnaC04g02510D	BnaA05g31030D	BnaC03g22740D	BnaA06g13080D	BnaC01g37720D	BnaCnng33310D		BnaC04g13570D	BnaC04g19270D	BnaC03g32130D	BnaC08g07190D	BnaC08g22420D	BnaA03g08070D		BnaA05g26210D	BnaC04g12550D	BnaC04g24040D	BnaA06g01290D	BnaC03g44730D	BnaC01g02800D
BnaC04g27640D	BnaC03g08810D	BnaC03g02880D	BnaC03g57180D	BnaA06g02300D	BnaA06g11270D		BnaC04g02520D	BnaA05g31040D	BnaC03g22950D	BnaA06g13240D	BnaC01g37760D	BnaCnng37100D		BnaC04g13680D	BnaC04g20180D	BnaC03g32190D	BnaC08g07580D	BnaC08g22850D	BnaA03g09210D		BnaA05g26230D	BnaC04g12610D	BnaC04g24120D	BnaA06g01330D	BnaC03g44780D	BnaC01g03400D
BnaC04g27670D	BnaC03g08820D	BnaC03g03540D	BnaC03g57710D	BnaA06g02650D	BnaA06g11320D		BnaC04g02720D	BnaA05g31050D	BnaC03g22980D	BnaA06g13250D	BnaC01g37780D	BnaCnng38050D		BnaC04g13920D	BnaC04g20310D	BnaC03g32560D	BnaC08g07690D	BnaC08g22900D	BnaA03g09860D		BnaA05g26600D	BnaC04g12720D	BnaC04g24130D	BnaA06g01600D	BnaC03g44990D	BnaC01g03420D
BnaC04g27680D	BnaC03g08920D	BnaC03g03570D	BnaC03g58220D	BnaA06g02670D	BnaA06g11440D		BnaC04g02730D	BnaA05g31060D	BnaC03g23020D	BnaA06g13490D	BnaC01g37790D	BnaCnng38210D		BnaC04g14120D	BnaC04g20740D	BnaC03g32870D	BnaC08g07900D	BnaC08g23310D	BnaA03g09910D		BnaA05g26650D	BnaC04g12850D	BnaC04g24230D	BnaA06g01660D	BnaC03g45160D	BnaC01g03430D
BnaC04g27850D	BnaC03g08930D	BnaC03g03580D	BnaC03g58230D	BnaA06g02700D	BnaA06g11570D		BnaC04g02840D	BnaA05g31070D	BnaC03g23140D	BnaA06g13640D	BnaC01g37810D	BnaCnng38220D		BnaC04g14770D	BnaC04g20860D	BnaC03g32910D	BnaC08g08050D	BnaC08g23330D	BnaA03g10520D		BnaA05g26710D	BnaC04g12970D	BnaC04g24280D	BnaA06g01890D	BnaC03g45530D	BnaC01g03800D
BnaC04g28300D	BnaC03g09050D	BnaC03g03600D	BnaC03g58470D	BnaA06g02720D	BnaA06g11670D		BnaC04g02860D	BnaA05g31080D	BnaC03g23280D	BnaA06g13680D	BnaC01g37820D	BnaCnng39060D		BnaC04g14790D	BnaC04g20970D	BnaC03g32930D	BnaC08g08230D	BnaC08g23510D	BnaA03g10640D		BnaA05g26730D	BnaC04g13140D	BnaC04g24320D	BnaA06g02430D	BnaC03g45930D	BnaC01g04200D
BnaC04g28500D	BnaC03g09060D	BnaC03g03710D	BnaC03g58500D	BnaA06g02740D	BnaA06g11730D		BnaC04g02880D	BnaA05g31120D	BnaC03g23410D	BnaA06g13730D	BnaC01g37840D	BnaCnng39460D		BnaC04g14820D	BnaC04g20980D	BnaC03g33030D	BnaC08g08300D	BnaC08g23530D	BnaA03g11030D		BnaA05g26740D	BnaC04g13400D	BnaC04g24410D	BnaA06g02440D	BnaC03g46120D	BnaC01g04280D
BnaC04g28530D	BnaC03g09080D	BnaC03g03910D	BnaC03g58720D	BnaA06g02820D	BnaA06g11740D		BnaC04g02890D	BnaA05g31140D	BnaC03g23520D	BnaA06g13740D	BnaC01g37930D	BnaCnng39750D		BnaC04g15200D	BnaC04g21040D	BnaC03g33100D	BnaC08g08360D	BnaC08g24570D	BnaA03g11800D		BnaA05g26810D	BnaC04g13410D	BnaC04g24450D	BnaA06g02460D	BnaC03g46550D	BnaC01g04410D
BnaC04g28540D	BnaC03g09090D	BnaC03g03940D	BnaC03g58740D	BnaA06g02870D	BnaA06g12120D		BnaC04g02930D	BnaA05g31150D	BnaC03g23530D	BnaA06g13750D	BnaC01g37990D	BnaCnng39960D		BnaC04g15290D	BnaC04g21650D	BnaC03g33170D	BnaC08g09240D	BnaC08g24700D	BnaA03g13110D		BnaA05g26940D	BnaC04g13490D	BnaC04g24580D	BnaA06g02670D	BnaC03g46750D	BnaC01g04500D
BnaC04g28810D	BnaC03g09130D	BnaC03g03950D	BnaC03g58830D	BnaA06g02880D	BnaA06g12190D		BnaC04g03030D	BnaA05g31170D	BnaC03g23570D	BnaA06g13820D	BnaC01g38030D	BnaCnng40350D		BnaC04g15380D	BnaC04g21760D	BnaC03g33190D	BnaC08g09390D	BnaC08g24740D	BnaA03g13550D		BnaA05g27100D	BnaC04g13550D	BnaC04g24780D	BnaA06g02990D	BnaC03g47330D	BnaC01g04580D
BnaC04g28890D	BnaC03g09340D	BnaC03g03980D	BnaC03g59070D	BnaA06g03700D	BnaA06g12390D		BnaC04g03060D	BnaA05g31200D	BnaC03g23670D	BnaA06g14260D	BnaC01g38040D	BnaCnng41060D		BnaC04g15430D	BnaC04g21790D	BnaC03g33200D	BnaC08g09900D	BnaC08g25090D	BnaA03g13650D		BnaA05g27160D	BnaC04g14080D	BnaC04g24850D	BnaA06g03030D	BnaC03g47340D	BnaC01g05540D
BnaC04g29130D	BnaC03g09350D	BnaC03g03990D	BnaC03g59310D	BnaA06g04320D	BnaA06g12500D		BnaC04g03100D	BnaA05g31220D	BnaC03g24030D	BnaA06g14340D	BnaC01g38050D	BnaCnng43070D		BnaC04g15470D	BnaC04g21900D	BnaC03g33530D	BnaC08g10600D	BnaC08g25730D	BnaA03g13900D		BnaA05g27180D	BnaC04g14340D	BnaC04g24860D	BnaA06g03210D	BnaC03g47810D	BnaC01g05970D
BnaC04g29140D	BnaC03g09360D	BnaC03g04010D	BnaC03g59390D	BnaA06g04760D	BnaA06g12680D		BnaC04g03120D	BnaA05g31230D	BnaC03g24210D	BnaA06g14410D	BnaC01g38060D	BnaCnng43190D		BnaC04g15570D	BnaC04g21970D	BnaC03g33630D	BnaC08g10940D	BnaC08g25840D	BnaA03g14430D		BnaA05g27190D	BnaC04g14410D	BnaC04g24960D	BnaA06g03240D	BnaC03g47950D	BnaC01g06270D
BnaC04g29200D	BnaC03g09500D	BnaC03g04020D	BnaC03g59570D	BnaA06g05150D	BnaA06g13030D		BnaC04g03300D	BnaA05g31240D	BnaC03g24300D	BnaA06g14470D	BnaC01g38100D	BnaCnng45750D		BnaC04g15590D	BnaC04g22040D	BnaC03g33700D	BnaC08g11100D	BnaC08g26700D	BnaA03g14500D		BnaA05g27370D	BnaC04g14440D	BnaC04g25110D	BnaA06g03330D	BnaC03g48160D	BnaC01g06330D
BnaC04g29400D	BnaC03g09520D	BnaC03g04060D	BnaC03g59620D	BnaA06g05180D	BnaA06g13070D		BnaC04g03350D	BnaA05g31250D	BnaC03g24380D	BnaA06g14580D	BnaC01g38120D	BnaCnng46030D		BnaC04g15750D	BnaC04g22050D	BnaC03g33710D	BnaC08g11110D	BnaC08g27440D	BnaA03g14520D		BnaA05g27520D	BnaC04g14620D	BnaC04g25130D	BnaA06g03360D	BnaC03g48270D	BnaC01g06400D
BnaC04g29990D	BnaC03g09550D	BnaC03g04070D	BnaC03g59820D	BnaA06g05280D	BnaA06g13490D		BnaC04g03400D	BnaA05g31260D	BnaC03g24420D	BnaA06g14680D	BnaC01g38150D	BnaCnng48270D		BnaC04g15990D	BnaC04g22160D	BnaC03g33750D	BnaC08g11270D	BnaC08g27470D	BnaA03g14760D		BnaA05g27530D	BnaC04g14640D	BnaC04g25260D	BnaA06g04210D	BnaC03g48480D	BnaC01g06470D
BnaC04g30030D	BnaC03g09560D	BnaC03g04080D	BnaC03g60070D	BnaA06g05410D	BnaA06g13610D		BnaC04g03430D	BnaA05g31270D	BnaC03g24630D	BnaA06g14740D	BnaC01g38160D	BnaCnng49160D		BnaC04g16070D	BnaC04g22290D	BnaC03g33960D	BnaC08g11390D	BnaC08g27490D	BnaA03g15550D		BnaA05g27540D	BnaC04g14740D	BnaC04g25280D	BnaA06g04430D	BnaC03g48530D	BnaC01g06790D
BnaC04g30050D	BnaC03g09670D	BnaC03g04090D	BnaC03g60560D	BnaA06g05550D	BnaA06g13640D		BnaC04g03960D	BnaA05g31280D	BnaC03g24670D	BnaA06g14810D	BnaC01g38170D	BnaCnng49180D		BnaC04g16140D	BnaC04g22330D	BnaC03g34340D	BnaC08g11930D	BnaC08g27520D	BnaA03g16240D		BnaA05g27550D	BnaC04g14760D	BnaC04g25630D	BnaA06g04810D	BnaC03g48550D	BnaC01g07210D
BnaC04g30630D	BnaC03g09860D	BnaC03g04130D	BnaC03g60590D	BnaA06g05650D	BnaA06g14040D		BnaC04g03990D	BnaA05g31300D	BnaC03g24930D	BnaA06g14840D	BnaC01g38380D	BnaCnng49880D		BnaC04g16150D	BnaC04g22340D	BnaC03g34430D	BnaC08g11980D	BnaC08g29080D	BnaA03g16530D		BnaA05g27790D	BnaC04g14960D	BnaC04g25640D	BnaA06g05000D	BnaC03g48560D	BnaC01g07220D
BnaC04g30700D	BnaC03g09950D	BnaC03g04140D	BnaC03g60860D	BnaA06g05970D	BnaA06g14150D		BnaC04g04050D	BnaA05g31340D	BnaC03g25090D	BnaA06g14910D	BnaC01g38480D	BnaCnng50660D		BnaC04g16390D	BnaC04g22680D	BnaC03g34540D	BnaC08g12000D	BnaC08g29310D	BnaA03g17200D		BnaA05g28090D	BnaC04g15350D	BnaC04g25830D	BnaA06g05050D	BnaC03g48610D	BnaC01g07310D
BnaC04g30920D	BnaC03g10030D	BnaC03g04170D	BnaC03g61020D	BnaA06g06220D	BnaA06g14590D		BnaC04g04220D	BnaA05g31380D	BnaC03g25170D	BnaA06g15140D	BnaC01g39130D	BnaCnng50740D		BnaC04g16630D	BnaC04g22760D	BnaC03g34800D	BnaC08g12540D	BnaC08g31300D	BnaA03g19660D		BnaA05g28190D	BnaC04g15490D	BnaC04g25900D	BnaA06g05170D	BnaC03g49090D	BnaC01g07370D
BnaC04g30960D	BnaC03g10040D	BnaC03g04180D	BnaC03g61200D	BnaA06g06660D	BnaA06g14740D		BnaC04g04230D	BnaA05g31410D	BnaC03g25270D	BnaA06g15170D	BnaC01g39230D	BnaCnng51680D		BnaC04g16640D	BnaC04g23100D	BnaC03g34830D	BnaC08g12600D	BnaC08g31430D	BnaA03g21500D		BnaA05g28250D	BnaC04g16000D	BnaC04g25920D	BnaA06g05210D	BnaC03g49410D	BnaC01g08420D
BnaC04g31110D	BnaC03g10070D	BnaC03g04190D	BnaC03g61330D	BnaA06g06700D	BnaA06g14820D		BnaC04g04310D	BnaA05g31460D	BnaC03g25290D	BnaA06g15280D	BnaC01g39250D	BnaCnng52100D		BnaC04g16650D	BnaC04g23110D	BnaC03g34970D	BnaC08g12650D	BnaC08g31520D	BnaA03g21650D		BnaA05g28460D	BnaC04g16450D	BnaC04g26020D	BnaA06g05220D	BnaC03g49470D	BnaC01g08590D
BnaC04g31240D	BnaC03g10110D	BnaC03g04200D	BnaC03g61370D	BnaA06g07050D	BnaA06g15180D		BnaC04g04560D	BnaA05g31470D	BnaC03g25720D	BnaA06g15390D	BnaC01g39700D	BnaCnng52250D		BnaC04g16800D	BnaC04g23140D	BnaC03g35320D	BnaC08g12710D	BnaC08g31700D	BnaA03g22290D		BnaA05g28490D	BnaC04g16860D	BnaC04g26130D	BnaA06g05470D	BnaC03g49550D	BnaC01g09000D
BnaC04g31360D	BnaC03g10130D	BnaC03g04230D	BnaC03g61670D	BnaA06g07150D	BnaA06g15580D		BnaC04g04590D	BnaA05g31500D	BnaC03g25770D	BnaA06g15450D	BnaC01g39840D	BnaCnng54050D		BnaC04g16820D	BnaC04g23160D	BnaC03g35680D	BnaC08g13040D	BnaC08g32250D	BnaA03g22350D		BnaA05g28510D	BnaC04g16900D	BnaC04g26330D	BnaA06g05740D	BnaC03g49960D	BnaC01g09080D
BnaC04g31520D	BnaC03g10200D	BnaC03g04240D	BnaC03g61720D	BnaA06g07230D	BnaA06g15940D		BnaC04g04650D	BnaA05g31520D	BnaC03g25870D	BnaA06g15610D	BnaC01g39870D	BnaCnng54460D		BnaC04g16830D	BnaC04g23530D	BnaC03g35930D	BnaC08g13170D	BnaC08g32290D	BnaA03g22400D		BnaA05g28580D	BnaC04g17190D	BnaC04g26410D	BnaA06g05820D	BnaC03g50220D	BnaC01g09100D
BnaC04g31620D	BnaC03g10610D	BnaC03g04250D	BnaC03g61740D	BnaA06g07970D	BnaA06g16060D		BnaC04g05020D	BnaA05g31530D	BnaC03g26080D	BnaA06g15800D	BnaC01g39890D	BnaCnng54760D		BnaC04g16840D	BnaC04g24140D	BnaC03g35990D	BnaC08g13270D	BnaC08g32320D	BnaA03g22550D		BnaA05g28610D	BnaC04g17530D	BnaC04g26420D	BnaA06g05900D	BnaC03g50300D	BnaC01g09410D
BnaC04g31770D	BnaC03g10670D	BnaC03g04300D	BnaC03g61760D	BnaA06g08030D	BnaA06g16240D		BnaC04g05180D	BnaA05g31550D	BnaC03g26130D	BnaA06g15880D	BnaC01g39900D	BnaCnng60310D		BnaC04g16940D	BnaC04g24160D	BnaC03g36180D	BnaC08g13630D	BnaC08g32450D	BnaA03g22600D		BnaA05g28640D	BnaC04g17540D	BnaC04g26460D	BnaA06g05920D	BnaC03g50310D	BnaC01g10000D
BnaC04g31880D	BnaC03g10690D	BnaC03g04330D	BnaC03g61970D	BnaA06g08160D	BnaA06g16380D		BnaC04g05300D	BnaA05g31560D	BnaC03g26170D	BnaA06g16210D	BnaC01g39910D	BnaCnng60730D		BnaC04g17100D	BnaC04g24420D	BnaC03g36190D	BnaC08g13820D	BnaC08g32560D	BnaA03g27200D		BnaA05g28690D	BnaC04g17620D	BnaC04g26830D	BnaA06g06010D	BnaC03g50520D	BnaC01g10120D
BnaC04g31980D	BnaC03g10740D	BnaC03g04340D	BnaC03g61980D	BnaA06g08600D	BnaA06g16600D		BnaC04g05440D	BnaA05g31580D	BnaC03g26340D	BnaA06g16270D	BnaC01g39920D	BnaCnng60750D		BnaC04g17220D	BnaC04g24470D	BnaC03g36390D	BnaC08g13910D	BnaC08g32830D	BnaA03g27310D		BnaA05g28750D	BnaC04g17940D	BnaC04g26840D	BnaA06g06220D	BnaC03g50640D	BnaC01g10800D
BnaC04g32030D	BnaC03g10780D	BnaC03g04350D	BnaC03g62070D	BnaA06g08760D	BnaA06g16810D		BnaC04g05630D	BnaA05g31630D	BnaC03g26380D	BnaA06g16460D	BnaC01g40000D	BnaCnng62430D		BnaC04g17230D	BnaC04g24880D	BnaC03g36460D	BnaC08g13980D	BnaC08g33170D	BnaA03g27710D		BnaA05g28840D	BnaC04g18260D	BnaC04g27370D	BnaA06g06470D	BnaC03g50680D	BnaC01g11000D
BnaC04g32050D	BnaC03g10800D	BnaC03g04390D	BnaC03g62470D	BnaA06g08960D	BnaA06g17110D		BnaC04g05700D	BnaA05g31650D	BnaC03g26460D	BnaA06g16600D	BnaC01g40010D	BnaCnng62600D		BnaC04g17290D	BnaC04g25200D	BnaC03g37090D	BnaC08g14030D	BnaC08g33270D	BnaA03g28160D		BnaA05g28850D	BnaC04g18710D	BnaC04g27670D	BnaA06g06810D	BnaC03g50970D	BnaC01g11160D
BnaC04g32180D	BnaC03g10830D	BnaC03g04400D	BnaC03g62710D	BnaA06g09120D	BnaA06g17140D		BnaC04g05750D	BnaA05g31660D	BnaC03g26630D	BnaA06g16930D	BnaC01g40020D	BnaCnng63100D		BnaC04g17370D	BnaC04g25370D	BnaC03g38160D	BnaC08g14150D	BnaC08g33280D	BnaA03g28720D		BnaA05g28870D	BnaC04g19120D	BnaC04g28190D	BnaA06g06960D	BnaC03g51200D	BnaC01g11840D
BnaC04g32210D	BnaC03g10890D	BnaC03g04410D	BnaC03g62730D	BnaA06g09590D	BnaA06g17210D		BnaC04g05780D	BnaA05g31680D	BnaC03g26880D	BnaA06g17000D	BnaC01g40030D	BnaCnng63430D		BnaC04g17380D	BnaC04g25510D	BnaC03g38170D	BnaC08g14290D	BnaC08g33870D	BnaA03g28810D		BnaA05g28950D	BnaC04g19270D	BnaC04g28220D	BnaA06g07140D	BnaC03g51470D	BnaC01g12080D
BnaC04g32220D	BnaC03g11050D	BnaC03g04460D	BnaC03g62800D	BnaA06g09660D	BnaA06g17440D		BnaC04g05850D	BnaA05g31690D	BnaC03g27640D	BnaA06g17180D	BnaC01g40040D	BnaCnng64520D		BnaC04g17420D	BnaC04g25620D	BnaC03g39020D	BnaC08g14310D	BnaC08g34430D	BnaA03g29070D		BnaA05g29090D	BnaC04g19470D	BnaC04g28250D	BnaA06g07230D	BnaC03g51630D	BnaC01g12160D
BnaC04g32390D	BnaC03g11230D	BnaC03g04520D	BnaC03g63060D	BnaA06g10060D	BnaA06g17730D		BnaC04g05870D	BnaA05g31700D	BnaC03g27670D	BnaA06g17230D	BnaC01g40070D	BnaCnng65060D		BnaC04g17440D	BnaC04g25700D	BnaC03g39460D	BnaC08g14500D	BnaC08g34640D	BnaA03g29290D		BnaA05g29110D	BnaC04g19670D	BnaC04g28260D	BnaA06g07410D	BnaC03g51710D	BnaC01g12230D
BnaC04g32720D	BnaC03g11240D	BnaC03g04720D	BnaC03g63070D	BnaA06g10080D	BnaA06g17940D		BnaC04g05990D	BnaA05g31720D	BnaC03g27700D	BnaA06g17510D	BnaC01g40110D	BnaCnng65100D		BnaC04g17580D	BnaC04g25970D	BnaC03g39520D	BnaC08g14980D	BnaC08g35040D	BnaA03g29540D		BnaA05g29180D	BnaC04g19680D	BnaC04g28300D	BnaA06g07760D	BnaC03g52170D	BnaC01g12460D
BnaC04g32770D	BnaC03g11250D	BnaC03g04730D	BnaC03g63180D	BnaA06g10100D	BnaA06g17960D		BnaC04g06030D	BnaA05g31730D	BnaC03g27770D	BnaA06g17530D	BnaC01g40120D	BnaCnng67210D		BnaC04g17670D	BnaC04g25980D	BnaC03g39650D	BnaC08g15120D	BnaC08g36400D	BnaA03g29570D		BnaA05g29400D	BnaC04g20290D	BnaC04g28390D	BnaA06g07930D	BnaC03g53070D	BnaC01g14010D
BnaC04g32950D	BnaC03g11510D	BnaC03g04950D	BnaC03g63230D	BnaA06g10760D	BnaA06g18180D		BnaC04g06040D	BnaA05g31740D	BnaC03g27820D	BnaA06g17710D	BnaC01g40140D	BnaCnng67990D		BnaC04g17710D	BnaC04g26180D	BnaC03g39940D	BnaC08g15230D	BnaC08g37190D	BnaA03g30460D		BnaA05g29470D	BnaC04g20310D	BnaC04g28530D	BnaA06g08030D	BnaC03g54440D	BnaC01g15530D
BnaC04g33000D	BnaC03g11570D	BnaC03g05020D	BnaC03g64130D	BnaA06g10960D	BnaA06g18390D		BnaC04g06220D	BnaA05g31770D	BnaC03g28640D	BnaA06g17950D	BnaC01g40190D	BnaCnng68070D		BnaC04g17750D	BnaC04g26290D	BnaC03g40610D	BnaC08g15250D	BnaC08g38690D	BnaA03g30560D		BnaA05g29480D	BnaC04g20740D	BnaC04g28540D	BnaA06g08250D	BnaC03g54520D	BnaC01g15930D
BnaC04g33040D	BnaC03g11630D	BnaC03g05060D	BnaC03g64270D	BnaA06g11150D	BnaA06g18460D		BnaC04g06670D	BnaA05g31780D	BnaC03g28690D	BnaA06g18100D	BnaC01g40200D	BnaCnng69780D		BnaC04g17780D	BnaC04g26410D	BnaC03g41430D	BnaC08g15260D	BnaC08g39970D	BnaA03g31840D		BnaA05g29630D	BnaC04g20860D	BnaC04g28780D	BnaA06g08670D	BnaC03g54960D	BnaC01g16300D
BnaC04g33070D	BnaC03g11870D	BnaC03g05320D	BnaC03g64570D	BnaA06g11220D	BnaA06g18480D		BnaC04g06720D	BnaA05g31820D	BnaC03g28710D	BnaA06g18440D	BnaC01g40210D	BnaCnng70010D		BnaC04g17820D	BnaC04g26420D	BnaC03g41600D	BnaC08g15310D	BnaC08g40040D	BnaA03g32410D		BnaA05g29690D	BnaC04g20970D	BnaC04g28970D	BnaA06g08720D	BnaC03g55050D	BnaC01g16660D
BnaC04g33190D	BnaC03g12200D	BnaC03g05400D	BnaC03g64620D	BnaA06g11400D	BnaA06g18520D		BnaC04g06850D	BnaA05g31830D	BnaC03g29000D	BnaA06g18480D	BnaC01g40230D	BnaCnng70190D		BnaC04g18530D	BnaC04g26590D	BnaC03g41820D	BnaC08g15360D	BnaC08g40260D	BnaA03g35060D		BnaA05g29700D	BnaC04g21040D	BnaC04g28980D	BnaA06g08770D	BnaC03g55290D	BnaC01g16760D
BnaC04g33220D	BnaC03g12500D	BnaC03g05420D	BnaC03g64840D	BnaA06g11630D	BnaA06g18630D		BnaC04g06890D	BnaA05g31840D	BnaC03g29280D	BnaA06g19620D	BnaC01g40290D	BnaCnng73320D		BnaC04g18870D	BnaC04g26710D	BnaC03g42040D	BnaC08g15650D	BnaC08g40330D	BnaA03g35120D		BnaA05g29770D	BnaC04g21550D	BnaC04g29100D	BnaA06g08850D	BnaC03g55340D	BnaC01g16790D
BnaC04g33260D	BnaC03g12540D	BnaC03g05510D	BnaC03g65100D	BnaA06g11980D	BnaA06g18840D		BnaC04g06970D	BnaA05g31860D	BnaC03g29330D	BnaA06g21470D	BnaC01g40320D	BnaCnng74340D		BnaC04g18890D	BnaC04g26730D	BnaC03g42590D	BnaC08g15840D	BnaC08g40650D	BnaA03g35790D		BnaA05g29900D	BnaC04g21760D	BnaC04g29120D	BnaA06g08990D	BnaC03g55430D	BnaC01g16850D
BnaC04g33270D	BnaC03g12670D	BnaC03g05580D	BnaC03g65280D	BnaA06g12760D	BnaA06g19100D		BnaC04g07000D	BnaA05g31870D	BnaC03g29670D	BnaA06g21480D	BnaC01g40350D	BnaCnng76220D		BnaC04g18900D	BnaC04g26790D	BnaC03g42610D	BnaC08g15870D	BnaC08g41300D	BnaA03g35980D		BnaA05g30030D	BnaC04g21790D	BnaC04g29130D	BnaA06g09090D	BnaC03g55450D	BnaC01g16980D
BnaC04g33320D	BnaC03g12710D	BnaC03g05620D	BnaC03g66090D	BnaA06g12790D	BnaA06g19140D		BnaC04g07040D	BnaA05g31880D	BnaC03g29720D	BnaA06g21800D	BnaC01g40360D	BnaCnng77290D		BnaC04g19200D	BnaC04g26920D	BnaC03g42630D	BnaC08g16020D	BnaC08g42000D	BnaA03g36620D		BnaA05g30280D	BnaC04g21900D	BnaC04g29200D	BnaA06g09130D	BnaC03g55460D	BnaC01g17280D
BnaC04g33400D	BnaC03g12780D	BnaC03g05630D	BnaC03g66880D	BnaA06g12870D	BnaA06g19380D		BnaC04g07160D	BnaA05g31890D	BnaC03g30140D	BnaA06g22040D	BnaC01g40370D	BnaCnng78530D		BnaC04g19570D	BnaC04g27020D	BnaC03g42920D	BnaC08g16080D	BnaC08g42910D	BnaA03g37010D		BnaA05g30290D	BnaC04g21970D	BnaC04g29260D	BnaA06g09680D	BnaC03g55690D	BnaC01g17510D
BnaC04g33490D	BnaC03g12830D	BnaC03g05640D	BnaC03g66920D	BnaA06g13080D	BnaA06g19570D		BnaC04g07220D	BnaA05g31910D	BnaC03g30970D	BnaA06g22130D	BnaC01g40380D	BnaA10g00990D		BnaC04g19660D	BnaC04g27410D	BnaC03g43890D	BnaC08g16100D	BnaC01g00610D	BnaA03g37730D		BnaA05g30330D	BnaC04g22040D	BnaC04g29770D	BnaA06g09810D	BnaC03g55830D	BnaC01g17650D
BnaC04g33680D	BnaC03g12870D	BnaC03g05680D	BnaC03g67040D	BnaA06g13540D	BnaA06g20200D		BnaC04g07550D	BnaA05g31930D	BnaC03g31130D	BnaA06g22160D	BnaC01g40400D	BnaA10g02900D		BnaC04g19910D	BnaC04g27590D	BnaC03g43900D	BnaC08g16190D	BnaC01g00790D	BnaA03g37890D		BnaA05g30530D	BnaC04g22050D	BnaC04g29840D	BnaA06g10020D	BnaC03g56220D	BnaC01g18280D
BnaC04g33760D	BnaC03g12940D	BnaC03g05770D	BnaC03g67740D	BnaA06g13740D	BnaA06g20390D		BnaC04g07580D	BnaA05g31940D	BnaC03g31140D	BnaA06g22400D	BnaC01g40410D	BnaA10g04230D		BnaC04g20510D	BnaC04g27650D	BnaC03g43920D	BnaC08g16250D	BnaC01g02350D	BnaA03g38280D		BnaA05g30600D	BnaC04g22100D	BnaC04g29990D	BnaA06g10060D	BnaC03g56470D	BnaC01g18770D
BnaC04g33810D	BnaC03g12960D	BnaC03g05790D	BnaC03g67930D	BnaA06g13760D	BnaA06g20940D		BnaC04g07690D	BnaA05g31950D	BnaC03g31150D	BnaA06g22570D	BnaC01g40440D	BnaA10g04390D		BnaC04g21020D	BnaC04g27780D	BnaC03g44150D	BnaC08g16480D	BnaC01g02430D	BnaA03g39350D		BnaA05g30650D	BnaC04g22160D	BnaC04g30030D	BnaA06g10100D	BnaC03g56770D	BnaC01g18800D
BnaC04g34170D	BnaC03g12980D	BnaC03g05850D	BnaC03g67950D	BnaA06g13830D	BnaA06g21110D		BnaC04g07760D	BnaA05g31970D	BnaC03g31540D	BnaA06g22580D	BnaC01g40530D	BnaA10g04800D		BnaC04g21100D	BnaC04g28200D	BnaC03g44340D	BnaC08g16700D	BnaC01g03110D	BnaA03g40970D		BnaA05g30670D	BnaC04g22170D	BnaC04g30240D	BnaA06g10150D	BnaC03g57210D	BnaC01g19250D
BnaC04g34190D	BnaC03g13120D	BnaC03g05890D	BnaC03g67980D	BnaA06g14090D	BnaA06g21280D		BnaC04g07790D	BnaA05g32030D	BnaC03g31580D	BnaA06g22600D	BnaC01g40540D	BnaA10g09210D		BnaC04g21140D	BnaC04g28450D	BnaC03g44360D	BnaC08g16770D	BnaC01g03260D	BnaA03g46280D		BnaA05g30680D	BnaC04g22290D	BnaC04g30280D	BnaA06g10160D	BnaC03g57610D	BnaC01g19310D
BnaC04g34580D	BnaC03g13140D	BnaC03g05920D	BnaC03g67990D	BnaA06g14250D	BnaA06g21690D		BnaC04g07920D	BnaA05g32040D	BnaC03g31710D	BnaA06g22770D	BnaC01g40560D	BnaA10g09570D		BnaC04g21390D	BnaC04g28550D	BnaC03g44490D	BnaC08g16810D	BnaC01g03300D	BnaA03g46960D		BnaA05g30690D	BnaC04g22330D	BnaC04g30680D	BnaA06g10370D	BnaC03g57690D	BnaC01g20710D
BnaC04g34640D	BnaC03g13250D	BnaC03g06040D	BnaC03g68490D	BnaA06g14840D	BnaA06g22050D		BnaC04g08010D	BnaA05g32060D	BnaC03g32020D	BnaA06g22820D	BnaC01g40610D	BnaA10g11500D		BnaC04g21420D	BnaC04g28590D	BnaC03g44500D	BnaC08g16850D	BnaC01g03610D	BnaA03g47650D		BnaA05g30740D	BnaC04g22390D	BnaC04g30690D	BnaA06g10710D	BnaC03g57900D	BnaC01g20720D
BnaC04g34810D	BnaC03g13590D	BnaC03g06090D	BnaC03g68600D	BnaA06g15670D	BnaA06g22060D		BnaC04g08110D	BnaA05g32070D	BnaC03g32130D	BnaA06g22900D	BnaC01g40620D	BnaA10g11520D		BnaC04g21480D	BnaC04g28760D	BnaC03g44530D	BnaC08g16970D	BnaC01g04020D	BnaA03g48730D		BnaA05g30770D	BnaC04g22760D	BnaC04g30700D	BnaA06g10830D	BnaC03g58230D	BnaC01g21410D
BnaC04g35060D	BnaC03g13600D	BnaC03g06220D	BnaC03g68680D	BnaA06g15690D	BnaA06g22220D		BnaC04g08160D	BnaA05g32080D	BnaC03g32190D	BnaA06g23050D	BnaC01g40640D	BnaA10g12200D		BnaC04g21530D	BnaC04g29010D	BnaC03g44550D	BnaC08g17000D	BnaC01g04170D	BnaA03g48920D		BnaA05g31140D	BnaC04g22930D	BnaC04g30950D	BnaA06g10900D	BnaC03g58280D	BnaC01g21570D
BnaC04g35220D	BnaC03g13730D	BnaC03g06270D	BnaC03g69590D	BnaA06g16610D	BnaA06g22340D		BnaC04g08170D	BnaA05g32090D	BnaC03g32210D	BnaA06g23070D	BnaA02g00110D	BnaA10g12840D		BnaC04g21630D	BnaC04g29030D	BnaC03g44630D	BnaC08g17220D	BnaC01g04950D	BnaA03g49110D		BnaA05g31280D	BnaC04g23100D	BnaC04g30980D	BnaA06g11310D	BnaC03g58820D	BnaC01g21940D
BnaC04g35350D	BnaC03g13840D	BnaC03g06420D	BnaC03g69890D	BnaA06g16790D	BnaA06g22420D		BnaC04g08320D	BnaA05g32100D	BnaC03g32600D	BnaA06g23380D	BnaA02g01160D	BnaA10g12870D		BnaC04g21720D	BnaC04g29240D	BnaC03g44660D	BnaC08g17230D	BnaC01g05140D	BnaA03g50630D		BnaA05g31340D	BnaC04g23110D	BnaC04g31240D	BnaA06g11370D	BnaC03g58940D	BnaC01g22270D
BnaC04g35520D	BnaC03g13980D	BnaC03g06590D	BnaC03g70000D	BnaA06g16930D	BnaA06g22540D		BnaC04g08350D	BnaA05g32130D	BnaC03g32870D	BnaA06g23500D	BnaA02g02200D	BnaA10g13520D		BnaC04g21730D	BnaC04g29270D	BnaC03g44680D	BnaC08g17310D	BnaC01g05320D	BnaA03g50740D		BnaA05g31660D	BnaC04g23270D	BnaC04g31620D	BnaA06g11470D	BnaC03g59160D	BnaC01g22580D
BnaC04g35960D	BnaC03g13990D	BnaC03g06640D	BnaC03g70270D	BnaA06g17320D	BnaA06g22970D		BnaC04g08660D	BnaA05g32140D	BnaC03g32910D	BnaA06g23810D	BnaA02g02350D	BnaA10g13860D		BnaC04g21740D	BnaC04g29310D	BnaC03g44740D	BnaC08g18020D	BnaC01g05580D	BnaA03g51590D		BnaA05g31670D	BnaC04g23280D	BnaC04g31640D	BnaA06g11500D	BnaC03g59190D	BnaC01g22620D
BnaC04g36110D	BnaC03g14140D	BnaC03g06910D	BnaC03g70490D	BnaA06g17430D	BnaA06g23180D		BnaC04g08700D	BnaA05g32160D	BnaC03g33030D	BnaA06g24040D	BnaA02g02400D	BnaA10g14270D		BnaC04g21770D	BnaC04g29380D	BnaC03g44900D	BnaC08g18090D	BnaC01g06450D	BnaA03g51870D		BnaA05g31730D	BnaC04g23290D	BnaC04g31720D	BnaA06g11610D	BnaC03g59230D	BnaC01g23370D
BnaC04g36250D	BnaC03g14180D	BnaC03g06920D	BnaC03g70580D	BnaA06g17510D	BnaA06g23430D		BnaC04g08800D	BnaA05g32180D	BnaC03g33070D	BnaA06g24210D	BnaA02g02410D	BnaA10g14430D		BnaC04g21780D	BnaC04g29630D	BnaC03g45120D	BnaC08g18280D	BnaC01g07180D	BnaA03g51970D		BnaA05g31860D	BnaC04g23530D	BnaC04g31810D	BnaA06g11900D	BnaC03g59310D	BnaC01g23490D
BnaC04g36310D	BnaC03g15030D	BnaC03g07540D	BnaC03g70670D	BnaA06g18100D	BnaA06g23460D		BnaC04g08810D	BnaA05g32200D	BnaC03g33170D	BnaA06g24410D	BnaA02g02560D	BnaA10g15190D		BnaC04g21820D	BnaC04g29640D	BnaC03g45300D	BnaC08g18600D	BnaC01g08170D	BnaA03g52900D		BnaA05g31940D	BnaC04g24160D	BnaC04g31880D	BnaA06g12260D	BnaC03g59390D	BnaC01g23550D
BnaC04g36340D	BnaC03g15380D	BnaC03g07580D	BnaC03g70770D	BnaA06g19560D	BnaA06g23530D		BnaC04g08840D	BnaA05g32250D	BnaC03g33460D	BnaA06g24500D	BnaA02g03070D	BnaA10g16150D		BnaC04g22000D	BnaC04g29660D	BnaC03g45350D	BnaC08g18780D	BnaC01g08310D	BnaA03g53700D		BnaA05g31990D	BnaC04g25340D	BnaC04g31980D	BnaA06g12400D	BnaC03g59500D	BnaC01g23570D
BnaC04g36490D	BnaC03g15390D	BnaC03g07750D	BnaC03g71060D	BnaA06g20230D	BnaA06g23600D		BnaC04g08870D	BnaA05g32260D	BnaC03g33500D	BnaA06g24560D	BnaA02g03760D	BnaA10g16260D		BnaC04g22010D	BnaC04g29780D	BnaC03g45610D	BnaC08g18970D	BnaC01g08670D	BnaA03g54220D		BnaA05g32130D	BnaC04g25370D	BnaC04g32030D	BnaA06g12420D	BnaC03g59570D	BnaC01g24670D
BnaC04g36770D	BnaC03g15520D	BnaC03g07790D	BnaC03g71100D	BnaA06g20630D	BnaA06g23800D		BnaC04g08880D	BnaA05g32280D	BnaC03g33520D	BnaA06g24590D	BnaA02g04130D	BnaA10g17580D		BnaC04g22080D	BnaC04g29790D	BnaC03g45680D	BnaC08g19060D	BnaC01g08730D	BnaA03g54360D		BnaA05g32160D	BnaC04g25500D	BnaC04g32050D	BnaA06g12560D	BnaC03g59770D	BnaC01g25010D
BnaC04g37120D	BnaC03g15630D	BnaC03g07870D	BnaA06g00120D	BnaA06g20790D	BnaA06g23830D		BnaC04g08990D	BnaA05g32290D	BnaC03g33530D	BnaA06g24600D	BnaA02g05510D	BnaA10g17720D		BnaC04g22220D	BnaC04g29850D	BnaC03g46030D	BnaC08g19190D	BnaC01g08770D	BnaC03g71610D		BnaA05g32260D	BnaC04g25510D	BnaC04g32060D	BnaA06g12970D	BnaC03g59820D	BnaC01g26350D
BnaC04g37140D	BnaC03g15740D	BnaC03g08260D	BnaA06g00140D	BnaA06g20870D	BnaA06g23840D		BnaC04g09150D	BnaA05g32300D	BnaC03g33630D	BnaA06g24850D	BnaA02g05590D	BnaA10g18340D		BnaC04g22270D	BnaC04g29930D	BnaC03g46060D	BnaC08g19270D	BnaC01g09220D	BnaC03g72330D		BnaA05g32440D	BnaC04g25620D	BnaC04g32190D	BnaA06g13640D	BnaC03g60070D	BnaC01g28400D
BnaC04g37220D	BnaC03g15910D	BnaC03g08310D	BnaA06g00260D	BnaA06g21030D	BnaA06g24550D		BnaC04g09160D	BnaA05g32320D	BnaC03g33700D	BnaA06g24870D	BnaA02g06380D	BnaA10g19710D		BnaC04g22310D	BnaC04g30120D	BnaC03g46110D	BnaC08g19360D	BnaC01g09370D	BnaC03g73440D		BnaA05g32480D	BnaC04g25700D	BnaC04g32210D	BnaA06g13680D	BnaC03g60320D	BnaC01g28670D
BnaC04g37260D	BnaC03g15930D	BnaC03g08700D	BnaA06g00400D	BnaA06g21470D	BnaA06g24650D		BnaC04g09610D	BnaA05g32340D	BnaC03g33750D	BnaA06g25020D	BnaA02g07210D	BnaA10g19750D		BnaC04g22360D	BnaC04g30220D	BnaC03g46180D	BnaC08g19610D	BnaC01g10560D	BnaC03g73730D		BnaA05g32630D	BnaC04g25770D	BnaC04g32220D	BnaA06g13740D	BnaC03g60650D	BnaC01g28910D
BnaC04g37470D	BnaC03g16010D	BnaC03g08830D	BnaA06g00440D	BnaA06g21560D	BnaA06g24950D		BnaC04g10170D	BnaA05g32350D	BnaC03g34320D	BnaA06g25030D	BnaA02g07320D	BnaA10g20060D		BnaC04g22460D	BnaC04g30230D	BnaC03g46300D	BnaC08g19630D	BnaC01g11750D	BnaC03g74490D		BnaA05g32730D	BnaC04g25800D	BnaC04g32570D	BnaA06g14210D	BnaC03g60720D	BnaC01g30030D
BnaC04g37960D	BnaC03g16130D	BnaC03g09390D	BnaA06g00490D	BnaA06g22020D	BnaA06g25190D		BnaC04g10220D	BnaA05g32370D	BnaC03g34340D	BnaA06g25190D	BnaA02g07360D	BnaA10g20830D		BnaC04g22470D	BnaC04g30270D	BnaC03g46460D	BnaC08g19640D	BnaC01g11830D	BnaC03g75010D		BnaA05g32810D	BnaC04g26180D	BnaC04g32660D	BnaA06g14260D	BnaC03g61190D	BnaC01g30810D
BnaC04g37980D	BnaC03g16140D	BnaC03g09460D	BnaA06g00800D	BnaA06g22030D	BnaA06g25360D		BnaC04g10270D	BnaA05g32380D	BnaC03g34430D	BnaA06g25550D	BnaA02g07640D	BnaA10g21200D		BnaC04g22650D	BnaC04g30430D	BnaC03g46730D	BnaC08g19680D	BnaC01g11850D	BnaC03g75450D		BnaA05g32850D	BnaC04g26290D	BnaC04g32730D	BnaA06g14410D	BnaC03g61330D	BnaC01g32000D
BnaC04g38130D	BnaC03g16150D	BnaC03g09630D	BnaA06g00830D	BnaA06g22040D	BnaA06g25730D		BnaC04g10370D	BnaA05g32390D	BnaC03g34450D	BnaA06g25800D	BnaA02g07650D	BnaA10g21390D		BnaC04g22670D	BnaC04g30500D	BnaC03g47010D	BnaC08g19860D	BnaC01g12810D	BnaC03g75820D		BnaA05g33000D	BnaC04g26500D	BnaC04g32990D	BnaA06g14470D	BnaC03g61380D	BnaC01g32170D
BnaC04g38290D	BnaC03g16170D	BnaC03g09680D	BnaA06g00970D	BnaA06g22480D	BnaA06g25900D		BnaC04g10380D	BnaA05g32430D	BnaC03g34650D	BnaA06g26280D	BnaA02g07740D	BnaA10g22560D		BnaC04g23010D	BnaC04g30530D	BnaC03g47030D	BnaC08g20250D	BnaC01g12820D	BnaCnng00040D		BnaA05g33020D	BnaC04g26590D	BnaC04g33040D	BnaA06g14580D	BnaC03g61760D	BnaC01g34360D
BnaC04g38570D	BnaC03g16220D	BnaC03g09700D	BnaA06g00980D	BnaA06g22550D	BnaA06g26170D		BnaC04g10440D	BnaA05g32440D	BnaC03g34830D	BnaA06g26760D	BnaA02g07900D	BnaA10g23500D		BnaC04g23300D	BnaC04g30800D	BnaC03g47090D	BnaC08g20920D	BnaC01g13180D	BnaCnng04080D		BnaA05g33030D	BnaC04g26710D	BnaC04g33190D	BnaA06g14680D	BnaC03g61980D	BnaC01g34970D
BnaC04g38730D	BnaC03g16530D	BnaC03g09710D	BnaA06g01020D	BnaA06g22560D	BnaA06g26210D		BnaC04g10470D	BnaA05g32450D	BnaC03g34970D	BnaA06g26980D	BnaA02g07920D	BnaA10g24230D		BnaC04g23330D	BnaC04g30900D	BnaC03g47530D	BnaC08g21990D	BnaC01g13420D	BnaCnng04230D		BnaA05g33080D	BnaC04g26730D	BnaC04g33400D	BnaA06g14740D	BnaC03g62020D	BnaC01g35230D
BnaC04g38750D	BnaC03g16570D	BnaC03g09810D	BnaA06g01180D	BnaA06g22580D	BnaA06g26480D		BnaC04g10480D	BnaA05g32480D	BnaC03g35050D	BnaA06g27060D	BnaA02g08660D	BnaA10g24410D		BnaC04g23420D	BnaC04g30910D	BnaC03g47800D	BnaC08g22000D	BnaC01g13580D	BnaCnng05080D		BnaA05g33100D	BnaC04g26770D	BnaC04g33570D	BnaA06g14760D	BnaC03g62330D	BnaC01g36060D
BnaC04g38870D	BnaC03g16630D	BnaC03g09990D	BnaA06g01230D	BnaA06g22800D	BnaA06g26560D		BnaC04g10520D	BnaA05g32500D	BnaC03g35620D	BnaA06g27580D	BnaA02g08820D	BnaA10g25120D		BnaC04g23430D	BnaC04g30940D	BnaC03g47980D	BnaC08g22070D	BnaC01g13800D	BnaCnng05870D		BnaA05g33110D	BnaC04g26790D	BnaC04g33580D	BnaA06g14770D	BnaC03g62990D	BnaC01g39840D
BnaC04g39260D	BnaC03g16650D	BnaC03g10160D	BnaA06g01270D	BnaA06g23120D	BnaA06g26680D		BnaC04g10530D	BnaA05g32540D	BnaC03g35680D	BnaA06g27640D	BnaA02g08840D	BnaA10g25210D		BnaC04g23460D	BnaC04g30990D	BnaC03g48210D	BnaC08g22140D	BnaC01g13820D	BnaCnng06040D		BnaA05g33140D	BnaC04g26920D	BnaC04g33730D	BnaA06g14810D	BnaC03g63230D	BnaC01g39890D
BnaC04g39350D	BnaC03g16860D	BnaC03g10520D	BnaA06g01470D	BnaA06g23380D	BnaA06g26720D		BnaC04g10580D	BnaA05g32550D	BnaC03g35830D	BnaA06g27800D	BnaA02g08850D	BnaA10g26680D		BnaC04g23540D	BnaC04g31050D	BnaC03g48220D	BnaC08g22210D	BnaC01g13830D	BnaCnng06280D		BnaA05g33160D	BnaC04g27020D	BnaC04g33740D	BnaA06g14840D	BnaC03g63410D	BnaC01g40000D
BnaC04g39400D	BnaC03g16950D	BnaC03g10600D	BnaA06g01500D	BnaA06g23500D	BnaA06g27060D		BnaC04g10730D	BnaA05g32560D	BnaC03g35870D	BnaA06g27910D	BnaA02g09170D	BnaA10g26820D		BnaC04g23550D	BnaC04g31200D	BnaC03g48230D	BnaC08g22270D	BnaC01g13840D	BnaCnng06300D		BnaA05g33170D	BnaC04g27590D	BnaC04g33830D	BnaA06g14930D	BnaC03g63780D	BnaC01g40070D
BnaC04g39630D	BnaC03g17110D	BnaC03g11140D	BnaA06g01600D	BnaA06g24210D	BnaA06g27080D		BnaC04g10870D	BnaA05g32570D	BnaC03g35930D	BnaA06g27970D	BnaA02g09460D	BnaA10g27060D		BnaC04g23850D	BnaC04g31600D	BnaC03g48240D	BnaC08g22320D	BnaC01g13850D	BnaCnng06320D		BnaA05g33180D	BnaC04g27650D	BnaC04g34280D	BnaA06g14990D	BnaC03g64030D	BnaC01g40200D
BnaC04g39640D	BnaC03g17200D	BnaC03g11220D	BnaA06g01670D	BnaA06g24610D	BnaA06g27260D		BnaC04g10930D	BnaA05g32590D	BnaC03g35940D	BnaA06g28020D	BnaA02g09630D	BnaA10g27080D		BnaC04g23900D	BnaC04g31840D	BnaC03g48270D	BnaC08g22360D	BnaC01g14220D	BnaCnng07570D		BnaA05g33210D	BnaC04g28510D	BnaC04g34290D	BnaA06g15110D	BnaC03g64530D	BnaC01g40320D
BnaC04g39690D	BnaC03g17300D	BnaC03g11590D	BnaA06g01880D	BnaA06g24640D	BnaA06g27460D		BnaC04g10950D	BnaA05g32620D	BnaC03g35990D	BnaA06g28030D	BnaA02g09680D	BnaAnng00040D		BnaC04g24320D	BnaC04g31890D	BnaC03g48300D	BnaC08g22490D	BnaC01g15750D	BnaCnng08360D		BnaA05g33260D	BnaC04g28550D	BnaC04g34320D	BnaA06g15140D	BnaC03g64840D	BnaC01g40380D
BnaC04g39790D	BnaC03g17400D	BnaC03g11610D	BnaA06g01940D	BnaA06g24740D	BnaA06g27610D		BnaC04g11080D	BnaA05g32760D	BnaC03g36390D	BnaA06g28070D	BnaA02g09820D	BnaAnng00130D		BnaC04g24580D	BnaC04g32010D	BnaC03g48650D	BnaC08g22680D	BnaC01g15860D	BnaCnng09070D		BnaA05g33310D	BnaC04g28570D	BnaC04g34570D	BnaA06g15200D	BnaC03g64980D	BnaA02g00390D
BnaC04g39830D	BnaC03g17470D	BnaC03g11930D	BnaA06g02310D	BnaA06g24820D	BnaA06g27890D		BnaC04g11110D	BnaA05g32770D	BnaC03g36420D	BnaA06g28160D	BnaA02g09850D	BnaAnng00170D		BnaC04g24770D	BnaC04g32230D	BnaC03g48840D	BnaC08g22800D	BnaC01g15870D	BnaCnng12100D		BnaA05g33360D	BnaC04g28590D	BnaC04g34580D	BnaA06g15270D	BnaC03g65200D	BnaA02g00470D
BnaC04g39840D	BnaC03g17560D	BnaC03g11940D	BnaA06g02470D	BnaA06g24850D	BnaA06g28170D		BnaC04g11120D	BnaA05g32780D	BnaC03g36460D	BnaA06g28280D	BnaA02g10290D	BnaAnng00450D		BnaC04g24780D	BnaC04g32420D	BnaC03g48900D	BnaC08g22810D	BnaC01g15920D	BnaCnng12130D		BnaA05g33440D	BnaC04g29010D	BnaC04g34650D	BnaA06g15280D	BnaC03g66860D	BnaA02g00860D
BnaC04g39850D	BnaC03g17660D	BnaC03g12020D	BnaA06g02640D	BnaA06g24930D	BnaA06g28330D		BnaC04g11160D	BnaA05g32810D	BnaC03g37030D	BnaA06g28440D	BnaA02g10690D	BnaAnng00690D		BnaC04g24860D	BnaC04g32520D	BnaC03g48960D	BnaC08g22930D	BnaC01g16180D	BnaCnng12660D		BnaA05g33460D	BnaC04g29030D	BnaC04g34910D	BnaA06g15370D	BnaC03g66920D	BnaA02g00920D
BnaC04g39870D	BnaC03g17770D	BnaC03g12120D	BnaA06g02680D	BnaA06g25020D	BnaA06g28810D		BnaC04g11220D	BnaA05g32830D	BnaC03g37090D	BnaA06g28520D	BnaA02g10740D	BnaAnng03000D		BnaC04g24960D	BnaC04g32540D	BnaC03g49020D	BnaC08g23120D	BnaC01g16330D	BnaCnng12810D		BnaA05g33540D	BnaC04g29070D	BnaC04g35060D	BnaA06g15880D	BnaC03g68060D	BnaA02g01270D
BnaC04g40010D	BnaC03g17780D	BnaC03g12130D	BnaA06g02740D	BnaA06g25040D	BnaA06g28870D		BnaC04g11280D	BnaA05g32840D	BnaC03g37480D	BnaA06g28660D	BnaA02g10810D	BnaAnng04510D		BnaC04g25280D	BnaC04g32570D	BnaC03g49100D	BnaC08g23150D	BnaC01g16700D	BnaCnng13040D		BnaA05g33550D	BnaC04g29180D	BnaC04g35110D	BnaA06g16270D	BnaC03g68200D	BnaA02g02540D
BnaC04g40100D	BnaC03g17930D	BnaC03g12170D	BnaA06g02790D	BnaA06g26220D	BnaA06g28900D		BnaC04g11710D	BnaA05g32880D	BnaC03g37530D	BnaA06g28700D	BnaA02g11690D	BnaAnng05110D		BnaC04g25380D	BnaC04g32700D	BnaC03g49380D	BnaC08g23370D	BnaC01g17360D	BnaCnng13080D		BnaA05g33610D	BnaC04g29240D	BnaC04g35270D	BnaA06g16470D	BnaC03g68490D	BnaA02g02690D
BnaC04g40170D	BnaC03g18140D	BnaC03g12220D	BnaA06g02870D	BnaA06g26390D	BnaA06g28950D		BnaC04g12100D	BnaA05g32900D	BnaC03g37830D	BnaA06g29050D	BnaA02g12610D	BnaAnng06360D		BnaC04g25630D	BnaC04g32800D	BnaC03g49590D	BnaC08g23610D	BnaC01g17950D	BnaCnng13710D		BnaA05g33730D	BnaC04g29270D	BnaC04g35350D	BnaA06g16600D	BnaC03g68840D	BnaA02g02930D
BnaC04g40210D	BnaC03g18280D	BnaC03g12300D	BnaA06g03180D	BnaA06g26800D	BnaA06g29080D		BnaC04g12110D	BnaA05g32920D	BnaC03g38160D	BnaA06g29170D	BnaA02g13090D	BnaAnng06700D		BnaC04g25760D	BnaC04g32810D	BnaC03g50030D	BnaC08g23710D	BnaC01g18220D	BnaCnng13720D		BnaA05g33800D	BnaC04g29310D	BnaC04g35520D	BnaA06g16630D	BnaC03g68890D	BnaA02g02990D
BnaC04g40500D	BnaC03g18470D	BnaC03g12380D	BnaA06g03190D	BnaA06g27130D	BnaA06g29210D		BnaC04g12240D	BnaA05g32940D	BnaC03g38170D	BnaA06g29320D	BnaA02g13150D	BnaAnng07350D		BnaC04g26020D	BnaC04g32870D	BnaC03g50130D	BnaC08g24100D	BnaC01g19130D	BnaCnng13810D		BnaA05g33830D	BnaC04g29630D	BnaC04g35710D	BnaA06g16660D	BnaC03g69000D	BnaA02g03270D
BnaC04g40520D	BnaC03g18740D	BnaC03g12390D	BnaA06g03210D	BnaA06g27350D	BnaA06g29710D		BnaC04g12380D	BnaA05g32950D	BnaC03g38910D	BnaA06g29440D	BnaA02g13200D	BnaAnng07360D		BnaC04g26340D	BnaC04g32920D	BnaC03g50260D	BnaC08g24230D	BnaC01g19140D	BnaCnng15070D		BnaA05g34050D	BnaC04g29640D	BnaC04g35750D	BnaA06g16860D	BnaC03g69010D	BnaA02g03760D
BnaC04g41140D	BnaC03g18770D	BnaC03g12410D	BnaA06g03290D	BnaA06g27580D	BnaA06g29740D		BnaC04g12410D	BnaA05g32960D	BnaC03g39460D	BnaA06g29500D	BnaA02g13540D	BnaAnng07580D		BnaC04g26370D	BnaC04g33140D	BnaC03g50790D	BnaC08g24550D	BnaC01g19160D	BnaCnng15130D		BnaA05g34070D	BnaC04g29660D	BnaC04g35810D	BnaA06g16890D	BnaC03g69040D	BnaA02g03850D
BnaC04g41260D	BnaC03g18780D	BnaC03g12470D	BnaA06g03330D	BnaA06g27910D	BnaA06g30190D		BnaC04g12490D	BnaA05g32980D	BnaC03g39520D	BnaA06g29520D	BnaA02g14020D	BnaAnng07910D		BnaC04g26560D	BnaC04g33180D	BnaC03g50930D	BnaC08g24590D	BnaC01g19480D	BnaCnng15180D		BnaA05g34140D	BnaC04g29780D	BnaC04g35940D	BnaA06g16930D	BnaC03g69270D	BnaA02g04180D
BnaC04g41290D	BnaC03g19210D	BnaC03g12530D	BnaA06g03380D	BnaA06g27950D	BnaA06g30200D		BnaC04g12860D	BnaA05g33010D	BnaC03g39860D	BnaA06g29750D	BnaA02g14320D	BnaAnng08570D		BnaC04g26720D	BnaC04g33210D	BnaC03g50950D	BnaC08g24650D	BnaC01g19960D	BnaCnng15710D		BnaC04g00010D	BnaC04g29790D	BnaC04g36110D	BnaA06g16950D	BnaC03g69290D	BnaA02g04740D
BnaC04g41300D	BnaC03g19230D	BnaC03g13170D	BnaA06g03420D	BnaA06g28090D	BnaA06g30270D		BnaC04g13040D	BnaA05g33080D	BnaC03g39900D	BnaA06g30140D	BnaA02g14440D	BnaAnng08840D		BnaC04g26820D	BnaC04g33430D	BnaC03g51040D	BnaC08g24670D	BnaC01g19980D	BnaCnng16590D		BnaC04g00020D	BnaC04g30120D	BnaC04g36140D	BnaA06g17170D	BnaC03g69330D	BnaA02g05060D
BnaC04g41450D	BnaC03g19260D	BnaC03g13330D	BnaA06g04210D	BnaA06g28100D	BnaA06g30310D		BnaC04g13200D	BnaA05g33100D	BnaC03g39940D	BnaA06g30250D	BnaA02g14460D	BnaAnng09360D		BnaC04g26830D	BnaC04g33460D	BnaC03g51050D	BnaC08g24690D	BnaC01g20110D	BnaCnng17980D		BnaC04g00080D	BnaC04g30220D	BnaC04g36150D	BnaA06g17180D	BnaC03g70030D	BnaA02g05130D
BnaC04g41570D	BnaC03g19470D	BnaC03g13350D	BnaA06g04400D	BnaA06g28230D	BnaA06g30350D		BnaC04g13230D	BnaA05g33140D	BnaC03g40420D	BnaA06g30260D	BnaA02g14770D	BnaAnng10050D		BnaC04g27080D	BnaC04g33480D	BnaC03g51100D	BnaC08g24800D	BnaC01g20740D	BnaCnng18270D		BnaC04g00120D	BnaC04g30230D	BnaC04g36340D	BnaA06g17290D	BnaC03g70260D	BnaA02g05660D
BnaC04g42170D	BnaC03g19510D	BnaC03g13410D	BnaA06g04450D	BnaA06g28340D	BnaA06g30520D		BnaC04g13380D	BnaA05g33170D	BnaC03g40480D	BnaA06g30350D	BnaA02g14780D	BnaAnng10220D		BnaC04g27310D	BnaC04g33510D	BnaC03g51340D	BnaC08g24840D	BnaC01g20890D	BnaCnng18770D		BnaC04g00180D	BnaC04g30250D	BnaC04g36430D	BnaA06g17510D	BnaC03g70270D	BnaA02g06570D
BnaC04g42280D	BnaC03g19570D	BnaC03g13870D	BnaA06g04670D	BnaA06g28380D	BnaA06g30960D		BnaC04g13510D	BnaA05g33180D	BnaC03g41300D	BnaA06g30390D	BnaA02g14830D	BnaAnng10670D		BnaC04g27640D	BnaC04g33610D	BnaC03g51360D	BnaC08g24970D	BnaC01g20970D	BnaCnng18800D		BnaC04g00190D	BnaC04g30430D	BnaC04g36490D	BnaA06g17530D	BnaC03g70390D	BnaA02g06730D
BnaC04g42340D	BnaC03g19590D	BnaC03g13880D	BnaA06g04870D	BnaA06g28440D	BnaA06g31150D		BnaC04g13520D	BnaA05g33190D	BnaC03g41820D	BnaA06g30410D	BnaA02g14840D	BnaAnng12400D		BnaC04g27670D	BnaC04g33790D	BnaC03g51540D	BnaC08g25050D	BnaC01g21090D	BnaCnng19370D		BnaC04g00200D	BnaC04g30500D	BnaC04g36570D	BnaA06g17910D	BnaC03g70740D	BnaA02g06840D
BnaC04g42440D	BnaC03g19610D	BnaC03g13930D	BnaA06g05000D	BnaA06g28580D	BnaA06g31190D		BnaC04g13570D	BnaA05g33200D	BnaC03g42190D	BnaA06g30520D	BnaA02g15230D	BnaAnng12580D		BnaC04g27960D	BnaC04g33900D	BnaC03g51660D	BnaC08g25070D	BnaC01g21100D	BnaCnng19770D		BnaC04g00260D	BnaC04g30900D	BnaC04g36630D	BnaA06g17920D	BnaC03g70820D	BnaA02g07050D
BnaC04g42520D	BnaC03g20030D	BnaC03g14050D	BnaA06g05070D	BnaA06g28600D	BnaA06g31250D		BnaC04g13680D	BnaA05g33230D	BnaC03g42260D	BnaA06g30570D	BnaA02g15250D	BnaAnng12610D		BnaC04g28070D	BnaC04g33910D	BnaC03g51850D	BnaC08g25210D	BnaC01g21220D	BnaCnng21080D		BnaC04g00590D	BnaC04g30910D	BnaC04g36640D	BnaA06g17950D	BnaC03g71100D	BnaA02g07860D
BnaC04g42530D	BnaC03g20060D	BnaC03g14390D	BnaA06g05210D	BnaA06g28610D	BnaA06g31630D		BnaC04g14120D	BnaA05g33240D	BnaC03g42610D	BnaA06g30810D	BnaA02g15380D	BnaAnng13200D		BnaC04g28120D	BnaC04g33980D	BnaC03g52240D	BnaC08g25410D	BnaC01g21370D	BnaCnng22760D		BnaC04g00610D	BnaC04g30940D	BnaC04g36770D	BnaA06g18300D	BnaA06g00140D	BnaA02g08060D
BnaC04g42750D	BnaC03g20520D	BnaC03g14530D	BnaA06g05240D	BnaA06g28700D	BnaA06g31690D		BnaC04g14150D	BnaA05g33250D	BnaC03g42850D	BnaA06g31030D	BnaA02g15450D	BnaAnng13390D		BnaC04g28220D	BnaC04g34120D	BnaC03g52330D	BnaC08g25470D	BnaC01g21730D	BnaCnng24190D		BnaC04g00620D	BnaC04g31050D	BnaC04g37980D	BnaA06g18440D	BnaA06g00360D	BnaA02g08230D
BnaC04g43040D	BnaC03g20530D	BnaC03g14650D	BnaA06g05350D	BnaA06g28750D	BnaA06g32100D		BnaC04g14590D	BnaA05g33260D	BnaC03g42880D	BnaA06g31080D	BnaA02g15650D	BnaAnng15090D		BnaC04g28260D	BnaC04g34240D	BnaC03g52670D	BnaC08g25730D	BnaC01g21810D	BnaCnng24220D		BnaC04g00650D	BnaC04g31100D	BnaC04g38130D	BnaA06g18480D	BnaA06g00390D	BnaA02g08440D
BnaC04g43050D	BnaC03g20540D	BnaC03g14710D	BnaA06g05470D	BnaA06g28840D	BnaA06g32200D		BnaC04g14610D	BnaA05g33270D	BnaC03g42920D	BnaA06g31630D	BnaA02g15720D	BnaAnng15460D		BnaC04g28390D	BnaC04g34510D	BnaC03g52980D	BnaC08g25990D	BnaC01g21860D	BnaCnng24330D		BnaC04g00710D	BnaC04g31120D	BnaC04g38290D	BnaA06g19030D	BnaA06g00400D	BnaA02g08520D
BnaC04g43140D	BnaC03g21240D	BnaC03g14720D	BnaA06g05740D	BnaA06g28850D	BnaA06g32330D		BnaC04g14760D	BnaA05g33310D	BnaC03g43290D	BnaA06g32090D	BnaA02g16030D	BnaAnng15640D		BnaC04g28530D	BnaC04g34610D	BnaC03g53030D	BnaC08g26270D	BnaC01g21960D	BnaCnng24630D		BnaC04g00720D	BnaC04g31600D	BnaC04g38380D	BnaA06g19780D	BnaA06g00540D	BnaA02g08530D
BnaC04g43300D	BnaC03g21300D	BnaC03g15070D	BnaA06g05900D	BnaA06g29410D	BnaA06g32490D		BnaC04g14790D	BnaA05g33320D	BnaC03g43600D	BnaA06g32460D	BnaA02g16460D	BnaAnng16110D		BnaC04g28540D	BnaC04g34700D	BnaC03g53050D	BnaC08g26280D	BnaC01g22060D	BnaCnng24690D		BnaC04g00930D	BnaC04g31670D	BnaC04g38430D	BnaA06g20520D	BnaA06g00560D	BnaA02g08570D
BnaC04g43970D	BnaC03g21320D	BnaC03g15250D	BnaA06g05910D	BnaA06g29870D	BnaA06g32550D		BnaC04g14820D	BnaA05g33350D	BnaC03g43890D	BnaA06g32520D	BnaA02g16850D	BnaAnng16380D		BnaC04g28780D	BnaC04g35030D	BnaC03g53190D	BnaC08g26470D	BnaC01g22140D	BnaCnng24910D		BnaC04g00940D	BnaC04g31770D	BnaC04g38490D	BnaA06g20720D	BnaA06g00640D	BnaA02g08940D
BnaC04g43980D	BnaC03g21480D	BnaC03g15270D	BnaA06g05950D	BnaA06g29890D	BnaA06g32570D		BnaC04g14870D	BnaA05g33360D	BnaC03g43900D	BnaA06g32530D	BnaA02g16890D	BnaAnng17710D		BnaC04g28810D	BnaC04g35190D	BnaC03g53380D	BnaC08g26660D	BnaC01g22150D	BnaCnng25150D		BnaC04g01010D	BnaC04g31840D	BnaC04g38520D	BnaA06g20860D	BnaA06g00690D	BnaA02g10050D
BnaC04g44030D	BnaC03g21630D	BnaC03g15280D	BnaA06g06040D	BnaA06g30040D	BnaA06g32700D		BnaC04g14880D	BnaA05g33440D	BnaC03g43920D	BnaA06g32640D	BnaA02g17180D	BnaAnng17970D		BnaC04g28820D	BnaC04g35250D	BnaC03g53510D	BnaC08g26870D	BnaC01g22510D	BnaCnng26590D		BnaC04g01120D	BnaC04g31900D	BnaC04g38640D	BnaA06g21080D	BnaA06g01180D	BnaA02g10870D
BnaC04g44310D	BnaC03g21650D	BnaC03g15470D	BnaA06g06060D	BnaA06g30090D	BnaA06g32710D		BnaC04g15180D	BnaA05g33470D	BnaC03g43940D	BnaA06g32840D	BnaA02g17190D	BnaAnng18410D		BnaC04g29040D	BnaC04g35330D	BnaC03g53900D	BnaC08g26910D	BnaC01g22600D	BnaCnng27910D		BnaC04g01130D	BnaC04g32010D	BnaC04g38670D	BnaA06g21120D	BnaA06g01600D	BnaA02g11110D
BnaC04g44320D	BnaC03g21860D	BnaC03g15530D	BnaA06g06170D	BnaA06g30230D	BnaA06g33010D		BnaC04g15200D	BnaA05g33480D	BnaC03g44340D	BnaA06g32890D	BnaA02g17320D	BnaAnng19040D		BnaC04g29120D	BnaC04g35900D	BnaC03g54410D	BnaC08g26950D	BnaC01g22820D	BnaCnng28340D		BnaC04g01200D	BnaC04g32230D	BnaC04g39050D	BnaA06g21270D	BnaA06g01760D	BnaA02g11190D
BnaC04g44350D	BnaC03g22030D	BnaC03g15540D	BnaA06g06230D	BnaA06g30290D	BnaA06g33390D		BnaC04g15370D	BnaA05g33490D	BnaC03g44490D	BnaA06g33030D	BnaA02g17780D	BnaAnng20870D		BnaC04g29130D	BnaC04g35920D	BnaC03g54490D	BnaC08g27010D	BnaC01g23690D	BnaCnng28550D		BnaC04g01290D	BnaC04g32420D	BnaC04g39240D	BnaA06g21290D	BnaA06g01880D	BnaA02g11590D
BnaC04g44380D	BnaC03g22060D	BnaC03g15590D	BnaA06g06440D	BnaA06g30340D	BnaA06g33520D		BnaC04g15430D	BnaA05g33510D	BnaC03g44500D	BnaA06g33040D	BnaA02g17790D	BnaAnng21430D		BnaC04g29140D	BnaC04g35930D	BnaC03g54930D	BnaC08g27550D	BnaC01g23970D	BnaCnng29070D		BnaC04g01650D	BnaC04g32520D	BnaC04g39260D	BnaA06g21380D	BnaA06g02000D	BnaA02g11690D
BnaC04g44400D	BnaC03g22550D	BnaC03g15600D	BnaA06g06520D	BnaA06g30390D	BnaA06g33540D		BnaC04g15470D	BnaA05g33520D	BnaC03g44550D	BnaA06g33610D	BnaA02g17800D	BnaAnng21580D		BnaC04g29200D	BnaC04g36160D	BnaC03g54980D	BnaC08g27560D	BnaC01g24070D	BnaCnng30110D		BnaC04g01900D	BnaC04g32540D	BnaC04g39330D	BnaA06g21720D	BnaA06g02020D	BnaA02g12030D
BnaC04g44600D	BnaC03g22610D	BnaC03g15660D	BnaA06g06660D	BnaA06g30750D	BnaA06g33850D		BnaC04g15590D	BnaA05g33580D	BnaC03g44630D	BnaA06g33910D	BnaA02g17890D	BnaAnng22110D		BnaC04g29260D	BnaC04g36170D	BnaC03g55560D	BnaC08g27590D	BnaC01g26100D	BnaCnng30150D		BnaC04g02200D	BnaC04g32590D	BnaC04g39350D	BnaA06g21730D	BnaA06g02180D	BnaA02g12790D
BnaC04g44980D	BnaC03g23170D	BnaC03g15690D	BnaA06g06670D	BnaA06g30810D	BnaA06g34300D		BnaC04g15670D	BnaA05g33780D	BnaC03g44660D	BnaA06g34030D	BnaA02g17930D	BnaAnng23540D		BnaC04g29400D	BnaC04g36180D	BnaC03g55570D	BnaC08g28190D	BnaC01g28920D	BnaCnng30810D		BnaC04g02360D	BnaC04g32800D	BnaC04g39380D	BnaA06g22040D	BnaA06g02440D	BnaA02g12820D
BnaC04g45150D	BnaC03g23330D	BnaC03g15710D	BnaA06g06790D	BnaA06g30820D	BnaA06g34320D		BnaC04g15700D	BnaA05g33880D	BnaC03g44740D	BnaA06g34160D	BnaA02g18160D	BnaAnng25810D		BnaC04g29410D	BnaC04g36330D	BnaC03g55650D	BnaC08g28250D	BnaC01g29290D	BnaCnng31720D		BnaC04g02430D	BnaC04g32810D	BnaC04g39410D	BnaA06g22160D	BnaA06g02990D	BnaA02g12870D
BnaC04g45620D	BnaC03g23460D	BnaC03g15750D	BnaA06g07410D	BnaA06g31000D	BnaA06g34360D		BnaC04g15750D	BnaA05g33920D	BnaC03g44800D	BnaA06g34490D	BnaA02g18310D	BnaAnng25990D		BnaC04g29770D	BnaC04g36700D	BnaC03g56080D	BnaC08g28290D	BnaC01g29490D	BnaCnng32520D		BnaC04g02450D	BnaC04g32870D	BnaC04g39420D	BnaA06g22480D	BnaA06g03180D	BnaA02g13140D
BnaC04g45640D	BnaC03g23500D	BnaC03g15950D	BnaA06g07990D	BnaA06g31460D	BnaA06g34390D		BnaC04g15940D	BnaA05g33940D	BnaC03g45680D	BnaA06g34860D	BnaA02g18720D	BnaAnng26280D		BnaC04g29860D	BnaC04g36720D	BnaC03g56260D	BnaC08g28500D	BnaC01g29760D	BnaCnng34620D		BnaC04g02510D	BnaC04g32920D	BnaC04g39450D	BnaA06g22530D	BnaA06g03280D	BnaA02g14450D
BnaC04g45650D	BnaC03g23790D	BnaC03g16090D	BnaA06g08120D	BnaA06g31740D	BnaA06g34550D		BnaC04g15980D	BnaA05g34000D	BnaC03g45740D	BnaA06g35090D	BnaA02g18850D	BnaAnng26290D		BnaC04g30030D	BnaC04g36760D	BnaC03g56320D	BnaC08g28520D	BnaC01g30260D	BnaCnng34640D		BnaC04g02600D	BnaC04g32950D	BnaC04g39470D	BnaA06g22600D	BnaA06g03480D	BnaA02g15550D
BnaC04g45690D	BnaC03g23850D	BnaC03g16100D	BnaA06g08200D	BnaA06g31800D	BnaA06g35230D		BnaC04g15990D	BnaA05g34020D	BnaC03g45860D	BnaA06g35130D	BnaA02g19010D	BnaAnng26460D		BnaC04g30400D	BnaC04g36890D	BnaC03g56370D	BnaC08g28610D	BnaC01g30560D	BnaCnng34790D		BnaC04g02610D	BnaC04g33000D	BnaC04g39580D	BnaA06g22780D	BnaA06g03550D	BnaA02g15760D
BnaC04g45710D	BnaC03g24600D	BnaC03g16190D	BnaA06g08370D	BnaA06g31940D	BnaA06g35320D		BnaC04g16010D	BnaA05g34040D	BnaC03g46030D	BnaA06g35200D	BnaA02g19040D	BnaAnng26720D		BnaC04g30630D	BnaC04g36900D	BnaC03g56980D	BnaC08g28800D	BnaC01g31800D	BnaCnng36930D		BnaC04g02720D	BnaC04g33180D	BnaC04g39630D	BnaA06g22900D	BnaA06g04400D	BnaA02g16290D
BnaC04g45870D	BnaC03g24640D	BnaC03g16330D	BnaA06g08480D	BnaA06g32070D	BnaA06g35390D		BnaC04g16070D	BnaA05g34060D	BnaC03g46060D	BnaA06g35460D	BnaA02g19080D	BnaAnng28860D		BnaC04g30680D	BnaC04g36930D	BnaC03g57040D	BnaC08g29080D	BnaC01g33020D	BnaCnng37200D		BnaC04g02750D	BnaC04g33330D	BnaC04g39640D	BnaA06g22940D	BnaA06g04670D	BnaA02g16870D
BnaC04g45940D	BnaC03g24720D	BnaC03g16400D	BnaA06g08830D	BnaA06g32130D	BnaA06g35510D		BnaC04g16140D	BnaA05g34100D	BnaC03g46180D	BnaA06g35500D	BnaA02g19180D	BnaAnng29830D		BnaC04g30700D	BnaC04g36990D	BnaC03g57220D	BnaC08g29250D	BnaC01g34650D	BnaCnng37500D		BnaC04g02880D	BnaC04g33510D	BnaC04g39850D	BnaA06g23000D	BnaA06g04700D	BnaA02g17430D
BnaC04g46190D	BnaC03g24820D	BnaC03g16450D	BnaA06g09090D	BnaA06g32370D	BnaA06g35610D		BnaC04g16320D	BnaC04g00290D	BnaC03g46300D	BnaA06g35540D	BnaA02g19190D	BnaAnng29910D		BnaC04g30810D	BnaC04g37060D	BnaC03g57650D	BnaC08g29300D	BnaC01g34750D	BnaCnng37520D		BnaC04g02930D	BnaC04g33790D	BnaC04g39870D	BnaA06g23020D	BnaA06g04890D	BnaA02g17710D
BnaC04g46370D	BnaC03g24900D	BnaC03g16650D	BnaA06g09130D	BnaA06g32800D	BnaA06g35810D		BnaC04g16390D	BnaC04g00300D	BnaC03g46360D	BnaA06g35890D	BnaA02g19300D	BnaAnng30320D		BnaC04g30950D	BnaC04g37620D	BnaC03g57660D	BnaC08g29350D	BnaC01g35030D	BnaCnng38440D		BnaC04g02940D	BnaC04g33900D	BnaC04g39920D	BnaA06g23050D	BnaA06g04950D	BnaA02g17810D
BnaC04g46470D	BnaC03g24910D	BnaC03g16690D	BnaA06g09320D	BnaA06g32850D	BnaA06g35930D		BnaC04g16480D	BnaC04g00350D	BnaC03g46460D	BnaA06g36140D	BnaA02g20130D	BnaAnng30670D		BnaC04g31000D	BnaC04g37650D	BnaC03g57860D	BnaC08g29450D	BnaC01g35240D	BnaCnng38910D		BnaC04g03010D	BnaC04g34240D	BnaC04g40010D	BnaA06g23710D	BnaA06g04990D	BnaA02g18610D
BnaC04g46480D	BnaC03g24990D	BnaC03g16740D	BnaA06g09330D	BnaA06g33060D	BnaA06g35940D		BnaC04g16530D	BnaC04g00380D	BnaC03g46610D	BnaA06g36290D	BnaA02g20200D	BnaAnng30680D		BnaC04g31110D	BnaC04g37700D	BnaC03g58820D	BnaC08g29490D	BnaC01g35450D	BnaCnng39100D		BnaC04g03030D	BnaC04g34610D	BnaC04g40170D	BnaA06g23960D	BnaA06g05150D	BnaA02g19410D
BnaC04g46750D	BnaC03g25010D	BnaC03g16800D	BnaA06g09380D	BnaA06g33240D	BnaA06g36130D		BnaC04g16630D	BnaC04g00390D	BnaC03g47030D	BnaA06g36300D	BnaA02g20460D	BnaAnng31190D		BnaC04g31500D	BnaC04g37750D	BnaC03g58890D	BnaC08g29950D	BnaC01g35560D	BnaCnng39420D		BnaC04g03090D	BnaC04g34700D	BnaC04g40260D	BnaA06g24210D	BnaA06g05550D	BnaA02g19860D
BnaC04g46860D	BnaC03g25420D	BnaC03g16940D	BnaA06g09460D	BnaA06g33410D	BnaA06g36250D		BnaC04g16650D	BnaC04g00410D	BnaC03g47450D	BnaA06g36340D	BnaA02g21730D	BnaAnng32940D		BnaC04g31620D	BnaC04g37890D	BnaC03g59630D	BnaC08g30600D	BnaC01g35630D	BnaCnng39500D		BnaC04g03100D	BnaC04g35030D	BnaC04g40340D	BnaA06g24300D	BnaA06g05650D	BnaA02g19960D
BnaC04g46870D	BnaC03g25610D	BnaC03g16950D	BnaA06g09600D	BnaA06g33420D	BnaA06g36520D		BnaC04g16820D	BnaC04g00530D	BnaC03g47530D	BnaA06g36560D	BnaA02g21950D	BnaAnng35880D		BnaC04g31720D	BnaC04g37910D	BnaC03g59800D	BnaC08g30610D	BnaC01g37260D	BnaCnng40210D		BnaC04g03120D	BnaC04g35170D	BnaC04g40710D	BnaA06g24420D	BnaA06g05790D	BnaA02g20220D
BnaC04g46880D	BnaC03g25620D	BnaC03g16970D	BnaA06g09630D	BnaA06g33620D	BnaA06g36820D		BnaC04g16830D	BnaC04g00740D	BnaC03g47980D	BnaA06g36620D	BnaA02g22520D	BnaAnng36350D		BnaC04g31880D	BnaC04g38020D	BnaC03g60040D	BnaC08g30720D	BnaC01g37270D	BnaCnng43940D		BnaC04g03220D	BnaC04g35190D	BnaC04g40880D	BnaA06g24670D	BnaA06g06170D	BnaA02g20310D
BnaC04g47110D	BnaC03g25770D	BnaC03g17310D	BnaA06g09650D	BnaA06g33690D	BnaA06g36940D		BnaC04g16850D	BnaC04g00750D	BnaC03g48010D	BnaA06g36920D	BnaA02g23230D	BnaAnng37030D		BnaC04g31980D	BnaC04g38080D	BnaC03g60120D	BnaC08g30730D	BnaC01g37310D	BnaCnng45750D		BnaC04g03300D	BnaC04g35220D	BnaC04g41090D	BnaA06g24850D	BnaA06g06290D	BnaA02g20440D
BnaC04g47200D	BnaC03g25880D	BnaC03g17330D	BnaA06g09930D	BnaA06g33810D	BnaA06g37090D		BnaC04g16940D	BnaC04g00800D	BnaC03g48210D	BnaA06g37010D	BnaA02g24040D	BnaAnng37670D		BnaC04g32030D	BnaC04g38250D	BnaC03g60150D	BnaC08g30780D	BnaC01g37340D	BnaCnng46030D		BnaC04g03350D	BnaC04g35250D	BnaC04g41130D	BnaA06g24900D	BnaA06g06380D	BnaA02g20560D
BnaC04g47210D	BnaC03g26000D	BnaC03g17360D	BnaA06g10010D	BnaA06g33840D	BnaA06g37200D		BnaC04g17010D	BnaC04g00970D	BnaC03g48380D	BnaC08g00210D	BnaA02g24730D	BnaAnng37680D		BnaC04g32210D	BnaC04g38630D	BnaC03g60270D	BnaC08g30840D	BnaC01g37460D	BnaCnng48140D		BnaC04g03400D	BnaC04g35330D	BnaC04g41140D	BnaA06g25020D	BnaA06g06390D	BnaA02g21540D
BnaC04g47240D	BnaC03g26090D	BnaC03g17480D	BnaA06g10150D	BnaA06g33870D	BnaC08g00590D		BnaC04g17100D	BnaC04g01000D	BnaC03g48750D	BnaC08g00570D	BnaA02g24770D	BnaC05g49410D		BnaC04g32390D	BnaC04g39130D	BnaC03g60420D	BnaC08g30850D	BnaC01g37560D	BnaCnng49210D		BnaC04g03810D	BnaC04g35420D	BnaC04g41290D	BnaA06g25030D	BnaA06g06440D	BnaA02g21770D
BnaC04g47270D	BnaC03g26160D	BnaC03g17580D	BnaA06g10510D	BnaA06g33910D	BnaC08g00740D		BnaC04g17220D	BnaC04g01170D	BnaC03g48840D	BnaC08g00620D	BnaA02g25210D	BnaC05g49670D		BnaC04g32660D	BnaC04g39370D	BnaC03g60460D	BnaC08g31130D	BnaC01g37580D	BnaCnng49440D		BnaC04g03960D	BnaC04g35870D	BnaC04g41400D	BnaA06g25550D	BnaA06g06520D	BnaA02g21980D
BnaC04g47280D	BnaC03g26260D	BnaC03g17740D	BnaA06g10700D	BnaA06g33940D	BnaC08g00940D		BnaC04g17290D	BnaC04g01330D	BnaC03g49020D	BnaC08g02330D	BnaA02g25390D	BnaC05g49770D		BnaC04g33040D	BnaC04g39750D	BnaC03g60640D	BnaC08g31390D	BnaC01g37620D	BnaCnng49520D		BnaC04g03990D	BnaC04g35900D	BnaC04g41570D	BnaA06g25630D	BnaA06g06540D	BnaA02g22020D
BnaC04g47430D	BnaC03g26300D	BnaC03g17790D	BnaA06g10710D	BnaA06g34070D	BnaC08g01070D		BnaC04g17300D	BnaC04g01500D	BnaC03g49380D	BnaC08g03110D	BnaA02g25560D	BnaC05g51090D		BnaC04g33190D	BnaC04g39810D	BnaC03g61060D	BnaC08g31440D	BnaC01g38510D	BnaCnng49970D		BnaC04g04110D	BnaC04g35920D	BnaC04g41900D	BnaA06g25880D	BnaA06g06710D	BnaA02g22240D
BnaC04g47580D	BnaC03g26490D	BnaC03g17910D	BnaA06g11230D	BnaA06g34130D	BnaC08g01210D		BnaC04g17480D	BnaC04g01980D	BnaC03g49430D	BnaC08g03120D	BnaA02g26500D	BnaC05g52080D		BnaC04g33400D	BnaC04g39820D	BnaC03g62770D	BnaC08g31500D	BnaC01g38600D	BnaCnng52220D		BnaC04g04230D	BnaC04g35930D	BnaC04g42010D	BnaA06g26140D	BnaA06g07340D	BnaA02g22280D
BnaC04g47620D	BnaC03g26870D	BnaC03g17930D	BnaA06g11340D	BnaA06g34180D	BnaC08g01270D		BnaC04g17670D	BnaC04g02100D	BnaC03g49450D	BnaC08g03430D	BnaA02g27260D	BnaUnng00510D		BnaC04g33560D	BnaC04g40030D	BnaC03g62780D	BnaC08g31730D	BnaC01g39480D	BnaCnng52550D		BnaC04g04240D	BnaC04g36160D	BnaC04g42170D	BnaA06g26290D	BnaA06g07580D	BnaA02g22640D
BnaC04g47750D	BnaC03g26940D	BnaC03g18000D	BnaA06g11730D	BnaA06g34190D	BnaC08g01370D		BnaC04g17710D	BnaC04g02150D	BnaC03g49590D	BnaC08g03730D	BnaA02g27750D	BnaC07g48050D		BnaC04g33680D	BnaC04g40520D	BnaC03g63830D	BnaC08g31850D	BnaC01g39490D	BnaCnng53900D		BnaC04g04490D	BnaC04g36170D	BnaC04g42280D	BnaA06g26430D	BnaA06g07670D	BnaA02g22670D
BnaC04g47840D	BnaC03g27000D	BnaC03g18040D	BnaA06g11740D	BnaA06g34350D	BnaC08g01530D		BnaC04g17720D	BnaC04g02370D	BnaC03g49740D	BnaC08g03860D	BnaA02g27850D	BnaC07g49710D		BnaC04g33810D	BnaC04g40570D	BnaC03g64430D	BnaC08g32150D	BnaC01g39510D	BnaCnng54460D		BnaC04g04590D	BnaC04g36180D	BnaC04g42380D	BnaA06g26910D	BnaA06g08090D	BnaA02g23020D
BnaC04g48150D	BnaC03g27010D	BnaC03g18220D	BnaA06g12400D	BnaA06g34840D	BnaC08g01640D		BnaC04g17820D	BnaC04g02450D	BnaC03g49850D	BnaC08g05180D	BnaA02g27980D	BnaC07g49920D		BnaC04g34170D	BnaC04g40600D	BnaC03g64990D	BnaC08g32260D	BnaC01g39600D	BnaCnng54560D		BnaC04g04630D	BnaC04g36250D	BnaC04g42410D	BnaA06g27080D	BnaA06g08100D	BnaA02g23970D
BnaC04g48180D	BnaC03g27460D	BnaC03g18600D	BnaA06g12420D	BnaA06g35050D	BnaC08g01830D		BnaC04g18160D	BnaC04g02750D	BnaC03g50000D	BnaC08g05600D	BnaA02g28040D	BnaC07g50180D		BnaC04g34190D	BnaC04g40770D	BnaC03g65270D	BnaC08g32300D	BnaC01g39650D	BnaCnng55440D		BnaC04g04970D	BnaC04g36700D	BnaC04g42420D	BnaA06g27480D	BnaA06g08110D	BnaA02g24160D
BnaC04g48550D	BnaC03g27470D	BnaC03g18660D	BnaA06g12580D	BnaA06g35110D	BnaC08g01850D		BnaC04g18650D	BnaC04g02910D	BnaC03g50030D	BnaC08g06010D	BnaA02g28170D	BnaC02g44850D		BnaC04g34480D	BnaC04g40820D	BnaC03g65890D	BnaC08g32410D	BnaA02g00030D	BnaCnng56200D		BnaC04g04980D	BnaC04g36720D	BnaC04g42440D	BnaA06g27570D	BnaA06g08140D	BnaA02g24830D
BnaC04g48840D	BnaC03g28000D	BnaC03g19030D	BnaA06g13460D	BnaA06g35160D	BnaC08g02390D		BnaC04g18890D	BnaC04g02960D	BnaC03g50260D	BnaC08g06020D	BnaA02g28700D	BnaC02g46010D		BnaC04g34580D	BnaC04g40980D	BnaC03g66050D	BnaC08g32470D	BnaA02g00120D	BnaCnng57180D		BnaC04g05030D	BnaC04g36760D	BnaC04g42520D	BnaA06g27580D	BnaA06g08160D	BnaA02g25510D
BnaC04g48880D	BnaC03g28140D	BnaC03g19180D	BnaA06g13490D	BnaA06g35500D	BnaC08g02600D		BnaC04g18900D	BnaC04g03110D	BnaC03g50950D	BnaC08g06030D	BnaA02g28740D	BnaC02g47660D		BnaC04g34750D	BnaC04g41030D	BnaC03g66290D	BnaC08g32850D	BnaA02g00220D	BnaCnng57560D		BnaC04g05070D	BnaC04g36890D	BnaC04g42560D	BnaA06g27640D	BnaA06g08370D	BnaA02g25550D
BnaC04g48950D	BnaC03g28150D	BnaC03g19300D	BnaA06g13610D	BnaA06g35760D	BnaC08g03040D		BnaC04g18920D	BnaC04g03310D	BnaC03g51040D	BnaC08g06060D	BnaA02g28770D	BnaC02g48810D		BnaC04g34810D	BnaC04g41120D	BnaC03g66890D	BnaC08g33060D	BnaA02g00280D	BnaCnng58090D		BnaC04g05110D	BnaC04g36900D	BnaC04g42630D	BnaA06g27800D	BnaA06g08400D	BnaA02g25620D
BnaC04g49120D	BnaC03g28560D	BnaC03g19670D	BnaA06g13620D	BnaA06g35830D	BnaC08g03130D		BnaC04g19200D	BnaC04g03340D	BnaC03g51050D	BnaC08g06440D	BnaA02g28860D	BnaC08g46530D		BnaC04g35060D	BnaC04g41460D	BnaC03g67050D	BnaC08g33420D	BnaA02g00370D	BnaCnng59500D		BnaC04g05260D	BnaC04g36930D	BnaC04g43040D	BnaA06g27910D	BnaA06g08940D	BnaA02g26460D
BnaC04g49300D	BnaC03g28800D	BnaC03g19820D	BnaA06g13640D	BnaA06g35870D	BnaC08g03430D		BnaC04g19270D	BnaC04g03380D	BnaC03g51100D	BnaC08g06450D	BnaA02g28890D	BnaC08g49000D		BnaC04g35350D	BnaC04g41630D	BnaC03g67100D	BnaC08g34050D	BnaA02g00400D	BnaCnng59650D		BnaC04g05300D	BnaC04g36990D	BnaC04g43050D	BnaA06g28160D	BnaA06g09020D	BnaA02g27010D
BnaC04g49330D	BnaC03g28840D	BnaC03g19960D	BnaA06g13730D	BnaA06g36560D	BnaC08g03550D		BnaC04g19480D	BnaC04g03590D	BnaC03g51500D	BnaC08g06530D	BnaA02g29010D	BnaC08g49560D		BnaC04g35520D	BnaC04g41670D	BnaC03g67820D	BnaC08g34140D	BnaA02g00490D	BnaCnng59940D		BnaC04g05470D	BnaC04g37060D	BnaC04g43280D	BnaA06g28280D	BnaA06g09170D	BnaA02g27230D
BnaC04g49900D	BnaC03g29060D	BnaC03g20020D	BnaA06g13740D	BnaA06g36670D	BnaC08g03590D		BnaC04g19570D	BnaC04g03670D	BnaC03g51510D	BnaC08g06930D	BnaA02g29050D	BnaC08g49850D		BnaC04g35560D	BnaC04g42130D	BnaC03g68020D	BnaC08g34240D	BnaA02g00550D	BnaCnng60310D		BnaC04g05700D	BnaC04g37220D	BnaC04g43460D	BnaA06g28440D	BnaA06g09210D	BnaA02g27600D
BnaC04g49940D	BnaC03g29630D	BnaC03g20030D	BnaA06g14000D	BnaA06g37320D	BnaC08g03840D		BnaC04g19660D	BnaC04g03680D	BnaC03g51540D	BnaC08g07000D	BnaA02g29590D	BnaC08g50040D		BnaC04g35730D	BnaC04g42540D	BnaC03g68760D	BnaC08g34570D	BnaA02g00570D	BnaCnng60760D		BnaC04g05750D	BnaC04g37260D	BnaC04g43820D	BnaA06g28500D	BnaA06g09290D	BnaA02g27670D
BnaC04g49960D	BnaC03g30020D	BnaC03g20100D	BnaA06g14450D	BnaA06g37340D	BnaC08g04130D		BnaC04g19880D	BnaC04g03690D	BnaC03g51660D	BnaC08g07040D	BnaA02g29830D	BnaC08g50050D		BnaC04g35800D	BnaC04g42900D	BnaC03g69620D	BnaC08g34640D	BnaA02g00620D	BnaCnng60930D		BnaC04g05870D	BnaC04g37510D	BnaC04g43940D	BnaA06g28700D	BnaA06g09380D	BnaA02g28060D
BnaC04g50150D	BnaC03g30040D	BnaC03g20140D	BnaA06g14480D	BnaC08g00060D	BnaC08g04340D		BnaC04g19910D	BnaC04g03740D	BnaC03g51870D	BnaC08g08610D	BnaA02g30370D	BnaC08g50110D		BnaC04g35810D	BnaC04g43110D	BnaC03g69780D	BnaC08g34740D	BnaA02g00710D	BnaCnng61830D		BnaC04g05990D	BnaC04g37520D	BnaC04g44030D	BnaA06g28900D	BnaA06g10270D	BnaA02g28150D
BnaC04g50450D	BnaC03g30060D	BnaC03g20410D	BnaA06g14620D	BnaC08g00150D	BnaC08g04940D		BnaC04g19920D	BnaC04g03780D	BnaC03g51940D	BnaC08g08810D	BnaA02g30380D	BnaA04g00460D		BnaC04g36040D	BnaC04g43270D	BnaC03g69840D	BnaC08g34820D	BnaA02g00740D	BnaCnng61860D		BnaC04g06030D	BnaC04g37620D	BnaC04g44540D	BnaA06g29050D	BnaA06g10360D	BnaA02g28770D
BnaC04g50490D	BnaC03g30130D	BnaC03g20500D	BnaA06g14660D	BnaC08g00210D	BnaC08g05320D		BnaC04g20250D	BnaC04g04130D	BnaC03g51980D	BnaC08g09570D	BnaA02g31590D	BnaA04g00910D		BnaC04g36070D	BnaC04g43330D	BnaC03g69870D	BnaC08g34860D	BnaA02g01110D	BnaCnng62320D		BnaC04g06040D	BnaC04g37650D	BnaC04g44730D	BnaA06g29220D	BnaA06g10590D	BnaA02g29080D
BnaC04g50500D	BnaC03g30360D	BnaC03g20550D	BnaA06g14680D	BnaC08g02000D	BnaC08g05630D		BnaC04g20260D	BnaC04g04150D	BnaC03g52670D	BnaC08g10200D	BnaA02g32880D	BnaA04g01690D		BnaC04g36110D	BnaC04g43370D	BnaC03g70450D	BnaC08g35000D	BnaA02g01210D	BnaCnng62640D		BnaC04g06100D	BnaC04g37700D	BnaC04g44830D	BnaA06g29320D	BnaA06g10620D	BnaA02g29450D
BnaC04g50520D	BnaC03g30460D	BnaC03g20660D	BnaA06g14740D	BnaC08g02650D	BnaC08g05860D		BnaC04g20510D	BnaC04g04260D	BnaC03g52980D	BnaC08g10600D	BnaA02g33480D	BnaA04g03460D		BnaC04g36310D	BnaC04g43380D	BnaC03g70570D	BnaC08g35020D	BnaA02g01230D	BnaCnng63100D		BnaC04g06310D	BnaC04g37750D	BnaC04g44840D	BnaA06g29520D	BnaA06g10700D	BnaA02g29670D
BnaC04g50590D	BnaC03g30470D	BnaC03g20740D	BnaA06g14750D	BnaC08g03030D	BnaC08g06370D		BnaC04g20600D	BnaC04g04770D	BnaC03g53030D	BnaC08g10870D	BnaA02g33580D	BnaA04g04470D		BnaC04g36460D	BnaC04g43520D	BnaC03g70690D	BnaC08g35050D	BnaA02g01250D	BnaCnng64750D		BnaC04g06430D	BnaC04g37890D	BnaC04g44980D	BnaA06g29720D	BnaA06g10750D	BnaA02g30250D
BnaC04g50690D	BnaC03g30550D	BnaC03g20780D	BnaA06g14810D	BnaC08g03110D	BnaC08g06560D		BnaC04g20730D	BnaC04g04800D	BnaC03g53040D	BnaC08g10880D	BnaA02g33910D	BnaA04g10050D		BnaC04g36490D	BnaC04g43560D	BnaC03g70780D	BnaC08g35060D	BnaA02g01370D	BnaCnng64770D		BnaC04g06490D	BnaC04g38020D	BnaC04g45150D	BnaA06g29750D	BnaA06g10790D	BnaA02g30270D
BnaC04g50800D	BnaC03g30620D	BnaC03g20800D	BnaA06g15040D	BnaC08g03120D	BnaC08g06940D		BnaC04g21020D	BnaC04g04830D	BnaC03g53050D	BnaC08g11070D	BnaA02g33920D	BnaA04g10730D		BnaC04g36750D	BnaC04g43580D	BnaC03g71040D	BnaC08g35090D	BnaA02g01390D	BnaCnng65060D		BnaC04g06550D	BnaC04g38390D	BnaC04g45170D	BnaA06g29960D	BnaA06g10810D	BnaA02g30310D
BnaC04g51190D	BnaC03g30980D	BnaC03g20950D	BnaA06g15110D	BnaC08g03910D	BnaC08g06970D		BnaC04g21140D	BnaC04g04970D	BnaC03g53190D	BnaC08g11100D	BnaA02g33940D	BnaA04g10800D		BnaC04g37140D	BnaC04g43670D	BnaC03g71130D	BnaC08g35130D	BnaA02g01710D	BnaCnng65100D		BnaC04g06610D	BnaC04g38450D	BnaC04g45340D	BnaA06g30350D	BnaA06g10830D	BnaA02g30400D
BnaC04g51430D	BnaC03g31390D	BnaC03g20970D	BnaA06g15140D	BnaC08g03990D	BnaC08g08140D		BnaC04g21370D	BnaC04g05080D	BnaC03g53260D	BnaC08g11110D	BnaC07g00720D	BnaA04g10820D		BnaC04g37470D	BnaC04g43750D	BnaA06g00030D	BnaC08g35230D	BnaA02g01730D	BnaCnng66020D		BnaC04g06630D	BnaC04g38630D	BnaC04g45440D	BnaA06g30390D	BnaA06g11160D	BnaA02g31320D
BnaC04g51600D	BnaC03g31450D	BnaC03g21370D	BnaA06g15180D	BnaC08g04910D	BnaC08g08750D		BnaC04g21390D	BnaC04g05110D	BnaC03g53370D	BnaC08g11410D	BnaC07g01440D	BnaA04g11020D		BnaC04g37820D	BnaC04g43990D	BnaA06g00040D	BnaC08g35290D	BnaA02g01830D	BnaCnng66060D		BnaC04g06670D	BnaC04g38910D	BnaC04g45500D	BnaA06g30410D	BnaA06g11330D	BnaA02g33480D
BnaC03g00010D	BnaC03g31550D	BnaC03g21540D	BnaA06g15270D	BnaC08g05620D	BnaC08g08820D		BnaC04g21480D	BnaC04g05120D	BnaC03g53380D	BnaC08g11820D	BnaC07g01480D	BnaA04g11170D		BnaC04g37960D	BnaC04g44000D	BnaA06g00340D	BnaC08g35360D	BnaA02g01840D	BnaCnng66270D		BnaC04g06680D	BnaC04g39060D	BnaC04g45510D	BnaA06g30440D	BnaA06g11540D	BnaA02g34900D
BnaC03g00110D	BnaC03g31790D	BnaC03g21550D	BnaA06g15470D	BnaC08g05690D	BnaC08g08940D		BnaC04g21530D	BnaC04g05320D	BnaC03g53510D	BnaC08g11930D	BnaC07g02620D	BnaA04g12110D		BnaC04g38110D	BnaC04g44130D	BnaA06g00350D	BnaC08g35400D	BnaA02g01850D	BnaCnng66830D		BnaC04g07160D	BnaC04g39480D	BnaC04g45550D	BnaA06g30570D	BnaA06g11580D	BnaC07g00720D
BnaC03g00180D	BnaC03g31900D	BnaC03g21590D	BnaA06g15490D	BnaC08g05770D	BnaC08g09390D		BnaC04g21540D	BnaC04g05380D	BnaC03g53900D	BnaC08g12000D	BnaC07g06390D	BnaA04g12150D		BnaC04g38130D	BnaC04g44500D	BnaA06g00370D	BnaC08g35620D	BnaA02g02370D	BnaCnng67070D		BnaC04g07190D	BnaC04g39510D	BnaC04g45690D	BnaA06g30780D	BnaA06g11630D	BnaC07g01460D
BnaC03g00200D	BnaC03g32000D	BnaC03g21600D	BnaA06g15520D	BnaC08g05910D	BnaC08g09540D		BnaC04g21630D	BnaC04g05500D	BnaC03g54070D	BnaC08g12060D	BnaC07g07560D	BnaA04g13300D		BnaC04g38290D	BnaC04g44960D	BnaA06g00380D	BnaC08g36400D	BnaA02g02700D	BnaCnng69780D		BnaC04g07550D	BnaC04g39650D	BnaC04g45710D	BnaA06g30810D	BnaA06g11930D	BnaC07g01470D
BnaC03g00210D	BnaC03g32010D	BnaC03g21960D	BnaA06g15880D	BnaC08g05970D	BnaC08g09760D		BnaC04g21690D	BnaC04g05640D	BnaC03g54250D	BnaC08g12540D	BnaC07g08180D	BnaA04g13330D		BnaC04g38310D	BnaC04g45100D	BnaA06g01220D	BnaC08g36830D	BnaA02g02750D	BnaCnng69830D		BnaC04g07690D	BnaC04g39750D	BnaC04g45800D	BnaA06g30820D	BnaA06g12120D	BnaC07g01590D
BnaC03g00700D	BnaC03g32080D	BnaC03g22080D	BnaA06g16610D	BnaC08g06130D	BnaC08g09900D		BnaC04g22000D	BnaC04g05650D	BnaC03g54410D	BnaC08g12720D	BnaC07g08290D	BnaA04g14320D		BnaC04g38620D	BnaC04g45170D	BnaA06g01780D	BnaC08g36840D	BnaA02g02830D	BnaCnng70420D		BnaC04g07790D	BnaC04g39810D	BnaC04g45860D	BnaA06g30910D	BnaA06g12420D	BnaC07g01960D
BnaC03g00820D	BnaC03g32770D	BnaC03g22110D	BnaA06g16950D	BnaC08g06180D	BnaC08g10450D		BnaC04g22080D	BnaC04g05660D	BnaC03g54490D	BnaC08g12910D	BnaC07g09190D	BnaA04g14800D		BnaC04g39050D	BnaC04g45240D	BnaA06g02010D	BnaC08g36900D	BnaA02g03360D	BnaCnng71110D		BnaC04g07870D	BnaC04g39820D	BnaC04g46060D	BnaA06g30960D	BnaA06g12500D	BnaC07g02950D
BnaC03g00890D	BnaC03g32780D	BnaC03g22120D	BnaA06g16980D	BnaC08g06430D	BnaC08g10770D		BnaC04g22220D	BnaC04g05690D	BnaC03g54910D	BnaC08g13010D	BnaC07g10280D	BnaA04g15310D		BnaC04g39150D	BnaC04g45560D	BnaA06g02380D	BnaC08g36910D	BnaA02g03390D	BnaCnng71370D		BnaC04g07920D	BnaC04g40020D	BnaC04g46090D	BnaA06g31080D	BnaA06g12590D	BnaC07g04110D
BnaC03g01010D	BnaC03g33010D	BnaC03g22150D	BnaA06g17170D	BnaC08g06690D	BnaC08g10850D		BnaC04g22270D	BnaC04g05710D	BnaC03g55190D	BnaC08g13270D	BnaC07g12350D	BnaA04g15500D		BnaC04g39260D	BnaC04g45680D	BnaA06g02490D	BnaC08g36990D	BnaA02g03510D	BnaCnng72050D		BnaC04g08010D	BnaC04g40030D	BnaC04g46100D	BnaA06g31170D	BnaA06g13070D	BnaC07g04140D
BnaC03g01080D	BnaC03g33130D	BnaC03g22320D	BnaA06g17180D	BnaC08g06990D	BnaC08g11140D		BnaC04g22460D	BnaC04g05730D	BnaC03g55460D	BnaC08g13820D	BnaC07g12460D	BnaA04g16440D		BnaC04g39350D	BnaC04g45700D	BnaA06g02530D	BnaC08g37160D	BnaA02g03580D	BnaCnng73170D		BnaC04g08090D	BnaC04g40070D	BnaC04g46190D	BnaA06g31350D	BnaA06g13190D	BnaC07g04900D
BnaC03g01140D	BnaC03g33320D	BnaC03g22360D	BnaA06g17270D	BnaC08g08130D	BnaC08g11390D		BnaC04g22470D	BnaC04g06210D	BnaC03g55550D	BnaC08g13910D	BnaC07g13080D	BnaA04g16490D		BnaC04g39400D	BnaC04g45840D	BnaA06g02800D	BnaC08g38450D	BnaA02g03620D	BnaCnng73290D		BnaC04g08100D	BnaC04g40130D	BnaC04g46210D	BnaA06g32010D	BnaA06g13490D	BnaC07g05210D
BnaC03g01280D	BnaC03g33450D	BnaC03g22400D	BnaA06g17840D	BnaC08g08220D	BnaC08g11460D		BnaC04g22630D	BnaC04g06270D	BnaC03g55560D	BnaC08g13970D	BnaC07g14260D	BnaA04g17020D		BnaC04g39420D	BnaC04g45960D	BnaA06g02810D	BnaC08g38820D	BnaA02g04230D	BnaCnng75030D		BnaC04g08160D	BnaC04g40240D	BnaC04g46230D	BnaA06g32130D	BnaA06g13810D	BnaC07g05540D
BnaC03g01370D	BnaC03g33560D	BnaC03g22420D	BnaA06g18480D	BnaC08g09170D	BnaC08g11500D		BnaC04g22650D	BnaC04g06780D	BnaC03g55570D	BnaC08g13980D	BnaC07g15270D	BnaA04g17060D		BnaC04g39450D	BnaC04g45970D	BnaA06g02850D	BnaC08g38890D	BnaA02g04470D	BnaCnng75400D		BnaC04g08170D	BnaC04g40520D	BnaC04g46250D	BnaA06g32140D	BnaA06g13890D	BnaC07g05760D
BnaC03g01420D	BnaC03g33900D	BnaC03g22500D	BnaA06g19130D	BnaC08g09490D	BnaC08g11550D		BnaC04g22990D	BnaC04g06800D	BnaC03g55820D	BnaC08g14030D	BnaC07g15280D	BnaA04g17560D		BnaC04g39470D	BnaC04g45980D	BnaA06g02860D	BnaC08g39050D	BnaA02g04890D	BnaCnng75920D		BnaC04g08320D	BnaC04g40570D	BnaC04g46320D	BnaA06g32210D	BnaA06g14000D	BnaC07g06190D
BnaC03g01450D	BnaC03g34240D	BnaC03g22640D	BnaA06g20950D	BnaC08g09570D	BnaC08g11780D		BnaC04g23010D	BnaC04g07010D	BnaC03g56080D	BnaC08g14150D	BnaC07g15720D	BnaA04g17570D		BnaC04g39630D	BnaC04g46050D	BnaA06g02970D	BnaC08g39190D	BnaA02g05070D	BnaCnng76190D		BnaC04g08350D	BnaC04g40700D	BnaC04g46480D	BnaA06g32320D	BnaA06g14090D	BnaC07g06980D
BnaC03g01600D	BnaC03g34280D	BnaC03g22740D	BnaA06g22040D	BnaC08g09740D	BnaC08g11840D		BnaC04g23020D	BnaC04g07020D	BnaC03g56260D	BnaC08g14490D	BnaC07g15910D	BnaA04g17880D		BnaC04g39850D	BnaC04g46310D	BnaA06g03050D	BnaC08g39210D	BnaA02g05110D	BnaA10g00590D		BnaC04g08490D	BnaC04g40980D	BnaC04g46520D	BnaA06g32350D	BnaA06g14440D	BnaC07g07640D
BnaC03g01680D	BnaC03g34310D	BnaC03g22950D	BnaA06g22350D	BnaC08g10030D	BnaC08g11850D		BnaC04g23330D	BnaC04g07070D	BnaC03g56320D	BnaC08g15270D	BnaC07g16350D	BnaA04g20040D		BnaC04g40010D	BnaC04g46350D	BnaA06g03460D	BnaC08g39910D	BnaA02g05120D	BnaA10g01480D		BnaC04g08660D	BnaC04g41030D	BnaC04g46680D	BnaA06g32520D	BnaA06g14450D	BnaC07g08100D
BnaC03g01700D	BnaC03g34690D	BnaC03g22980D	BnaA06g22820D	BnaC08g10320D	BnaC08g11860D		BnaC04g23380D	BnaC04g07090D	BnaC03g56370D	BnaC08g15310D	BnaC07g17120D	BnaA04g20300D		BnaC04g40080D	BnaC04g46450D	BnaA06g03480D	BnaC08g40040D	BnaA02g05140D	BnaA10g02370D		BnaC04g08700D	BnaC04g41050D	BnaC04g46860D	BnaA06g32530D	BnaA06g14620D	BnaC07g08110D
BnaC03g01810D	BnaC03g34890D	BnaC03g23010D	BnaA06g22840D	BnaC08g11070D	BnaC08g11980D		BnaC04g23430D	BnaC04g07100D	BnaC03g56980D	BnaC08g15650D	BnaC07g17140D	BnaA04g20340D		BnaC04g40170D	BnaC04g46620D	BnaA06g03690D	BnaC08g40500D	BnaA02g05150D	BnaA10g03970D		BnaC04g08780D	BnaC04g41120D	BnaC04g46890D	BnaA06g32670D	BnaA06g14810D	BnaC07g08290D
BnaC03g01850D	BnaC03g34940D	BnaC03g23020D	BnaA06g22880D	BnaC08g11410D	BnaC08g12360D		BnaC04g23460D	BnaC04g07130D	BnaC03g57000D	BnaC08g15730D	BnaC07g18220D	BnaA04g20760D		BnaC04g40260D	BnaC04g46650D	BnaA06g03880D	BnaC08g40510D	BnaA02g05160D	BnaA10g04420D		BnaC04g08840D	BnaC04g41200D	BnaC04g47110D	BnaA06g32850D	BnaA06g14940D	BnaC07g08670D
BnaC03g01900D	BnaC03g34950D	BnaC03g23090D	BnaA06g22950D	BnaC08g11870D	BnaC08g12380D		BnaC04g23540D	BnaC04g07270D	BnaC03g57210D	BnaC08g15840D	BnaC07g19870D	BnaA04g21090D		BnaC04g40340D	BnaC04g46730D	BnaA06g04180D	BnaC08g40660D	BnaA02g05300D	BnaA10g04540D		BnaC04g08870D	BnaC04g41340D	BnaC04g47170D	BnaA06g33030D	BnaA06g15270D	BnaC07g08860D
BnaC03g01910D	BnaC03g34980D	BnaC03g23140D	BnaA06g22970D	BnaC08g12000D	BnaC08g12560D		BnaC04g23550D	BnaC04g07300D	BnaC03g57650D	BnaC08g15870D	BnaC07g20100D	BnaA04g21960D		BnaC04g40500D	BnaC04g46800D	BnaA06g04200D	BnaC08g40810D	BnaA02g06160D	BnaA10g04610D		BnaC04g09150D	BnaC04g41460D	BnaC04g47190D	BnaA06g33040D	BnaA06g15340D	BnaC07g09710D
BnaC03g01950D	BnaC03g35080D	BnaC03g23350D	BnaA06g23170D	BnaC08g12030D	BnaC08g12650D		BnaC04g23850D	BnaC04g07310D	BnaC03g57660D	BnaC08g16020D	BnaC07g20320D	BnaA04g22140D		BnaC04g40760D	BnaC04g46900D	BnaA06g04330D	BnaC08g42020D	BnaA02g06190D	BnaA10g05780D		BnaC04g09160D	BnaC04g41500D	BnaC04g47210D	BnaA06g33180D	BnaA06g15470D	BnaC07g10040D
BnaC03g02090D	BnaC03g35470D	BnaC03g23520D	BnaA06g23440D	BnaC08g12310D	BnaC08g13280D		BnaC04g23930D	BnaC04g07600D	BnaC03g57860D	BnaC08g16080D	BnaC07g21340D	BnaA04g22170D		BnaC04g41090D	BnaC04g47470D	BnaA06g04750D	BnaC08g42050D	BnaA02g06390D	BnaA10g06030D		BnaC04g09190D	BnaC04g41630D	BnaC04g47240D	BnaA06g33240D	BnaA06g15690D	BnaC07g10160D
BnaC03g02100D	BnaC03g35560D	BnaC03g23570D	BnaA06g23600D	BnaC08g12980D	BnaC08g13640D		BnaC04g23970D	BnaC04g07660D	BnaC03g58820D	BnaC08g16400D	BnaC07g21430D	BnaA04g23710D		BnaC04g41260D	BnaC04g47510D	BnaA06g04900D	BnaC01g00050D	BnaA02g06400D	BnaA10g06250D		BnaC04g09830D	BnaC04g41670D	BnaC04g47270D	BnaA06g33270D	BnaA06g15800D	BnaC07g10290D
BnaC03g02160D	BnaC03g36270D	BnaC03g23620D	BnaA06g23760D	BnaC08g13120D	BnaC08g14140D		BnaC04g24040D	BnaC04g07980D	BnaC03g58940D	BnaC08g16480D	BnaC07g21960D	BnaA04g23900D		BnaC04g41290D	BnaC04g47940D	BnaA06g04920D	BnaC01g00060D	BnaA02g07230D	BnaA10g07400D		BnaC04g09850D	BnaC04g41850D	BnaC04g47290D	BnaA06g33290D	BnaA06g16540D	BnaC07g10730D
BnaC03g02220D	BnaC03g36330D	BnaC03g23770D	BnaA06g24410D	BnaC08g13470D	BnaC08g14560D		BnaC04g24110D	BnaC04g08270D	BnaC03g59080D	BnaC08g16850D	BnaC07g22240D	BnaA04g24110D		BnaC04g41300D	BnaC04g47970D	BnaA06g04930D	BnaC01g00550D	BnaA02g07250D	BnaA10g07630D		BnaC04g10130D	BnaC04g42900D	BnaC04g47480D	BnaA06g33530D	BnaA06g16990D	BnaC07g11440D
BnaC03g02280D	BnaC03g36440D	BnaC03g23820D	BnaA06g24550D	BnaC08g13660D	BnaC08g14800D		BnaC04g24410D	BnaC04g08280D	BnaC03g59290D	BnaC08g16960D	BnaC07g22460D	BnaA04g24700D		BnaC04g41400D	BnaC04g47990D	BnaA06g04970D	BnaC01g00800D	BnaA02g08160D	BnaA10g08960D		BnaC04g10200D	BnaC04g43110D	BnaC04g47560D	BnaA06g33610D	BnaA06g17200D	BnaC07g11450D
BnaC03g02420D	BnaC03g36660D	BnaC03g24060D	BnaA06g24650D	BnaC08g13910D	BnaC08g15280D		BnaC04g24510D	BnaC04g08310D	BnaC03g59770D	BnaC08g16970D	BnaC07g22470D	BnaA04g24740D		BnaC04g41450D	BnaC04g48360D	BnaA06g05010D	BnaC01g00970D	BnaA02g08480D	BnaA10g09680D		BnaC04g10220D	BnaC04g43290D	BnaC04g47580D	BnaA06g33620D	BnaA06g17790D	BnaC07g11490D
BnaC03g02440D	BnaC03g36700D	BnaC03g24100D	BnaA06g24660D	BnaC08g13950D	BnaC08g16920D		BnaC04g24560D	BnaC04g08330D	BnaC03g59800D	BnaC08g17090D	BnaC07g22940D	BnaA04g24840D		BnaC04g41470D	BnaC04g48490D	BnaA06g05180D	BnaC01g01140D	BnaA02g08820D	BnaA10g10690D		BnaC04g10310D	BnaC04g43370D	BnaC04g47590D	BnaA06g33650D	BnaA06g18460D	BnaC07g12060D
BnaC03g02520D	BnaC03g36710D	BnaC03g24210D	BnaA06g24700D	BnaC08g13970D	BnaC08g17060D		BnaC04g24580D	BnaC04g08450D	BnaC03g59920D	BnaC08g17310D	BnaC07g23810D	BnaA04g25550D		BnaC04g41570D	BnaC04g48570D	BnaA06g05230D	BnaC01g01400D	BnaA02g09060D	BnaA10g11480D		BnaC04g10440D	BnaC04g43380D	BnaC04g47710D	BnaA06g33910D	BnaA06g18470D	BnaC07g12680D
BnaC03g02590D	BnaC03g37280D	BnaC03g24370D	BnaA06g24790D	BnaC08g13980D	BnaC08g17420D		BnaC04g24770D	BnaC04g08610D	BnaC03g60040D	BnaC08g18000D	BnaC07g23990D	BnaA04g25750D		BnaC04g42280D	BnaC04g48640D	BnaA06g05380D	BnaC01g01570D	BnaA02g09140D	BnaA10g12370D		BnaC04g10470D	BnaC04g43390D	BnaC04g47840D	BnaA06g34030D	BnaA06g18490D	BnaC07g13030D
BnaC03g02600D	BnaC03g37540D	BnaC03g24420D	BnaA06g24850D	BnaC08g14670D	BnaC08g17500D		BnaC04g24850D	BnaC04g08940D	BnaC03g60120D	BnaC08g18020D	BnaC07g24210D	BnaA04g26870D		BnaC04g42340D	BnaC04g48670D	BnaA06g05390D	BnaC01g01590D	BnaA02g09160D	BnaA10g12520D		BnaC04g10570D	BnaC04g43520D	BnaC04g47910D	BnaA06g34070D	BnaA06g18580D	BnaC07g13150D
BnaC03g02650D	BnaC03g37570D	BnaC03g24590D	BnaA06g24890D	BnaC08g14710D	BnaC08g18070D		BnaC04g24960D	BnaC04g08960D	BnaC03g60420D	BnaC08g18090D	BnaC07g24360D	BnaC06g40840D		BnaC04g42380D	BnaC04g48700D	BnaA06g05510D	BnaC01g01690D	BnaA02g09210D	BnaA10g12780D		BnaC04g10580D	BnaC04g43560D	BnaC04g48150D	BnaA06g34160D	BnaA06g18840D	BnaC07g13910D
BnaC03g02850D	BnaC03g37600D	BnaC03g24630D	BnaA06g25190D	BnaC08g15100D	BnaC08g18090D		BnaC04g25130D	BnaC04g09070D	BnaC03g60460D	BnaC08g18270D	BnaC07g26010D	BnaC06g41200D		BnaC04g42410D	BnaC04g48710D	BnaA06g05540D	BnaC01g01790D	BnaA02g09280D	BnaA10g13520D		BnaC04g10610D	BnaC04g43580D	BnaC04g48440D	BnaA06g34380D	BnaA06g19000D	BnaC07g14090D
BnaC03g02860D	BnaC03g37720D	BnaC03g24670D	BnaA06g25360D	BnaC08g15370D	BnaC08g18200D		BnaC04g25280D	BnaC04g09100D	BnaC03g60650D	BnaC08g18600D	BnaC07g27020D	BnaA03g55480D		BnaC04g42440D	BnaC04g48930D	BnaA06g05560D	BnaC01g01800D	BnaA02g09320D	BnaA10g14100D		BnaC04g10730D	BnaC04g43670D	BnaC04g48550D	BnaA06g34560D	BnaA06g19600D	BnaC07g14310D
BnaC03g02880D	BnaC03g37890D	BnaC03g24830D	BnaA06g25880D	BnaC08g15420D	BnaC08g18280D		BnaC04g25630D	BnaC04g09330D	BnaC03g61060D	BnaC08g18630D	BnaC07g27250D	BnaA03g55560D		BnaC04g42520D	BnaC04g48970D	BnaA06g05590D	BnaC01g02120D	BnaA02g09610D	BnaA10g18870D		BnaC04g10750D	BnaC04g43750D	BnaC04g48630D	BnaA06g34640D	BnaA06g20110D	BnaC07g14860D
BnaC03g03330D	BnaC03g38130D	BnaC03g25000D	BnaA06g25900D	BnaC08g15530D	BnaC08g18340D		BnaC04g25760D	BnaC04g09360D	BnaC03g61350D	BnaC08g18640D	BnaC07g28890D	BnaA03g55860D		BnaC04g42530D	BnaC04g49190D	BnaA06g05600D	BnaC01g02240D	BnaA02g09840D	BnaA10g19390D		BnaC04g10790D	BnaC04g43910D	BnaC04g48740D	BnaA06g34740D	BnaA06g21390D	BnaC07g16390D
BnaC03g03450D	BnaC03g38180D	BnaC03g25060D	BnaA06g26050D	BnaC08g15610D	BnaC08g18660D		BnaC04g25990D	BnaC04g09440D	BnaC03g62990D	BnaC08g18710D	BnaC07g29200D	BnaA03g57210D		BnaC04g42750D	BnaC04g49350D	BnaA06g05700D	BnaC01g02250D	BnaA02g10030D	BnaA10g19400D		BnaC04g10930D	BnaC04g44000D	BnaC04g48840D	BnaA06g34840D	BnaA06g21440D	BnaC07g16940D
[truncated: 10,255 more rows]

## Sheet: TableS5
Table S5. Information on upregulated and downregulated DEGs of 24 DAS hybrid F1 (AM, CM, HM, HW) and their parents (A, C, H, M, W).
[truncated: 12,163 more rows]

## Sheet: TableS6T1-AM
Table S6. Specific gene information for the classification of expression patterns of 12 types of ELD genes at 21 DAS.
[truncated: 4,542 more rows]

[truncated: 26 more sheets: TableS6T1-CM, TableS6T1-HM, TableS6T1-HW, TableS7T2-AM, TableS7T2-CM, TableS7T2-HM, TableS7T2-HW, TableS8T1-AM, TableS8T1-CM, TableS8T1-HM, TableS8T1-HW, TableS9T2-AM, TableS9T2-CM, TableS9T2-HM, TableS9T2-HW, TableS10, TableS11, TableS12, TableS13, TableS14 …]
